# Supplementary material for: A quantitative and site-specific atlas of the citrullinome reveals widespread existence of citrullination and insights into PADI4 substrates
Source: Nat Struct Mol Biol. 2024 Feb 6;31(6):977–95. doi: 10.1038/s41594-024-01214-9 (PMC11189309; doi:10.1038/s41594-024-01214-9)
Supplement: Supplementary file 6 — Statistical source data for Fig. 2. [file 41594_2024_1214_MOESM6_ESM.xlsx]

## Sheet: F1_Panel_C
Peptide identifications across conditions
	HL60_1	HL60_2	HL60_3	HL60+Cal15'_1	HL60+Cal15'_2	HL60+Cal15'_3	NLC_1	NLC_2	NLC_3	NLC+Cal15'_1	NLC+Cal15'_2	NLC+Cal15'_3	NLC+Cal30'_1	NLC+Cal30'_2	NLC+Cal30'_3
Peptides	108422	107277	107117	113070	113466	115808	115079	116190	111652	94895	106348	104647	115446	111378	112747

## Sheet: F1_Panel_D
Protein coding gene identifications across conditions
	HL60_1	HL60_2	HL60_3	HL60+Cal15'_1	HL60+Cal15'_2	HL60+Cal15'_3	NLC_1	NLC_2	NLC_3	NLC+Cal15'_1	NLC+Cal15'_2	NLC+Cal15'_3	NLC+Cal30'_1	NLC+Cal30'_2	NLC+Cal30'_3
Protein coding genes	9677	9668	9621	9770	9800	9816	9785	9776	9727	9355	9473	9455	9771	9719	9763

## Sheet: F1_Panel_E
Abundance of PADI2 and PADI4 across conditons
Gene name	HL60_1	HL60_2	HL60_3	HL60+Cal15'_1	HL60+Cal15'_2	HL60+Cal15'_3	NLC_1	NLC_2	NLC_3	NLC+Cal15'_1	NLC+Cal15'_2	NLC+Cal15'_3	NLC+Cal30'_1	NLC+Cal30'_2	NLC+Cal30'_3
PADI2	55355716	217236416	27474534	57274020	289321248	1223869568	1317462272	1266276736	1096619904	1616633344	1649708544	1455442176	869801920	693326400	700625152
PADI4	848746816	319064608	274701376	577955968	722352256	768023296	106957914112	133074354176	161160347648	121870106624	136429854720	145763532800	131363405824	140711280640	152794087424

## Sheet: F1_Panel_F
Abundance of CD11b across conditons
Gene names	HL60_1	HL60_2	HL60_3	HL60+Cal15'_1	HL60+Cal15'_2	HL60+Cal15'_3	NLC_1	NLC_2	NLC_3	NLC+Cal15'_1	NLC+Cal15'_2	NLC+Cal15'_3	NLC+Cal30'_1	NLC+Cal30'_2	NLC+Cal30'_3
CD11b, ITGAM	1232670976	77031744	459633120	836308288	729333440	1060755328	114743705600	127992332288	148145012736	71258988544	88390402048	102178177024	169162375168	127388303360	143722889216

## Sheet: F1_Panel_G
Abundance of CD16b across conditons
Gene names	HL60_1	HL60_2	HL60_3	HL60+Cal15'_1	HL60+Cal15'_2	HL60+Cal15'_3	NLC_1	NLC_2	NLC_3	NLC+Cal15'_1	NLC+Cal15'_2	NLC+Cal15'_3	NLC+Cal30'_1	NLC+Cal30'_2	NLC+Cal30'_3
CD16b, FCGR3B	227546656	247230720	343745984	359409888	402890784	384629504	593130368	803026048	713347776	513450464	631393856	1055150784	621197120	781806464	1037685248

## Sheet: F1_Panel_H
Abundance of CD55 across conditons
Gene name	HL60_1	HL60_2	HL60_3	HL60+Cal15'_1	HL60+Cal15'_2	HL60+Cal15'_3	NLC_1	NLC_2	NLC_3	NLC+Cal15'_1	NLC+Cal15'_2	NLC+Cal15'_3	NLC+Cal30'_1	NLC+Cal30'_2	NLC+Cal30'_3
CD55	10961850368	8365559296	8050361344	8985887744	8023075840	8453748224	16487600128	21775224832	30545528832	20436094976	18482907136	24287010816	27666184192	28458448896	32151588864

## Sheet: F1_panel_I
Z-scored protein intensity values across condition
Uniprot_ID	HL60_1	HL60_2	HL60_3	HL60+Cal15'_1	HL60+Cal15'_2	HL60+Cal15'_3	NLC_1	NLC_2	NLC_3	NLC_Cal15'_1	NLC_Cal15'_2	NLC_Cal15'_3	NLC_Cal30'_1	NLC_Cal30'_2	NLC_Cal30'_3
A0A087WZ62	-0.0765553	1.6677	0.181251	0.222451	0.370272	-0.164746	-0.241636	0.206606	0.845648	-1.69257	-1.66698	-1.55492	0.0159985	1.33565	0.551841
A0A088AWK7	-1.81581	-1.20795	-1.60266	1.04171	-0.110118	-0.219272	0.303804	1.48652	-0.836065	0.310378	0.305726	0.843853	1.21881	0.366205	-0.0851336
A0A1W2PNV4	1.2027	1.1686	0.735233	-0.661145	-0.0727804	-0.0215453	-0.244904	0.126911	1.16563	-2.34118	-0.9268	-1.07257	0.774189	-0.493141	0.66079
A0A1W2PQ13	-0.773144	-1.10512	-1.19207	0.822427	0.668929	0.0715919	0.901478	0.357378	0.744617	-2.05445	-1.28695	1.05838	0.62893	0.769857	0.388154
A0A1W2PRB8	1.00351	1.37482	0.0523746	-1.08101	0.331575	0.342248	-0.394295	0.23373	0.141544	-2.17583	-1.29451	-0.862521	1.30037	0.28926	0.738738
A0A2R8Y3M9	0.87582	-0.518081	0.40912	-1.06258	-0.536968	-0.667443	0.925479	0.69947	0.32781	-2.76026	0.323642	0.614213	-0.153678	1.07474	0.448711
A0A3B3ITR4	0.517542	-1.56979	-0.406458	0.946633	1.00972	0.693057	0.662881	0.19713	-0.974607	0.928164	-0.545812	-1.01991	0.662452	0.869713	-1.97071
A0A590UK80	-0.664571	1.20749	1.02065	-0.0927125	-0.190076	0.466528	0.135215	0.320133	-0.442614	0.460083	0.567502	1.74048	-1.42496	-1.36279	-1.74035
A6NM71	-0.665711	1.19751	0.0605534	-0.130587	-1.14063	-0.136941	0.237211	1.16098	1.76796	0.498713	-1.86034	-0.980842	0.937725	-0.829471	-0.116134
Q9NRG9	-1.28301	-0.0944842	-0.562434	0.280964	-0.930094	-0.6548	0.691696	0.795712	0.774345	1.46096	1.06106	0.369474	-1.81197	1.01428	-1.1117
Q86V21	-1.52819	-1.2832	-1.46944	-0.660753	-0.861862	-0.906245	0.860153	0.768361	1.16424	0.454622	0.119971	0.497619	0.996645	0.960904	0.887177
Q6PD74;Q6PD74-2	-0.710011	-0.285141	-0.341242	-1.27046	-1.07736	-0.535421	2.17214	1.73926	0.844863	-0.0973325	0.2471	0.86671	-0.766591	-0.218598	-0.567913
Q2M2I8	-0.750712	-0.847269	-0.819537	-1.55175	-1.15525	-1.23701	1.18688	1.20661	1.40719	0.00359609	-0.159303	0.523616	0.695259	0.637108	0.860576
Q9H7C9	-0.670518	-1.02177	-0.637159	-1.24351	-1.38964	-1.71852	1.23759	1.18057	0.736465	0.677251	0.403491	0.614233	0.837496	0.434895	0.559139
Q13685	1.42025	1.28324	0.886393	0.997148	0.886864	0.940742	-0.603341	-0.432736	-0.213915	-1.05167	-1.32988	-1.64331	0.031751	-0.698268	-0.473266
Q9Y312	-1.87473	0.0575624	-0.00859639	-0.269739	0.432636	0.346672	0.0694115	-0.236253	-1.331	-0.0233927	0.866252	-1.24518	2.30827	0.116505	0.791579
P49588	0.278008	0.215515	-0.745051	1.77989	1.84511	1.45497	-0.169023	-0.0927707	0.318685	-0.973658	-0.698821	-1.30218	-0.494194	-0.946534	-0.46995
Q5JTZ9	0.72394	-0.326051	-1.04047	0.548074	0.768769	1.26819	-0.901174	-1.19073	-1.229	0.509096	-0.486081	-1.04621	1.43032	1.4704	-0.499069
Q9BTE6	0.879705	1.04333	0.311302	1.34277	1.21697	1.26229	-0.95263	-1.44303	-1.03043	-0.400028	0.317444	-0.152971	-0.725603	-1.50834	-0.160779
Q4L235	0.549959	0.846297	0.692668	1.17732	1.49658	0.853308	-0.469281	-0.73546	-1.45302	-0.332518	-1.94033	-1.1161	-0.0869095	0.338136	0.179334
Q9NRN7	0.919724	1.77046	0.732422	0.731804	0.574956	0.301809	-0.466479	-0.725918	-0.579711	-2.22159	-0.73421	-0.719136	0.00435983	1.03309	-0.621581
Q9NY61	0.884072	0.832296	0.781394	1.68029	1.03801	1.21536	-0.585832	-0.861407	-0.834188	-1.40093	-1.20603	-0.975734	0.184503	-0.56332	-0.188494
P80404	0.08285	2.48017	-0.0197023	-1.14091	-0.761006	1.45509	-0.235929	-0.672627	0.55276	-0.194023	-1.2906	0.546279	-0.592148	-0.677528	0.467322
Q9BZC7	1.00522	1.03074	1.23046	1.09591	1.07676	1.30295	-0.668701	-1.35942	-1.10668	-1.22741	-0.506778	-0.842285	-0.305078	-0.308985	-0.416715
Q8IZY2	-2.26246	-0.884205	-0.402904	-0.733667	-1.13117	-0.706188	0.374236	0.129611	1.1353	0.7377	1.24057	1.08128	0.0727878	0.61498	0.734132
P08183	1.76203	-1.12442	-0.372892	-0.0268118	-0.0958498	0.156872	-1.21024	-0.00341969	-0.369587	1.07144	-0.187158	-2.09586	0.643459	1.20062	0.651816
Q9NRK6	1.49916	0.696008	1.47941	1.07976	0.978709	0.815632	-0.604591	-0.416241	-0.517215	-1.10214	-1.26303	-1.44444	-0.374694	-0.643316	-0.183018
O75027;O75027-3	1.10309	0.879261	1.42592	-0.288321	1.35388	0.200844	0.697698	-0.124641	0.788948	-1.59064	-1.41948	-0.736308	-0.917644	-0.796629	-0.575977
Q9NUT2	0.307507	1.01285	-0.441989	0.442074	0.0791497	-0.712612	0.238382	1.07241	-2.9875	0.0979048	-0.634581	-0.382725	0.783369	0.427612	0.698142
P33527	0.904737	0.971112	1.08396	1.30109	1.30751	0.560495	-0.218526	-0.846136	-0.201144	0.238114	-0.659085	-1.58186	-1.65764	-0.79925	-0.403379
Q96J66	0.93013	0.773202	0.901502	-1.27346	1.04545	-0.598402	-1.12602	-0.198689	-1.48675	-0.660995	0.649088	1.6271	0.708935	-1.02765	-0.263447
O15439	1.49678	1.36248	0.561426	0.715743	1.73209	0.497649	-0.684448	-0.983603	-0.662041	-1.02428	0.201707	-0.457086	-0.922611	-1.16426	-0.669546
O15440	1.3831	1.35109	1.02559	1.2245	0.866439	0.84556	-0.504798	-0.27614	-0.308432	-1.1776	-1.38815	-0.389405	-0.812214	-0.946737	-0.892805
P33897	-0.513169	-0.633919	-1.31126	-1.19027	-1.31646	-1.03467	0.389511	0.664867	-0.254279	-0.162864	0.663703	1.13496	1.78582	0.563774	1.21426
P28288	-0.794424	-0.578518	-0.23108	-0.88105	-1.1117	-1.28566	0.336643	-0.491601	-0.421005	0.123875	-0.262037	1.06545	1.62836	0.859843	2.0429
O14678	-0.168705	1.41393	0.788391	0.419573	1.03125	-0.346811	0.439664	2.12025	-0.502033	-0.60883	-1.48092	-1.00066	-0.710851	-0.634682	-0.759566
P61221;H0Y990	0.913608	1.66145	1.65466	0.343983	0.513024	0.532461	0.0921827	0.00362897	-0.228751	-1.94313	-1.04918	-1.22437	-0.303387	-0.541155	-0.425018
Q8NE71;Q5STZ8	1.40014	0.374348	0.826692	0.727754	0.867984	1.11772	0.0629076	-0.0573145	-1.01325	-2.41719	-0.886596	-1.00346	0.01795	0.0733844	-0.0910742
Q9UG63	1.19605	1.21678	0.811078	1.48939	1.04455	0.885916	-0.537506	-0.390051	-0.316173	-0.695399	-0.695623	-0.817519	-0.397538	-1.17462	-1.61934
Q9NUQ8	0.661223	0.649827	0.551177	0.168505	-0.303329	1.42799	-1.93688	-0.557539	-1.42293	-1.55387	-0.171746	0.168115	1.12899	0.854677	0.335781
Q9NUJ1;Q9NUJ1-2	1.09996	0.913978	-1.09869	-0.261882	-0.429394	0.0228335	0.111684	-0.361641	-0.745584	-0.205244	-0.290218	-2.19789	1.3059	0.415833	1.72035
Q8N2K0	-0.420807	0.962572	-0.144215	-0.413247	-1.56789	-0.302843	-0.393863	-0.569721	0.369963	-1.15226	-0.88002	-0.139703	1.27511	1.47771	1.89922
Q7L211	-0.229944	0.158542	-1.94172	-0.320134	-0.454942	0.867657	-0.455772	-0.664964	0.33696	0.749446	1.8066	1.68173	0.0450742	-1.24989	-0.328646
Q96IU4	-2.01432	-0.573455	-0.493585	-0.661607	0.162594	0.592179	-1.03568	-0.108558	-0.246586	-1.03172	0.831086	0.799209	1.4753	0.850323	1.45483
O95870	-1.375	-1.77584	-1.61448	-0.392806	-0.235262	-0.544926	0.223635	0.237802	0.0245486	1.0072	0.182425	0.761373	1.21515	1.04777	1.23841
Q96GS6	-1.2831	-1.29019	-1.43782	-0.830252	-1.27582	0.35105	0.392037	0.54235	0.78358	1.27642	1.30702	1.30263	0.266893	-0.117826	0.0130177
Q5VST6;Q5VST6-2	-0.993021	0.509161	-2.54473	-0.717926	-0.115638	0.411916	0.843512	0.419153	1.82748	0.520227	-0.667239	-0.444276	0.0557766	0.313086	0.582514
Q0P651	1.38684	-0.489857	1.36667	1.64886	0.650664	-0.694654	0.344409	-0.14557	0.657114	-0.264115	-0.17602	-1.61775	-1.51974	-0.782685	-0.364161
Q8WU67	-0.0840935	-0.441377	-2.31606	-0.704279	-0.0872937	-1.39736	0.287174	-0.0384716	-0.446881	1.64614	1.0667	0.976185	0.731763	0.529905	0.27795
Q8TB40	-0.293225	-0.793541	1.29339	-0.0763703	0.290638	-2.04745	1.05253	0.877461	-1.88562	-0.0967857	-0.290732	0.601501	0.592945	-0.240059	1.01532
Q8WTS1	1.61878	0.477272	1.70474	-0.389481	0.235884	-0.4012	0.574241	0.529136	0.369518	-1.02555	-0.266439	0.543313	-1.49517	-1.69285	-0.7822
Q9BV23	-1.90084	-0.261542	-0.530434	-2.23053	-0.172296	0.765784	1.16271	0.274962	0.165871	-0.513541	0.787543	0.96138	0.65178	-0.030725	0.869875
Q8IZP0	-2.07153	-1.13099	-1.29638	-0.915846	-0.400082	-0.48082	0.379076	0.0370237	0.64672	1.09451	1.21155	0.978704	0.860777	0.542412	0.544872
Q9P2A4	0.405162	-1.49418	-1.64817	-0.350474	-0.488228	-0.787553	-0.765885	-0.163029	1.89914	0.396291	1.18737	0.105121	-0.303124	1.01945	0.988107
Q9NX38	-0.448596	-0.756645	-0.0798888	0.612905	0.934842	0.649027	-1.61576	-0.719523	-1.87352	0.531894	-0.737531	0.0113868	1.24235	1.19865	1.05041
P00519	0.72994	0.426898	-0.967297	-1.62374	0.562444	-1.24011	1.20963	0.77858	0.892367	0.173016	-0.966336	-1.2503	-0.115442	-0.166811	1.55715
P42684	1.33452	1.47555	0.88565	0.543284	1.12752	0.503766	0.130181	-0.00313996	0.128068	-0.448875	-1.86789	-0.982519	-0.710721	-1.10975	-1.00564
O14639-3;O14639;O14639-6	-1.32937	-1.71848	-1.73803	-0.409238	-0.562827	-0.568119	0.857083	0.855208	0.705459	0.904905	0.794159	1.03039	0.611592	-0.18646	0.753731
Q12979	-1.47893	-0.532649	-0.587991	-0.82031	0.0454709	-0.526756	1.2923	0.92354	0.726455	-0.1922	-0.465853	-1.53324	1.15553	0.206464	1.78817
Q9P1F3	1.03931	0.490122	-1.07668	-0.139884	-0.444892	-0.298461	0.331232	-0.200517	0.63426	1.13003	0.673609	-0.617253	1.74436	-1.92944	-1.3358
Q6UWZ7;A0A087WZ78	1.00956	0.158743	0.474564	0.388668	-0.492203	1.47496	0.0989088	1.19125	0.632794	-0.717941	-0.534074	-2.67339	-0.256823	-0.507143	-0.247874
Q15018	-0.465179	0.281215	0.0273559	0.257429	-0.364223	-1.05947	-1.04749	-0.417553	0.172122	-1.08633	0.0167724	-1.18196	2.25415	1.24221	1.37095
Q9ULW3	-1.39176	-2.27213	0.172868	1.10136	1.33587	1.49286	-0.0803136	-0.282592	-0.521141	0.821476	-0.353416	-0.106855	-0.387492	0.562843	-0.0915813
Q969K4	-0.898956	-1.15991	-0.656269	-0.950002	-1.5321	-1.61229	0.570078	0.417443	0.583961	0.993563	1.02311	1.04415	0.77015	0.801028	0.606042
Q8N961	1.23211	0.0991172	0.203892	-2.91402	0.644884	0.542033	-0.185811	-0.719087	-0.456627	0.582746	0.697912	0.238757	-0.439051	1.03683	-0.563691
P09110	-0.985754	-0.781359	-0.992484	-1.50657	-1.35735	-1.16844	0.66254	0.879336	0.147672	0.357975	1.16519	0.997508	0.829063	0.783404	0.969257
P42765	-0.421839	-1.54505	-1.42519	-1.03074	-0.848364	-0.475359	0.940636	1.20191	0.922714	-0.238665	1.47831	1.12805	-0.308183	-0.142815	0.764588
Q13085;Q13085-3	1.11413	1.81284	0.633547	1.27091	1.20451	0.709857	-0.664706	-0.700038	-0.683709	-0.623479	-0.868865	-1.23697	-0.5115	-0.498578	-0.957948
O00763	-0.122319	-0.898317	-0.586693	-0.189101	-0.741565	-1.68077	1.30661	1.61924	-0.882733	-0.5171	1.2527	1.33978	-0.616364	0.510752	0.205876
Q6JQN1-5;Q6JQN1	-2.55477	-1.07961	-0.521548	1.07898	-0.0826026	1.51391	0.539737	0.696516	-0.173523	-0.710836	0.845931	-0.318098	0.617658	0.234574	-0.0863148
Q709F0	-1.79513	1.23395	-0.722469	-0.501308	-0.1779	-0.745164	1.25952	-0.388457	1.70153	-0.861242	-0.0436276	0.0871387	-0.602593	1.46259	0.093167
Q9UKU7	-0.896379	-0.693328	-0.435808	-1.12878	-1.32044	-1.205	0.397623	0.401799	0.302107	-0.320077	0.379418	-0.00582332	1.83017	1.80505	0.889468
Q9H845	1.76471	1.1765	1.06257	1.24748	0.340618	-0.166326	0.460785	-0.284353	-0.0768339	-1.7927	-0.998258	-0.834266	-0.402333	-1.05218	-0.445408
P11310	-1.10709	-1.87493	-1.44466	-0.218024	-0.665261	-0.569669	0.735274	0.453315	0.413128	0.123762	0.418584	-0.196468	1.29706	1.14802	1.48696
P16219	-1.8179	-0.0345755	0.509034	-1.13006	-2.03542	-0.787065	0.413612	0.209423	-0.0975739	0.46656	1.02227	1.1774	0.699326	0.550838	0.854128
P45954	-0.836149	-0.599985	-1.29915	-0.11915	-0.330397	-1.26418	0.239422	-0.309292	-0.385296	0.178072	0.094009	-0.452541	1.21064	2.02418	1.84982
P49748	0.649717	1.36298	1.7334	0.245852	-0.564703	-0.544848	-0.188149	0.572843	-0.490588	-2.38073	-0.644566	-0.706857	-0.00109484	0.0343123	0.922431
Q15027	-1.46474	-1.04955	-1.32226	-0.764017	-1.03005	-0.828494	1.23973	1.19447	0.36406	1.35317	0.466061	0.967209	0.693854	-0.128504	0.309054
Q15057;A0A087X1H5	-1.53912	-1.04317	-0.997393	-1.13531	-1.14614	-1.0949	0.626922	0.799434	1.07987	0.994083	1.05788	0.610471	0.626468	0.547473	0.613438
Q96P50	-1.8581	-1.60883	-1.21246	-0.451546	-0.937932	-0.026173	1.08212	0.533916	0.403554	0.884228	1.09134	0.45148	-0.0429937	1.1431	0.548302
P24752	0.993449	1.33763	1.36691	0.718347	0.830208	0.0418016	-0.41222	-1.17891	-0.12	-1.42833	-1.48225	-1.202	0.838038	-0.419738	0.117076
Q9BWD1	0.672379	-0.108764	-0.682761	1.91845	0.932113	0.944409	-1.16749	-1.76826	-1.49352	0.0959935	0.336147	-0.113355	0.0972179	-0.425792	0.763232
Q9H3P7	0.869246	0.926892	-0.164616	0.902208	0.63923	-0.209367	-1.02983	-0.0958984	-0.288844	-2.57394	-0.295179	-0.95358	1.04262	1.1014	0.129665
Q5T8D3-2;Q5T8D3	-1.38607	-1.09494	-1.01952	-1.23691	-0.940744	-1.08512	1.10533	0.777627	0.429451	0.426779	0.0554077	0.860465	0.974161	0.860386	1.2737
Q9BR61	1.55914	0.992599	1.32121	0.867507	0.386221	0.579999	0.224174	0.262097	-0.507554	-1.42167	-0.842915	-1.57744	-0.0541629	-0.447405	-1.34181
Q96AP0	1.48125	1.14088	-2.11835	-1.31672	-1.04765	-0.237502	0.168405	1.31157	0.617588	0.286774	0.716224	-0.263267	-0.299344	-0.492218	0.0523621
Q9UKV3;Q9UKV3-5;A0A087X0D2;S4R3H4	1.44583	0.690284	1.01288	0.749889	0.672854	0.579742	0.087188	0.229218	0.00280023	-1.05334	-1.2229	-2.23155	0.423177	-0.324712	-1.06136
P53396;P53396-2	1.40693	1.72885	1.3498	-0.265571	0.522203	-0.0740767	0.0824405	-0.100528	0.0668421	-1.8782	-1.08963	-1.44047	-0.206481	-0.081717	-0.020402
P21399	-1.24867	-1.86445	-0.762711	0.849645	-0.168456	-0.283818	0.647722	0.562475	0.67915	-1.61913	-0.163866	0.455631	0.824403	0.484416	1.60766
Q99798	-1.54951	-1.06009	-0.780792	-0.79244	-0.778652	-1.31462	0.9544	1.18091	0.946166	-0.59612	0.956834	0.36815	0.779971	0.477689	1.2081
Q8WXI4	-1.27564	-1.57584	-1.88238	-0.86325	-0.450814	-0.5742	0.606326	0.623448	0.546655	0.811625	0.730049	0.777668	0.952186	0.599062	0.975104
Q9NPJ3	-0.570192	0.219796	0.719524	-1.63016	0.246327	1.20076	1.14686	0.957505	0.713157	0.47141	0.172053	-1.36164	-1.94235	-0.539499	0.19645
O00154	1.28226	1.81743	1.44538	-0.29001	-0.617047	0.565047	-0.589615	0.0497521	-0.24696	-1.47875	0.306161	-1.18857	0.595934	-0.402911	-1.24811
O14734	-0.798437	-0.598383	-2.44904	-0.697305	-0.735953	-0.53012	0.850698	0.393035	0.917382	1.06062	0.544151	1.509	-0.152889	0.444606	0.242635
Q9Y305;Q9Y305-4	-0.518044	-0.760049	-0.900136	-1.11695	-1.54832	-1.58895	0.926614	1.19874	0.735301	-0.352649	0.657422	0.571015	0.755573	0.999069	0.941362
Q15067	-1.11848	-1.22289	-1.8384	-0.226737	-0.815544	-1.26253	0.374721	0.709997	0.421915	0.283488	0.854306	0.938895	0.707654	0.830015	1.36359
O15254	-2.17815	-0.715272	-0.582225	0.443063	1.04541	0.0131185	-0.601341	-0.885033	-0.0440385	-0.175715	-0.00293203	-0.436163	1.35945	1.59357	1.16627
P24666	-1.99564	-1.33617	-0.164395	-1.40116	-0.0648127	0.100392	0.34674	0.325503	0.480718	1.34646	1.35835	1.42093	-0.019931	-0.282066	-0.114917
P11117	-0.964867	-0.249579	-1.72729	-1.89187	-0.405504	-0.383946	0.842987	0.564731	-0.406463	1.33003	1.26349	1.0052	-0.0222021	0.436584	0.608693
P15309	-1.29068	-1.14792	-1.31621	-0.940087	-1.08587	-0.743488	0.0542924	0.0825194	0.429568	0.592585	0.924273	0.623904	1.18948	1.23541	1.39223
Q9NPH0	1.05617	0.250396	-2.37042	-0.346217	-0.15945	-0.666094	0.392186	-0.217042	0.25768	-1.57454	1.35539	0.831541	-0.143836	1.12977	0.204463
Q96CM8	-1.1219	-1.14345	-1.39089	-0.808191	-1.01926	-1.08458	1.20449	0.929569	1.60103	0.370736	0.120159	0.210147	0.788988	0.798316	0.544845
Q4G176;F5H3B2	-0.848955	-2.37274	-1.39437	0.46521	0.829556	0.146769	-0.365584	-0.135108	0.840103	0.534559	0.469372	1.42551	0.561183	-0.804443	0.648942
P33121;P33121-3	-0.812416	-0.903583	-1.38153	-0.902349	-0.665634	-0.933046	0.584149	0.434658	0.624765	-0.628645	0.152751	-0.173143	1.65573	1.35089	1.5974
O95573;F5GWH2	-2.43402	-0.433567	-0.135181	0.908993	1.53607	-0.56775	0.236581	-0.731101	-0.724059	-0.366586	0.517737	0.368073	0.809433	-0.369203	1.38458
O60488	-0.411626	0.123424	0.796061	-0.559767	-1.07603	-0.527838	0.329998	0.291897	0.38767	-2.10196	-0.783881	-0.571657	1.47241	1.0942	1.5371
Q9ULC5	0.794406	0.970971	-0.363375	1.13811	1.69169	1.11771	-0.80163	-1.79007	-0.878717	-1.24269	-0.414905	-0.650478	0.178025	-0.0560444	0.307
Q53FZ2	0.488649	1.26829	1.41004	0.806473	1.22089	1.29817	-0.373911	-0.871605	-1.23566	-0.804334	-1.31425	-1.15655	-0.153187	-0.349071	-0.233951
Q9NUB1	-1.35766	-1.35155	-1.42024	-1.10946	0.522099	-0.090784	-0.106935	0.340393	0.406753	0.457886	1.89957	1.54923	-0.281448	0.450265	0.0918683
Q9NR19	-0.768158	-0.575868	-1.1139	-1.25429	-0.0120285	-0.851382	-0.18093	-0.365341	0.105903	1.0619	-0.309867	-0.424657	2.21087	1.22639	1.25136
P62736	-0.243976	-1.30172	-1.00791	-1.75309	-1.08506	-0.986121	0.824101	0.240394	0.913191	0.147305	1.00947	0.0564174	1.12791	1.03641	1.02269
A0A2R8Y793;P60709	0.136935	-2.26333	-1.84459	0.173996	0.36542	0.370916	1.18121	1.05341	0.596431	-0.397814	1.11462	0.661105	-0.424404	-0.446255	-0.277655
Q562R1	-1.09911	-0.784233	-0.608982	-0.188953	-1.06002	-0.227288	-0.590368	0.479975	-0.889943	1.45388	1.43467	0.431664	1.57139	1.13263	-1.05531
P68032	0.639496	-0.416101	-0.436368	0.873429	-0.475585	-0.506726	-0.958626	-0.529599	-0.906994	-0.725228	1.02966	-0.841505	-0.200024	2.63803	0.81614
P63261;I3L1U9;I3L4N8	1.83923	0.915125	-0.20795	-0.996296	-0.206312	-1.27981	-0.345755	-0.720503	0.124564	-0.383408	-0.343829	-1.04269	1.36113	-0.446849	1.73336
O96019	-1.45669	-1.57409	-1.58603	0.0647751	0.723235	-0.0266033	1.22481	0.478355	0.525961	-1.19199	1.31764	0.389875	0.228296	-0.106835	0.989281
Q9H568	0.917987	1.28063	1.0395	0.750258	1.16353	0.932751	-1.4962	-1.30938	0.218907	-0.668475	0.159225	-0.708362	-1.38369	-0.0250208	-0.871669
P12814	-0.137849	-1.41311	-2.40356	0.971624	-0.466128	-0.0181261	0.339009	0.0136974	-0.0244117	-0.841159	0.928571	0.32867	1.17014	1.35824	0.194398
O43707;K7EJH8;H7C144	-0.08005	-0.295785	0.250437	-0.529455	-0.582961	-1.46622	0.435125	0.626466	0.697579	-1.78888	-0.176152	-1.01025	1.80299	0.697073	1.42008
Q9NZ32	-1.23479	-1.73137	0.238533	-0.803756	-1.36395	-0.274951	0.700074	0.823651	0.41582	0.484271	1.60367	1.44309	-0.594503	0.472586	-0.178382
P61163	-0.865541	-0.702844	-1.26747	-1.5921	-1.41162	-0.575023	0.891224	1.29674	0.789788	0.0822442	0.403262	1.04781	0.35394	0.227277	1.3223
P42025	-1.95593	-1.30069	-1.45919	-0.223367	0.134381	0.0723851	1.14046	0.151099	0.689904	-0.266027	0.0390535	-0.52811	1.02638	1.26851	1.21115
P61160	0.502605	0.833819	1.3088	-0.206673	-0.901682	-1.27611	0.437792	1.04312	0.759137	-1.48466	-0.886417	-1.62874	1.11282	0.0460573	0.340134
P61158;B4DXW1	0.57475	0.735249	1.38426	-1.18258	-0.504895	-1.54653	0.249337	0.21289	0.592812	-0.395814	-0.75734	-1.92932	1.04396	0.817922	0.705308
Q9P1U1;Q9P1U1-2	0.149299	-0.605595	-0.0601509	0.971545	0.937853	-0.652955	-0.26842	-1.7758	-1.23081	1.4325	-1.55501	1.03413	0.473016	0.885139	0.265257
Q9H9F9	-1.27839	0.026864	-1.37087	0.287964	0.608795	-0.21028	0.168949	0.878325	-1.57166	2.33131	0.275475	-0.974867	0.36796	0.143196	0.31723
Q9GZN1	0.825605	0.967428	0.73717	1.49357	-0.683366	-0.1764	0.552445	0.694663	-0.856815	0.571149	0.300379	-1.62237	-2.04306	-0.575879	-0.184525
Q9H981	1.17453	1.5064	1.0105	0.6823	1.29763	0.722937	-0.545332	0.408592	-0.810307	-0.627723	-1.1481	-0.695321	-0.502273	-1.35797	-1.11586
Q03154	0.726356	0.996719	1.8725	0.91007	0.366955	1.12136	-0.453329	-0.80174	-0.519879	-0.965965	-0.826233	-0.0649381	-0.386938	-1.96571	-0.0092254
P07311	-1.75765	-0.110678	-0.809985	0.171599	-0.151218	-0.324934	1.51344	1.34059	1.34711	-1.43401	-1.1203	0.307746	0.502792	-0.176019	0.701516
P14621	-0.139391	-1.16799	-1.08746	-0.659401	-0.215399	-1.01861	1.34182	1.62204	1.45394	0.0491206	-0.38209	-1.28241	1.23106	0.247023	0.00774566
P00813	-0.393562	0.93255	1.1486	1.16004	0.638218	0.264217	0.777824	-0.238897	0.0811365	-1.93918	-1.35413	-1.81425	0.00577859	0.290296	0.441359
Q9NZK5	-1.28879	-1.25925	-0.824256	-1.01933	-1.22612	-0.362437	0.469133	0.557822	0.184502	-0.0893346	0.0892936	0.320295	1.6305	1.20006	1.61791
Q6DHV7;Q6DHV7-3	-1.74538	-2.00044	-0.741139	0.344473	0.910785	-0.0981204	0.0986786	0.187301	1.29216	0.650421	1.38421	0.931468	-0.260768	-0.45655	-0.497101
O14672	0.129396	-0.3854	-0.469325	-2.02498	-1.25731	-1.51748	1.19659	0.759469	1.3745	0.121385	-0.294175	0.507406	0.699477	0.255292	0.905148
Q13444-3;Q13444	-1.10681	0.453641	0.107666	1.58106	1.31787	1.80113	-0.418997	-1.92126	-0.0912623	-0.547394	-0.757918	-0.522408	0.212531	-0.00971048	-0.0981461
P78536	-1.29988	1.06804	0.924632	0.377491	1.64826	1.68772	0.34708	-0.56003	-0.443056	-1.40646	-0.217163	-1.15529	-0.14161	-0.770056	-0.0596785
Q13443	-1.28498	-0.567469	-1.18626	-1.10818	-1.04496	-0.650842	1.27996	1.86277	1.0911	-0.491035	0.55286	-0.137758	0.6611	0.352931	0.670773
O75689	-0.886389	-0.837775	-1.22969	-1.40259	-1.362	-1.10446	1.21407	1.22879	0.689707	0.281407	0.529199	0.581816	0.867206	0.602838	0.827873
P55265;P55265-3	0.0625833	0.807864	0.989666	0.0118633	0.211441	-0.0433541	0.438996	0.201587	-0.00687812	-2.56575	-1.39556	-1.19186	1.06244	0.706531	0.710424
P78563;P78563-4;P78563-5	0.777722	1.233	1.64232	0.751474	0.732049	0.650801	0.309024	0.516931	-0.691124	-1.49977	-0.945965	-0.67219	-0.312418	-1.1597	-1.33215
Q9BUB4	0.790786	-0.0834413	0.251822	-0.163246	1.73129	1.44729	0.0738248	0.171981	0.208517	0.522096	-0.996159	-2.34478	-0.110904	-1.07227	-0.426807
Q7Z6V5	-0.0433536	0.589759	-1.05009	-0.992972	0.708778	0.800865	0.827888	-0.0435441	-0.854953	-0.27445	1.08837	0.532948	0.222587	-2.52557	1.01373
Q96EY9	-0.0369705	-1.2075	-1.03338	-0.889202	0.0745262	1.18529	-0.142256	1.07584	-0.425485	1.85797	-1.65626	-0.53545	0.994175	0.660603	0.0780839
Q86TW2	-0.609087	0.197985	-1.65528	-0.913207	-1.09532	-1.03102	1.51571	1.14157	1.63333	1.19064	-0.14392	0.0412319	-0.0282986	-0.0378914	-0.206441
Q3MIX3	-0.465391	-2.3504	-0.310841	-0.296129	0.216638	-0.0193435	0.074491	0.378196	0.192026	1.15268	1.33973	1.24742	0.24931	0.322549	-1.73094
P51828	-1.66153	-0.953745	-0.584874	-1.38939	-1.31165	-0.853995	0.609534	0.636701	0.914769	0.516009	0.545497	0.503526	1.22461	1.05797	0.746579
O60503	-2.17973	-0.579955	-0.549197	1.34388	1.05092	1.62996	-0.63015	-0.208154	0.387515	-0.0259231	1.06065	0.447302	-0.837554	-0.532697	-0.376869
P35611	-1.30935	-0.7545	-1.62824	-0.591252	-0.971259	-1.29806	0.450074	0.408127	0.0609781	1.05122	0.741818	0.5947	0.72299	1.24585	1.27692
P35612	1.19197	1.00659	1.20385	0.923172	1.24528	0.913072	-0.136445	-0.172649	-0.249475	-0.549077	-1.72793	-0.991132	-1.18177	-0.823617	-0.651848
Q9UEY8;Q9UEY8-2	-1.19074	-1.11923	-0.576755	-1.36032	-0.781642	-0.724613	0.126151	1.13198	0.830531	-0.513383	-0.419121	0.678639	1.27413	1.3652	1.27918
Q8IWK6	1.71321	1.85388	1.36132	-0.484217	0.441865	0.58601	-0.993573	-0.414186	-1.5273	-0.437228	-0.147188	-0.147146	-0.933424	-0.546378	-0.325641
Q14246	-0.243524	0.0408418	-0.0866899	-0.11734	-1.01574	-0.761095	0.994726	0.742428	1.53253	-0.560041	-2.14342	-1.03791	0.651052	1.00635	0.997826
Q9UHX3	-0.816985	-0.743178	1.37105	-1.15569	-0.725077	-1.07245	0.521259	0.352067	0.643891	-1.63779	1.03571	0.269861	-0.307184	0.587998	1.67652
Q9BY15	-1.92404	-1.41248	-0.381008	-0.776891	0.723029	-1.17201	0.880058	0.386079	1.14236	-0.543615	1.57985	0.205678	0.451528	0.283451	0.557995
P48960	-1.15405	-1.37548	-0.976361	-1.00364	-0.872764	-1.00091	1.03003	0.669907	1.08646	0.423512	0.920052	-0.499608	0.53743	1.5222	0.693222
Q86Y34	0.216034	0.108326	-0.040807	0.907625	-1.53533	0.129315	0.79614	0.544071	1.40342	-0.759564	-2.5368	-0.102747	-0.0125568	-0.0222613	0.90513
Q8IZF4	-1.30881	-0.0112459	0.105658	-0.951786	0.251358	0.847015	-0.152633	1.32361	1.1491	0.296837	-0.216787	0.264764	0.496081	-2.60408	0.51092
P11766	1.41577	0.568281	0.23574	0.321023	-0.898514	-0.0545372	0.281103	0.00392479	0.0257947	-2.31703	-0.808444	-1.46599	0.923709	1.01593	0.753241
Q9BV57	-0.525806	-0.566197	-0.743058	-0.278332	-0.447502	-0.461187	0.722433	0.779937	0.812532	-1.68759	-0.613768	-0.90834	1.78929	1.79021	0.337381
Q96A54	-0.126433	-0.724916	-0.241893	-1.19994	-1.27668	-1.31452	1.27832	0.829172	0.180266	1.09068	0.73051	1.77947	-0.774605	0.490302	-0.719732
Q86V24	-0.0483909	0.951119	0.920382	-0.0331787	-2.47956	-0.750754	0.403376	0.167049	-0.399269	-0.123779	0.419867	1.32577	-0.188808	-1.34378	1.17995
P55263;P55263-2;A0A5F9ZHJ1	1.10453	1.31004	0.959482	-0.182212	0.0342713	-0.800673	-0.304498	-0.0286933	-0.31825	-1.94965	-0.329535	-1.77785	0.329478	0.672076	1.28149
E9PL83	0.556924	0.362471	-0.0966984	-0.381425	-1.06761	0.381659	-0.239774	-0.166816	0.894625	-0.492463	2.20276	-0.438689	1.35163	-1.36345	-1.50315
Q9H2P0	0.934183	1.342	0.932162	0.594739	1.18914	0.732714	0.187098	0.266253	-0.405403	-0.70117	-1.92304	-1.68707	-0.191735	-0.592767	-0.677099
Q6IQ32	0.552971	0.0873713	0.76549	1.17946	1.84736	1.15957	-0.481716	-1.21283	-1.49286	0.0658804	-0.217295	0.35346	-1.41813	-0.845749	-0.342976
Q96SZ5	-1.91583	1.6098	-2.21903	0.0911708	0.382517	-0.205701	-0.0894234	0.0873172	0.666919	-0.076525	-0.219674	0.20459	1.09229	-0.292709	0.884282
Q9BRR6	-0.764112	-1.38365	-1.1094	-0.128016	-0.31485	0.00300428	1.07911	0.92282	1.17237	-1.24776	-0.430786	-0.886823	1.79789	0.937646	0.352553
Q3LIE5	-1.55755	-1.16256	-0.91177	-0.624968	0.296877	0.147375	-0.503285	-0.0876049	-0.710819	2.34138	1.18288	-0.13937	0.900156	0.227898	0.601358
Q9NX46	-0.199224	-1.68048	1.04907	-0.878458	-0.108234	0.0813635	0.0599983	-0.0745832	0.953346	-1.57162	-0.685687	-0.653402	1.44134	0.736768	1.52981
Q16186	0.675982	1.16177	1.21051	1.09119	0.794429	0.30377	0.474912	-0.19384	0.141906	-2.24037	0.168271	-1.31885	-0.674398	-0.706877	-0.8884
P30566	0.505394	0.334337	0.329233	0.955312	0.927567	0.717675	-0.242801	-0.845649	-0.408133	-1.94395	-1.06228	-1.79748	0.726477	0.871415	0.932878
Q8N142	-1.5725	-0.898369	-1.76151	-0.981905	-0.727565	-0.71924	0.641868	0.805596	1.10682	0.712443	0.963902	1.08332	0.366842	0.272106	0.708205
P30520	0.82477	0.729562	0.46318	1.2544	1.2306	1.06345	-0.962561	-1.40995	-1.53374	-1.40697	-0.383413	-0.636614	0.51197	-0.233415	0.488724
Q8IUX7	1.41573	1.16963	1.24796	0.643715	0.790831	0.700697	-0.239534	-0.796025	0.0580372	-1.175	-0.373132	-1.33777	-1.13055	-1.43137	0.456793
Q6ZN18	0.52506	-0.0130154	-0.160782	0.667787	1.91174	1.03491	-0.602219	-0.489528	-1.2238	1.57339	0.237636	-0.76548	-0.537266	-0.491624	-1.6668
P55196;P55196-2	-0.520833	-0.635884	-0.707977	-1.55112	-1.60207	-0.943689	1.46295	1.31788	1.36275	-0.320657	0.744157	0.180311	0.447666	0.529235	0.237288
P51825-2;D6RIZ5;E7ETI4;P51825	0.6674	0.849763	1.52744	0.504033	0.587	1.23337	0.695145	-0.515796	0.151383	-2.09911	-1.25714	-0.590335	-0.820807	-0.75244	-0.179896
P51816	1.55202	1.31908	0.833997	0.923099	0.868242	0.529038	0.0127447	0.134698	-0.132008	-1.72329	-0.709246	-0.346241	-0.839792	-1.17694	-1.2454
Q9UHB7	0.0885671	-0.689011	-0.457752	-1.26482	-0.990682	-1.23166	1.59809	1.57556	1.80674	-0.377612	0.414071	0.377623	-0.108635	-0.658754	-0.0817287
Q8WV93	-0.0228691	1.44563	0.744798	1.41474	1.09633	1.37152	-0.792645	-1.02069	-1.4723	-0.73834	-1.08609	-0.643979	-0.51714	0.0843768	0.136654
Q9Y4W6	-0.141186	0.0431499	0.615623	0.711258	0.491341	0.140566	0.532503	0.408779	0.707591	-3.05429	-0.331846	-0.975388	1.18176	-0.0241193	-0.305739
Q63HM1	-1.99842	-1.52488	-0.677423	0.0241862	-1.3615	-0.420593	0.907137	1.06555	0.582139	0.903256	0.821721	0.631248	0.501727	-0.276415	0.822263
Q6ULP2-6;Q6ULP2	1.248	0.989846	0.222584	0.599231	-1.05617	-0.0729153	0.837377	1.36497	0.218512	-2.43127	-0.681575	-0.936196	-0.247979	0.0280651	-0.082474
P20933	-0.369341	1.03946	-1.71316	0.754772	0.246783	0.0926011	1.64503	1.40771	0.436584	-0.999105	-1.63418	-0.532918	-0.447598	-0.259014	0.33237
Q99490	-1.1916	0.0321572	-0.555396	-1.50903	-1.45973	-1.69834	0.26617	0.589259	0.726738	0.735292	0.969427	0.696238	0.659476	1.11389	0.625448
Q96P47	1.54083	1.13302	1.08405	0.912653	0.937919	0.794908	-0.846325	-0.829247	-0.623585	0.44566	-0.192267	-1.00654	-1.15505	-1.23132	-0.964707
P52594	0.133948	-0.184122	-2.34981	0.0121006	-0.832919	0.0571878	0.495901	-0.490778	-0.814395	-0.288615	0.0823237	-0.103934	1.44132	0.994745	1.84705
O95081	0.21651	0.321176	0.497491	0.565826	0.794238	-0.288897	-1.06149	-0.238354	-1.52646	0.560593	0.930125	1.57773	0.07994	-0.111773	-2.31665
Q8N302	0.730334	0.972634	0.182222	0.719623	0.695151	0.433699	-0.0080524	0.0719509	0.203117	-2.89537	0.176741	0.659661	-0.21814	-0.202538	-1.52103
Q53H12;E9PG39	0.626971	0.912186	0.774498	-0.168858	-0.816034	-0.121581	0.330107	0.11862	-0.322443	-0.842453	-0.923106	-2.53989	0.680171	1.40766	0.884154
P35573	-1.3255	-1.10152	-0.636851	-0.505036	-1.37621	-1.1441	0.518695	0.89555	1.40632	-0.0502799	-0.299411	0.330043	1.45963	0.675903	1.15277
Q9UL18	-0.603271	-0.846663	-1.1694	-1.31024	-0.977322	-0.981644	1.04699	1.29098	1.11365	-0.377418	-0.255709	0.569768	-0.0563051	1.51226	1.04432
Q9UKV8	1.09034	1.38466	1.5552	0.281505	-0.870212	0.880413	-1.30882	-0.373888	0.0243561	-1.47077	-1.27198	-0.25235	0.729498	-0.725322	0.327376
Q9H9G7	-0.0505089	-0.750407	-0.993416	-1.34492	0.531924	0.00408994	0.421499	2.39347	-0.730991	-1.35208	-0.0119505	0.589642	0.159619	-0.164599	1.29864
Q9HCK5	-0.94717	-0.658665	-1.16072	-1.19559	-0.919873	-1.61627	0.72189	1.20647	0.943396	-0.324462	0.935118	0.2849	0.808374	1.00902	0.913589
O15120	0.370138	0.174673	0.445055	-0.269296	0.0656476	-0.154529	0.0884975	-2.15459	-2.31321	1.18944	0.145833	0.335195	0.169789	0.692511	1.21485
Q9NRZ7	0.188509	-0.419455	0.00160862	1.26933	0.809539	0.956953	0.768282	0.906311	1.32865	-0.420763	-1.99727	-1.35146	-0.591751	-0.587342	-0.861142
Q9NUQ2	0.956999	1.72598	1.26777	0.1826	-0.223326	0.112023	-0.556013	0.5279	-0.382125	-0.483567	-1.44243	0.882342	-0.539599	-2.06941	0.0408543
O00116	-0.29714	0.329893	-0.84301	-0.652336	-2.26343	-1.31007	-0.211907	0.507769	1.02033	0.875238	1.31734	1.3734	0.293214	-0.0603275	-0.0789609
O00468-3	0.550843	0.640001	-0.449772	0.530347	1.41839	0.219145	-0.161422	0.0446079	1.43265	-1.4013	0.546712	0.785404	-1.51444	-1.35403	-1.28712
Q9UPW5	-0.382561	-0.241795	0.180619	-1.35419	-1.06533	-0.990315	0.907777	0.0624693	1.5327	-0.131973	-1.17254	-0.942936	1.35585	1.08608	1.15614
Q8WYP5	0.648067	-0.105897	0.656705	1.78953	0.542494	0.817399	-0.865911	-1.48163	-1.76551	0.57066	-0.278591	-0.487887	0.901528	-1.18246	0.241507
P23526	1.41012	1.95607	1.75303	0.310608	0.53606	0.211096	-0.444128	-0.571945	-0.567477	-0.915821	-0.850376	-1.02817	-0.461191	-0.43357	-0.9043
O43865	1.16161	1.40888	0.993589	-0.908915	-0.523925	-0.0163468	1.2652	1.29584	0.266568	-0.190912	-0.397497	-1.30445	-0.994291	-1.36658	-0.688768
Q96HN2-2;Q96HN2	-0.559613	-0.0348434	-2.15123	-1.02318	-0.371205	-1.42126	1.71966	0.473714	1.07061	0.378359	-0.271474	0.374519	0.693517	0.391935	0.730501
Q5TGY3	0.0454146	0.565684	0.129148	1.15505	-2.44881	0.00977635	1.54418	0.469186	-0.592433	-0.910337	0.929487	0.176672	-1.10431	-0.44852	0.479814
Q8N157;E9PI51	1.27462	1.60774	0.67803	1.04433	0.758288	0.873645	-0.0596862	0.0234123	-1.03688	-0.264928	-1.42681	-1.46664	-0.469231	-0.479876	-1.05602
Q09666	-0.349197	-0.315767	-0.0101101	-0.867811	-0.750341	-0.967904	1.12763	0.926274	1.65008	-2.10382	-0.555176	0.0412906	0.234953	0.959546	0.980363
P35869	-1.36732	-0.978862	-0.671064	0.491099	0.365647	-0.0175986	0.791895	0.885007	-0.18355	-1.50749	-0.681031	-0.977958	0.948684	1.23037	1.67218
O95433	-1.48476	-1.59394	0.306317	1.33444	0.912973	1.45075	0.120809	-0.440973	0.472591	-0.0793327	0.507342	0.523077	0.259309	-0.51727	-1.77132
Q96BJ3	-0.295245	-1.21998	-1.19975	0.32329	-0.547913	0.804241	1.00332	-0.650156	0.726892	-2.12894	0.0187759	0.964368	0.620023	0.127684	1.45339
P55008;P55008-3;Q5STX8	-1.80044	-1.57251	-0.867194	-0.646395	-0.559596	-0.81263	0.931794	0.876047	0.952906	-0.462884	0.698369	0.461665	0.946085	0.742702	1.11208
O95831	0.539963	0.813139	0.963956	0.452319	0.366118	0.534571	-0.619474	-0.322932	0.351757	-2.62968	-1.11515	-1.22926	0.6159	0.552718	0.726061
Q12904	1.34133	0.315258	0.118562	1.04556	0.963847	0.942904	-0.353362	-1.33236	-0.216522	-1.2649	-1.02233	-1.96429	0.530128	0.59479	0.301388
Q13155	-0.300984	1.26035	1.11684	-0.0196103	1.31534	0.388593	-1.15218	-0.6222	0.223747	-1.9693	-1.05344	-0.92536	0.752324	1.00833	-0.0224417
O00170	1.85844	1.02567	1.86205	-0.423585	-0.577941	-0.91621	0.606919	-0.0715526	-0.0657168	0.418207	-1.18867	-1.02363	0.0273112	-1.25934	-0.271947
P54819;P54819-3;P54819-5	0.655906	0.959096	0.963062	0.436888	0.483924	0.243503	-1.33367	-1.48214	-0.980881	-0.891814	-0.926489	-1.18306	0.94793	0.801572	1.30618
Q9UIJ7	-1.06788	-1.54689	-0.560213	-1.08114	-1.02689	-1.27707	0.337497	0.127518	0.381854	0.797241	0.843112	0.603721	1.01144	1.59532	0.862387
P27144	0.0786417	-0.258754	3.02686	0.559587	0.241937	-0.906779	0.354814	-0.345686	0.367539	-1.42934	0.19463	-0.397216	-0.531916	-0.150358	-0.803966
Q9Y3D8	1.08371	-0.199674	0.804745	0.596677	1.75332	1.58869	-0.550623	-0.255441	-0.936123	-1.12081	-1.04033	-0.549245	-1.49402	0.0700019	0.249133
Q92667	1.31547	1.31127	1.21118	1.08725	0.968167	0.918078	-0.601687	-0.348003	-0.624261	-1.37523	-1.03774	-1.13213	-0.396979	-0.675089	-0.620307
O43572	-0.903229	-1.40981	-1.42941	-1.05121	-0.780191	-1.20929	1.29098	0.541937	1.05524	0.885031	0.872298	0.761853	0.146265	0.586669	0.642868
Q9UKA4	-0.290545	2.03125	-0.740434	-0.0832658	-0.463843	0.537169	-0.764735	0.278234	0.910267	-1.61311	-0.836551	-0.422188	0.0897482	-0.502585	1.87058
Q12802	-0.766495	-1.26008	-0.965322	-1.28091	-1.2586	-1.38073	0.864709	0.951902	1.20408	0.503078	0.788967	0.387739	0.718396	0.723549	0.76971
Q02040	0.377782	-0.623505	-1.20255	0.81028	1.38763	1.13172	0.459883	0.275178	0.269857	-2.76063	-0.00430539	-0.295482	0.0878699	0.242755	-0.156486
Q9Y2D5	1.57277	1.47158	1.45082	0.878941	0.722774	0.590483	-0.720919	-0.645953	-0.813347	-0.485679	-0.621503	-0.879153	-0.370516	-1.36637	-0.783924
O43823	0.924771	1.20371	1.4352	0.92131	0.74388	1.22227	-0.608085	-0.753583	-0.419679	-1.35908	-1.4798	-1.18925	-0.151344	-0.119007	-0.371307
Q9ULX6	0.787378	-0.603101	-0.59253	-0.205699	0.868486	-0.652094	1.22682	1.91218	0.132608	-1.85297	-0.416336	-0.792584	0.916322	-1.04405	0.315576
Q99996;A0A0A0MRE9;Q99996-3	-1.27904	-0.778269	-1.31205	-1.23135	-1.12213	-0.958557	1.1683	1.28461	1.08655	0.207343	0.261066	0.277842	0.971943	0.697631	0.726103
Q9NQ31	0.232091	0.354436	0.248591	-0.39185	0.632127	-1.82981	0.604549	-0.47908	-1.1624	-1.41701	1.49992	1.52064	0.539039	0.527563	-0.878815
Q9H9L7	0.81824	0.725344	0.956501	1.26071	1.69861	0.487114	0.506785	0.336591	-1.24685	-0.906862	-0.859692	-0.827673	-0.861231	-1.25056	-0.837029
Q53H80	0.16637	1.40865	-0.567051	1.72161	0.6508	0.888736	0.729755	0.0164886	-0.756159	-1.19706	-1.72379	0.0554604	0.313452	-1.31268	-0.394589
Q7Z591	-1.56806	-0.987643	-1.46866	-1.03106	-0.790553	-0.962949	0.683065	0.923877	0.865071	0.411673	0.406406	0.529775	0.728381	1.02116	1.23952
P14550	0.77538	0.465658	-0.309673	0.28046	0.171723	-0.0968453	0.81499	0.141281	0.965087	-2.56886	-1.57019	-0.880311	0.987891	0.726795	0.0966118
P15121	1.42862	0.392647	1.86598	-0.00559417	0.371984	0.171673	-0.145106	0.0971904	0.693916	-0.615564	-1.29177	-2.1606	0.308261	-0.228371	-0.883262
Q04828;A6NHU4	-0.413892	1.04566	0.459027	-1.63763	-1.06857	-0.80696	-1.27609	1.73113	-0.851871	0.408625	0.256568	0.608222	1.05376	0.903518	-0.411504
P42330	-0.866209	-1.28175	-1.0423	-1.42147	-1.18027	-1.0951	0.23055	0.849511	1.07824	0.425252	0.690006	0.731045	0.960582	0.893148	1.02876
O43488	-0.907968	-0.667117	-1.52682	-1.15056	-1.15019	-0.982089	0.56259	0.229389	1.72951	0.683554	0.0774919	0.375426	0.841718	0.537309	1.34776
P31749	0.56037	0.740268	-0.327401	-1.11315	-1.55484	-1.57659	0.413523	0.75982	1.13569	-1.198	-0.251659	-0.0710779	1.62765	0.834952	0.0204576
P31751	-0.439085	0.222551	-0.552944	2.12642	1.22139	1.22601	-0.0574994	-0.0824166	0.14306	-0.495713	-1.87972	-1.13328	-0.36146	-0.563967	0.626651
Q9H8T0	-1.08554	-1.62857	-1.27039	-0.935762	-0.312303	-0.623071	0.875066	0.786929	0.643181	-0.908844	1.23171	1.36909	0.494289	0.643268	0.720945
P13716	-1.9445	-1.32763	-1.48616	-0.592102	-0.432223	-0.711839	0.729183	0.703755	0.748124	0.672167	0.939164	0.564526	0.230708	1.16919	0.73764
P13196	1.11901	1.56607	0.798165	1.10554	1.08331	0.911448	-0.0210891	-0.246156	-0.344361	-1.29166	-1.19104	-1.17003	-0.817083	-0.739932	-0.762197
Q13740	0.0573044	1.5161	0.83156	1.09071	1.52348	0.788112	-0.21702	-0.282535	-0.0386434	-1.62329	-1.2584	-1.48763	-0.157022	-0.456072	-0.286656
Q8IZ83	-2.15799	-0.721521	0.268532	1.12632	-0.536761	-0.517591	-0.0954862	-1.23154	0.891681	1.74415	0.840167	-0.0295472	-0.157841	0.865092	-0.287652
P54886	0.905042	1.21398	1.0901	1.07909	1.35768	1.20079	-0.70548	-0.591657	-0.701184	-1.43469	-0.926627	-1.03997	-0.498424	-0.346054	-0.602595
P30837	0.908373	1.2306	1.29096	1.29643	1.14641	0.715443	0.0204336	-0.853584	-0.749697	-0.523658	-1.08955	-1.63359	-0.453499	-0.586187	-0.718882
Q3SY69	1.07154	1.37523	1.44421	0.479194	0.171387	0.376688	-0.303644	-0.481469	-1.20424	-1.04932	-0.671031	-1.5417	0.962139	0.593248	-1.22224
P51648	-0.747546	0.462086	-0.579315	-0.949594	-0.536138	-2.4157	-0.264636	0.7688	0.763915	-0.57489	0.227396	0.585524	0.912081	1.56712	0.7809
P43353;P43353-2	-1.00568	-0.748767	-0.648639	-1.29002	-1.1773	-1.77973	0.521387	0.767826	0.880647	0.893719	0.193152	0.394787	1.01385	1.27802	0.706768
P30038	-1.11551	-1.58051	-1.14527	-0.770919	-1.23396	-0.983414	0.941905	0.998637	0.872417	0.860327	0.237308	0.759039	1.13716	0.628757	0.394027
P51649	-0.619032	1.30946	2.51532	0.768125	0.680753	0.326503	-0.0777531	-0.0330686	-0.704636	-1.4024	-0.281662	-0.99878	-0.582337	-0.201847	-0.698644
Q02252	-1.04549	-1.05589	-0.448461	-1.47731	-1.44361	-1.32624	0.770672	0.425081	0.859915	0.753214	0.961495	0.984568	0.834722	0.316713	0.890629
P49189	-0.633337	-0.460533	-1.94125	-0.683198	-0.339873	-0.668885	0.259296	0.786291	0.345243	-0.689933	-0.61599	0.16298	1.79416	1.14469	1.54034
P04075;P04075-2;H3BR04	1.26338	1.74789	1.47161	-0.703247	-0.686857	-0.761827	-0.27839	-0.247061	0.469736	-1.37297	-1.02833	-1.20783	0.761052	0.0289429	0.543895
P09972;J3KSV6	-0.0379933	-0.553019	-1.38133	-0.808396	-0.588169	-1.07335	0.0232337	-0.621575	1.05978	-0.509097	-0.087692	-0.200916	1.95117	1.33674	1.49061
Q9BT22	-0.426798	-0.101661	0.107963	1.42476	0.895448	1.01189	0.0689937	-1.10815	-0.666308	-1.04758	-0.982505	-1.88396	0.801188	1.26296	0.643754
Q5I7T1	-0.991525	-0.320264	-0.477759	-1.34226	-0.667251	-0.298128	1.62217	1.65638	0.733859	-0.323257	-0.294306	-1.51183	0.897379	0.279117	1.03767
Q2TAA5	0.459259	-1.01466	0.0719044	-1.22625	-0.716635	-1.70648	-0.396674	-0.781528	0.706541	0.45755	-0.641183	0.958926	1.08168	1.18257	1.56499
Q9BV10	-0.910155	-1.24919	-2.24013	1.14726	-1.0543	0.425718	0.645878	1.13785	0.758317	-0.186044	-0.320341	-0.266286	0.729664	0.659995	0.721754
Q9NP73-2;Q9NP73;A0A087WT15;D6RE84	-0.354765	-0.667469	0.1234	-1.08948	-1.98982	-0.975978	1.54494	0.19917	0.713811	-0.0593331	0.461806	-0.445073	1.94573	0.327249	0.265811
Q96F25	1.46831	1.73411	1.54943	0.729306	-0.0720445	0.0939806	-0.652409	-0.692705	0.0175487	0.0818028	-0.0506666	-0.979538	-0.529497	-1.56873	-1.12891
Q9H553	0.610887	0.642254	0.709321	1.16128	0.536965	0.342516	-0.120614	-0.514448	-0.209743	-1.27222	-1.71265	-2.10171	1.15431	0.258473	0.515386
Q92685	-0.278416	0.895072	0.956938	0.42035	0.547753	-0.32715	0.711622	2.05685	-1.08802	-0.245587	-0.0491497	-0.315704	-0.320563	-2.20423	-0.759762
Q9Y673	0.848454	0.210833	-0.633608	0.298226	-0.15365	-1.71119	0.911837	-0.00213679	1.04433	-1.1573	-0.360622	1.14496	1.67163	-0.87295	-1.23882
Q9Y672	-0.282264	-0.344448	0.416649	0.579467	0.793618	-0.591286	0.98653	0.335605	0.68004	0.598023	-2.47991	-1.37686	-0.557334	1.4208	-0.178634
Q9BVK2	-0.732402	-1.27479	1.1957	1.11119	1.03935	0.687992	0.377311	0.818286	-0.686352	-1.65887	-0.436867	-0.378371	-1.49273	0.707532	0.723018
Q13686;H0YJF3	0.373943	0.277651	0.171523	1.07976	1.20563	0.923396	0.22049	0.263089	0.149768	-2.97726	0.0975569	0.135735	-0.528372	-0.699588	-0.693331
Q6NS38	0.944548	1.11582	0.942057	1.12989	1.25047	1.3282	-0.589505	-0.699694	-0.738754	0.0945431	-0.984819	-1.25916	-0.634443	-1.27957	-0.619595
Q96Q83	0.985245	-0.077564	-0.210392	1.36559	2.12798	0.317415	0.0181621	0.140232	-0.279206	-2.2829	-0.670758	-0.389556	0.0177878	-0.461894	-0.600143
Q9NXW9	-0.213249	-2.09986	-0.045051	-0.461957	-1.34531	-0.310409	0.0371291	0.228511	0.00220143	1.4472	1.60026	1.50626	-0.630682	0.203728	0.0812314
Q6P6C2	1.97942	1.38068	1.48336	0.242849	0.270036	-0.13185	0.039359	-1.19544	0.470609	-1.41783	-0.83741	-0.802718	-0.476416	-0.294456	-0.71019
Q3KRA9	-1.29976	1.45269	-2.03985	0.743799	0.0944601	1.33377	0.2153	0.199585	0.347532	0.628799	0.897713	-0.395707	-0.252329	-0.635149	-1.29085
Q96BT7	0.260956	1.09145	-0.823923	1.16822	1.5416	1.39027	-1.55624	-1.03681	-0.145665	-0.130689	-0.523417	-0.803661	-0.815447	-0.581052	0.964409
Q8TCU4	1.03647	1.46748	1.03818	0.921499	0.774569	0.993142	0.380085	-0.134871	-0.344559	-1.54916	-1.3036	-1.18655	-0.741008	-0.738383	-0.613274
P09917	-1.2569	-1.38066	-1.32208	-0.954887	-0.977231	-1.06024	0.753695	0.835084	0.7989	0.456233	0.650421	0.446405	0.922554	0.978639	1.11006
Q96QP1	-0.962088	-1.34074	-1.38336	-0.751683	-1.18452	-1.28742	0.46565	0.539238	0.956886	1.00865	0.74478	1.03515	0.997173	0.559878	0.602407
P05187	0.786444	1.86201	0.505281	-0.164314	-0.590158	-0.279069	0.0704593	-1.38354	0.887608	0.629853	-1.86361	1.25508	-0.477932	-0.790923	-0.447185
Q96Q42	0.989735	1.12786	1.44807	0.826335	1.39793	1.00081	-0.454635	-0.744056	-0.592163	-0.794884	-1.35869	-1.12973	-0.592463	-0.849096	-0.275029
E9PB61;Q86V81	0.174229	-1.24595	-1.89581	0.448066	-1.45409	0.327035	0.607389	0.355014	-0.654372	-0.314562	0.941237	-0.381495	1.54101	1.3958	0.156516
Q9UHK6	-1.35817	-0.749938	-1.94193	-1.13533	-0.445611	-0.885801	1.28673	1.00953	0.853709	0.468089	0.716876	0.951781	0.451617	0.379702	0.398737
P17707	1.49764	1.00254	0.833988	1.21329	0.983801	1.14254	-0.385342	-0.589448	-0.770643	-0.467838	-0.566159	-0.760138	-1.47978	-1.34958	-0.304881
Q9Y303	-0.544886	-0.680877	-1.05445	-0.126095	0.164855	0.0960119	0.460186	0.445102	0.76585	1.68355	0.555415	1.42045	-2.29268	-0.0830068	-0.809414
Q5JTC6	-0.846556	-0.680148	-0.304732	-1.1772	-0.867913	0.60057	0.28101	-0.694033	-0.811745	-0.17414	-0.101512	-0.210011	1.19922	1.49717	2.29002
Q9UKV5	-1.00302	-0.83747	-0.316777	0.0220163	0.414982	-0.264522	0.866201	1.3913	0.649669	-0.263747	1.18714	1.47669	-0.207808	-1.93704	-1.1776
Q9Y4X0	0.699679	0.708948	1.00906	1.11942	1.20866	1.51199	-0.579171	-0.794934	-0.245789	-0.79799	-1.38137	-1.677	-0.313174	0.211222	-0.679541
Q6DCA0	0.912531	1.2408	1.54371	0.982002	1.04822	1.08313	-0.528691	-0.696436	-1.02813	-1.14941	-0.898172	-1.22905	-0.456565	-0.396412	-0.427526
Q8IY45	0.654329	0.3668	-0.17003	0.717251	-0.0444993	1.40876	-1.06655	-0.106794	1.0217	-2.49874	-0.836916	-0.524506	0.255604	-0.326722	1.15032
Q8IY63	1.20917	0.677059	1.38791	0.581887	-0.751919	0.448029	-0.157247	0.319249	-0.414106	-1.51632	0.100435	0.289919	-0.754456	-2.25579	0.836189
Q01433;Q01433-2	-1.58092	-1.28699	-0.431864	-1.37533	-0.072127	-0.654768	1.05252	1.05155	1.33745	-0.289219	0.0236128	-0.441328	1.48533	0.320708	0.861382
Q01432	-1.03239	-1.39778	-1.28957	-0.756452	-0.593261	-0.833923	0.934752	0.894225	1.03435	0.493288	-0.516774	-0.472314	1.31451	0.996782	1.22455
Q86W34	-0.639496	0.192672	-0.448764	-0.460338	-0.184858	-0.493397	-0.438206	-0.193769	-0.870649	-2.23823	1.35625	0.846348	1.1042	1.38358	1.08465
Q9H1A4	0.679245	0.765143	0.689164	1.40556	1.10678	1.11845	-0.563855	-0.428438	-0.200363	-0.726103	-1.89766	-1.82418	-0.0599796	0.07653	-0.140293
Q9UM13	-1.08422	0.154528	0.35203	0.749772	0.240637	0.863306	0.248685	0.191446	0.788741	0.704056	-2.86369	0.456877	-1.17601	-0.154126	0.527974
Q9NYG5	0.0836641	0.192749	0.517576	-0.949059	-1.31382	-1.06022	0.698071	1.57477	0.665154	0.385858	1.26593	1.12236	-1.3287	-0.801542	-1.05279
Q9BS18	-1.28278	-1.63779	-0.911659	-0.310935	-0.441359	-0.321452	0.044034	-0.569693	-0.488509	1.03997	1.62116	1.8326	0.297597	0.355548	0.773271
Q96DE5	-1.44816	-1.42109	-1.8061	-0.0731248	-0.792646	0.36054	0.773972	0.911027	0.00832043	0.382566	0.210588	1.2902	1.52027	0.401399	-0.317769
Q9UJX6	-1.14352	0.983082	-0.422232	0.669755	0.643565	-0.555732	-1.87759	-1.32385	0.0162883	1.11509	0.255173	-0.99418	0.475661	1.42933	0.729161
Q9UJX5	1.13077	1.2281	-0.231577	1.44274	0.732251	-0.173648	-0.693188	-0.304762	-1.48216	-1.52696	-0.908347	-1.03812	0.883321	0.0942493	0.847314
Q9UJX4	0.611751	1.49137	0.831394	1.00576	1.28124	1.32793	-0.558688	-0.0583273	-0.172505	-1.32438	-0.496272	-1.0675	-1.09517	-1.01303	-0.763582
Q9UJX3	0.40648	1.06875	0.804157	1.38915	1.34587	1.13269	-0.775223	-0.246081	-0.349401	-1.51503	-1.39372	-1.32523	-0.389787	-0.277072	0.124449
Q9UNK9	1.1385	0.892572	0.577524	0.102232	0.0921116	0.632307	0.418594	0.736994	0.387043	-2.68994	-0.916828	-1.48177	0.0556502	0.0985021	-0.0434922
Q5VTE6	-0.247969	0.317543	1.20137	-0.417907	-0.644604	0.569737	-0.713331	-1.67301	-0.887829	-1.68597	0.403845	1.71551	0.734651	0.581742	0.746223
Q9Y5C1	-0.106625	-0.697201	0.219502	0.303597	0.780416	-0.712912	1.70186	0.185696	0.032608	0.174435	1.25056	0.797062	-1.53705	-0.231555	-2.16038
Q01484	1.34157	1.44137	1.12881	-0.194135	1.12583	0.0208055	0.118322	0.6956	0.355441	-1.60789	-1.14554	-0.938749	-0.784551	-1.17361	-0.383283
Q9P2R3;I3L1Z9	-1.17068	-1.85029	-1.3771	-0.51896	-0.673265	0.0310122	0.0210197	0.55147	0.522491	-0.390399	0.580833	0.223754	1.35259	1.36799	1.32954
Q8IWZ3-6;E9PDP5;Q8IWZ3;Q8IWZ3-2	1.40172	1.84798	0.0520493	1.14642	0.566144	0.0739785	-0.126409	0.244785	-0.478466	-0.972558	-1.77506	-1.28816	0.164342	-0.939376	0.0826026
Q9P2G1	-1.54363	-1.82337	-0.461204	-1.52162	-0.396329	-0.746373	1.0708	0.634192	0.505052	0.910296	0.878662	0.623975	0.385402	0.684993	0.799156
Q86XL3	1.25655	1.12818	1.08641	1.04392	0.49281	1.12346	0.0511936	-0.181794	-0.724464	-0.60457	-1.31638	-1.91312	-0.156301	-0.324275	-0.961611
Q8IV38	1.06124	1.02156	1.99211	0.358336	1.07117	-0.526013	0.182844	-0.25034	-0.681624	-1.42901	-1.4715	-1.17647	0.264643	-0.213549	-0.203396
Q9H9E1	0.619606	0.874413	-0.827243	0.448531	-1.34909	-0.474601	-0.533623	0.0615442	0.271668	1.78833	0.866628	1.20367	-0.202977	-1.78968	-0.95718
Q9NXR5;S4R3R2	1.47579	1.00639	-0.00584533	-0.00653706	-0.546757	1.32678	-0.372968	0.38276	0.633252	0.0535844	-1.93784	-0.91338	-1.06875	-1.0922	1.06571
Q6UB99	0.206129	0.785303	1.80711	1.92641	0.632566	-0.0619103	-0.312354	-0.521304	-0.520406	-0.54401	0.130043	-0.709703	-1.5003	0.17325	-1.49082
Q6UB98	-0.873159	-2.1056	-0.785114	-0.207765	-0.497743	0.0273727	0.9811	1.9789	0.685285	1.18055	0.750837	-0.352653	-0.678179	-0.0699389	-0.0338953
Q8IZ07	-0.454637	-0.412975	-0.565989	-1.69114	-1.4579	-1.67937	0.836979	0.478831	0.466467	0.586635	0.408057	0.150438	1.01154	0.944171	1.3789
Q8N6S4;Q8N6S4-2	1.759	0.583961	-0.284558	0.201349	-1.3617	-0.253095	-0.191383	-1.50116	0.27587	0.775867	1.44319	-1.09695	0.384079	-1.32993	0.595464
Q6ZTN6	-0.0720818	0.202086	-0.432618	2.2433	0.714498	-0.976987	-0.267662	-0.186544	0.529285	0.0579189	-0.180223	-0.479605	-0.712282	-1.9535	1.51441
O75179	1.32417	1.241	0.852168	0.935048	1.45138	0.943257	-0.802494	-0.244518	-0.981769	-1.45674	-0.940566	-0.694038	-0.416269	-0.759503	-0.451121
Q5VYY1	0.105394	-0.224273	0.812832	-1.22351	-1.77	-2.14598	0.451587	0.682909	1.2982	0.300527	0.505078	0.583762	0.861417	0.22062	-0.458568
Q9UPS8;Q9UPS8-2	-0.525659	-2.40185	-0.493646	-0.734229	-0.713071	-0.760764	0.800879	0.792858	0.974377	0.734183	0.0681304	-0.0766321	-0.200934	1.09661	1.43975
Q96NW4	1.2283	1.01392	1.16729	1.33635	1.14574	1.02366	-0.328631	-0.774638	-0.558597	-0.855829	-0.742275	-1.25897	-0.670545	-1.11479	-0.610998
O15084	0.890892	0.627244	0.789662	0.959666	0.807231	0.261672	-1.07335	-1.43935	-0.840723	-0.276655	-1.12035	-1.85611	0.846842	0.946901	0.476432
A6NCL7	1.04176	1.36774	1.09556	0.225523	-0.30611	0.100465	-0.972116	-1.3718	0.690582	-1.81543	0.463671	0.0229011	-1.42122	0.923143	-0.0446772
Q8N283	-1.62212	-1.39866	-1.25642	-0.98302	0.96713	-0.959178	0.277006	0.716848	0.269353	0.374079	0.550632	1.09393	1.2244	1.05558	-0.309566
Q53RE8	0.182357	0.560591	0.878968	1.7196	1.17667	0.822815	-1.08127	-1.21966	-0.869753	0.876903	0.200331	-0.518348	-1.55969	-0.228493	-0.941005
Q6AI12;K7ERW4	-0.455045	-0.973535	-0.326047	1.45386	1.6554	0.356832	0.454849	1.33985	-0.659177	-1.3634	-1.55938	-0.846852	0.428725	0.30779	0.186133
Q8N8A2;Q8N8A2-4;Q8N8A2-2	-1.36027	-0.952195	-1.13487	-1.15211	-1.17615	-0.95615	1.11213	0.865258	0.941804	-0.0731099	0.487654	0.36733	0.953502	0.957746	1.11943
Q86W74	0.696344	-0.0839753	1.086	-1.30735	-0.859318	-1.78323	1.33456	-0.20094	-1.14576	1.7728	-0.0863446	-0.0582982	0.46275	-0.217133	0.389893
Q8WVL7	0.406863	-1.0364	-0.966095	0.430409	-0.113244	-0.89295	-0.290791	-0.134735	1.05516	2.02379	-1.3155	-1.20553	0.0838018	1.43446	0.520763
Q9ULJ7	0.902637	0.96841	0.831432	0.977396	1.26973	1.11205	-0.83195	-0.222845	-0.144845	-1.82416	-0.949535	-1.61088	-0.37901	-0.140282	0.0418425
Q8NB46	-0.441719	0.816547	-1.10908	0.609966	0.897142	1.36243	-0.925036	-1.13168	-1.04208	-1.31692	-0.53722	-0.249516	0.778498	1.5581	0.730571
Q6NXT1;F8WB76	-2.23039	-0.456537	-1.73743	0.954823	-0.255557	0.469151	0.0133724	0.668955	0.337482	-0.300833	1.00439	0.599256	1.36058	-0.778768	0.351505
A0A3B3ISP1;Q92625	0.574961	0.225465	0.115522	1.19058	2.00273	1.28879	-0.712479	-0.24255	-0.42834	-1.47505	-0.930397	-0.955311	-1.13686	0.690252	-0.207317
Q6ZW76	-0.629925	2.21024	-0.340929	1.34336	0.260645	0.151822	-0.890919	-0.774836	-1.72247	0.417914	0.467463	-0.956929	0.752865	-0.606711	0.318404
Q9H8Y5	0.766711	0.301969	-2.02912	0.303576	0.753287	0.697124	1.62559	0.575313	0.28644	-1.76266	-0.672112	-1.15569	0.252257	-0.117748	0.175064
Q9NQW6	1.34647	1.55734	1.50983	0.545757	0.61683	0.496158	-0.192506	-0.151896	0.303555	-1.16103	-0.665845	-1.12218	-0.918405	-1.37326	-0.790832
Q9NW15	0.249551	-0.0376785	-0.424476	-0.110416	0.288273	-0.360576	1.06426	0.866748	-0.603658	1.62939	0.77473	-0.095198	-0.928994	0.341151	-2.6531
Q4KMQ2	-1.49233	-1.44018	-1.4276	-0.333889	-0.562783	-1.28414	0.235917	0.979966	1.06041	0.911062	0.253294	0.615218	1.05691	0.584621	0.843539
P39687	1.48316	1.36803	0.975194	0.0391493	0.64818	-0.23932	0.172986	0.0757441	0.0692731	-1.92017	-1.44464	-1.56234	0.202979	-0.245153	0.376928
Q92688	0.782232	1.28083	2.30564	-0.277085	0.143297	0.00268907	-1.75755	-0.65526	-0.93281	-0.369942	-0.934795	-0.586781	-0.0646613	0.431145	0.633056
Q9BTT0;H0YCE2;E9PLC4;Q9BTT0-3	0.577592	-2.12398	-0.227237	0.270642	-0.327027	0.347708	0.994685	0.392637	-0.326643	-1.35211	-0.00619054	-1.20523	1.33851	0.0736631	1.57298
P15144	-0.232476	0.6775	1.0132	-1.21887	-1.03742	-1.75657	0.0331917	0.444358	0.491553	-0.792506	-0.728162	-0.135429	2.11372	0.778717	0.349195
P58335	-0.516	-0.953156	-0.961444	-1.02271	-1.44612	-1.09429	1.40705	0.756799	0.90749	0.298522	0.545658	1.47003	0.816594	-0.794776	0.586353
P04083	-0.889322	-0.981488	-0.729188	-0.842984	-1.27317	-1.44326	1.32814	1.16975	1.76352	-0.211072	0.617566	0.560896	0.436587	0.202069	0.291959
P50995	-1.06415	-1.41038	-0.696503	-0.517962	-0.354931	-0.494973	-0.197573	-0.512563	1.52811	-0.74609	0.0921639	0.0566484	1.01703	1.83167	1.4695
P07355	0.150207	-1.17377	-0.703713	-1.60873	-1.4512	-1.58641	0.694245	0.49024	0.777	0.838154	0.576621	0.736715	0.318242	0.93785	1.00456
P12429	-1.01072	-1.01844	-1.18596	-1.46748	-1.20615	-1.06774	0.445485	0.555607	0.741725	1.01721	1.18218	0.779293	0.625494	0.84353	0.765962
P09525	-1.19903	-0.891909	-0.918717	-0.4451	-0.818333	-0.517175	0.889039	0.622124	-0.373563	-0.865292	-0.369766	0.207283	1.70456	1.16492	1.81096
P08758	-0.644219	-0.929559	-0.535524	-0.532534	-0.90216	-1.1839	-0.701557	0.166537	0.809068	-0.62292	0.235548	-0.0756704	2.02702	1.32923	1.56063
P08133	-0.96091	-0.68446	-0.758378	-1.07186	-1.44898	-1.55094	0.859399	0.533857	0.831395	0.205092	0.409193	-0.00073537	1.18658	1.07738	1.37338
P20073	-1.32169	-1.9044	-1.59178	0.280944	0.151009	0.360137	0.364559	-0.939834	1.0661	0.876699	0.203443	-0.23228	0.81778	0.471755	1.39756
P28039	-0.599298	-0.628013	-0.685148	-1.10426	-1.55747	-1.65952	0.0607814	0.260283	1.14135	-0.137869	0.808733	1.07857	1.2901	0.908124	0.823638
P19801	-0.331428	1.38305	1.81543	0.761048	0.0230052	0.441115	0.117655	-0.778143	0.0599621	0.233976	0.158963	-0.158906	0.0391193	-2.09508	-1.66976
Q63HQ0	0.0230942	-0.197908	0.728879	0.980783	-0.0431245	0.723088	-0.611619	-0.0998844	0.883921	0.452945	1.1827	-0.902421	0.21871	-0.499994	-2.83917
Q10567	-1.27028	-2.35797	-0.739208	-0.870594	-0.305735	-0.198453	0.572575	0.396445	0.686056	0.0854212	0.924481	-0.115602	1.16964	0.743896	1.27933
O43747	1.37214	-0.765658	-0.78573	-1.32411	-0.474545	-0.227132	1.33687	-0.104657	-0.460806	-0.998889	-0.734939	0.25894	2.24476	0.398437	0.265315
O75843;H0YJ47	-0.904252	-1.20788	-1.27005	-1.38487	-0.838604	-1.23721	0.665108	0.465807	0.533734	0.581302	0.430181	0.980824	0.831483	1.35929	0.995132
Q9BXS5	-0.346366	-0.417381	-0.33055	-0.244406	-0.306844	-0.305685	0.716158	0.486404	0.803048	-1.46814	-1.69376	-1.04392	1.62573	1.19868	1.32704
P61966;H7C1E4	-1.01355	-1.15095	-1.37835	-0.680642	-0.448852	0.612515	0.620756	0.954496	0.925702	1.73005	1.20841	0.728296	-0.94099	-0.5339	-0.63299
P56377-2;A0A5F9ZI43;F6SFB5;H0Y673;P56377	-0.876489	-0.870431	-0.670794	-1.4891	-1.62293	-0.525592	0.430043	0.80462	1.13942	-0.645968	0.238215	1.22681	0.959589	1.11878	0.783833
O95782	-0.265381	-1.21729	-0.662143	-0.667664	-0.709315	-0.79746	-0.241271	-0.737063	0.102614	-0.0302094	-0.11328	0.0682679	2.28353	1.73775	1.24892
O94973;O94973-2	-0.96034	-1.91193	-1.38587	-0.475616	-0.281081	-0.737278	0.70606	-0.523277	0.352955	0.635513	0.139484	0.607573	1.43097	1.0811	1.32174
P63010;P63010-3	-0.613166	-0.0455865	-0.718766	-1.23471	-1.15659	-1.30369	0.810443	0.990982	1.11822	-1.55872	1.12148	0.361954	0.600125	0.539714	1.08832
Q96CW1;H7C4C3	-0.991794	-0.669502	-0.999084	-0.564732	-1.27145	-1.50353	0.115425	0.491765	1.13468	0.233597	-0.452973	0.5556	1.59845	1.09761	1.22594
P53680	2.38492	0.441592	-0.789213	0.0480219	-0.0197259	-0.524692	0.251153	0.965771	0.0121283	-0.296764	-1.53707	0.720949	0.1805	-1.79315	-0.0444238
O00203	0.484144	0.270246	0.888395	-0.0160839	-0.244544	-0.280644	0.981801	0.441356	1.13595	-1.92401	-1.71203	-1.30739	1.40197	-0.0417252	-0.0774351
Q13367	0.74899	-1.02652	-0.447971	-0.87927	-0.0144573	1.09635	-0.860816	0.534477	0.895319	-1.0842	-0.946376	-1.34981	1.43741	1.50643	0.390448
O14617;O14617-2	-0.638902	-0.992762	-0.238729	-0.651615	-0.0930196	0.335673	-0.281588	-0.213965	0.041764	-0.135678	-1.17545	-1.15884	2.00441	1.60285	1.59584
Q9Y2T2	-0.441798	-0.480983	-1.55297	-0.256105	-0.643776	-0.27371	-0.516097	-0.729615	0.604815	-0.62899	0.174713	-0.0329455	2.40369	1.6451	0.72867
P53677	-0.552679	-2.09514	-0.501863	-0.856792	-0.131229	1.13441	0.198307	0.584929	0.88803	0.565983	-0.470491	-1.37595	0.67375	1.70304	0.235688
Q92572	0.215163	-0.564381	-1.70068	-1.83309	-0.549584	-0.564099	0.881199	-0.119281	0.0829214	0.963316	0.189964	0.510922	0.815851	-0.320967	1.99275
Q9Y6B7	-0.698925	-1.2921	-0.265182	-1.48703	-1.09628	-1.11827	0.278948	1.23168	0.640822	0.482726	0.825557	1.01712	-0.0502628	1.76025	-0.229054
Q9UPM8	-0.625348	-1.24727	-0.864448	-0.775702	-0.963226	0.346901	1.31879	0.967582	1.35834	0.00884804	-1.17265	-1.04777	0.69724	1.29855	0.70017
O00189	0.259886	0.341059	-0.480209	0.0520115	0.944206	0.288297	0.435998	1.12963	0.670993	-0.994646	-1.97163	-2.1255	0.482943	-0.0627015	1.02966
Q9Y587	0.332767	1.18891	1.51278	-0.562908	-0.225885	-0.453992	0.0990532	-1.0828	1.40817	-1.77253	-0.156416	1.29782	-1.12855	-0.559536	0.103109
Q9H0R1	0.280847	-0.392358	-1.54431	0.0132658	0.25047	-0.156844	-0.274649	-0.164495	0.683642	-1.06827	-0.378964	-1.42394	0.450045	2.23024	1.49533
Q9NUS5	1.85409	1.67558	1.31659	-0.0303606	-0.633733	-0.0916522	0.619746	0.248227	-1.50017	-1.23041	-0.736472	-0.140735	-0.216669	-0.294868	-0.839173
O43299	-0.621117	-0.502095	-0.983476	-0.941211	0.291295	0.742651	0.063461	-0.0981547	0.667056	1.72789	1.10932	1.48445	-0.5581	-0.540656	-1.84131
O14727	-1.16712	-1.00903	-0.971517	-1.21731	-1.20343	-1.36072	0.842695	0.837824	1.13075	0.343323	0.620244	0.462933	0.857021	0.730434	1.10391
O96018	-1.76897	1.8943	0.0577044	-0.469543	-0.220723	0.893086	0.417157	0.677482	0.980686	-0.850839	-1.64553	-0.525078	-0.514942	0.354679	0.720533
Q7Z5R6	-0.595228	-0.443921	-0.673891	-1.25806	-1.46471	-2.06842	0.439558	0.834057	0.856438	0.720907	0.704027	0.931308	0.763529	0.865214	0.389184
P25054	0.119181	2.02298	1.42193	-0.626035	-0.327873	0.502073	-0.206574	0.722702	-0.229235	-0.686286	-0.117959	-2.05095	-1.24974	0.36424	0.341548
P13798	-1.93174	-1.16968	-0.963601	0.125238	-0.400106	0.203357	0.154889	0.159964	0.129538	-0.684997	-0.0350192	-0.0465384	1.97951	0.904925	1.57426
P27695	0.651166	1.52987	1.73581	0.778311	0.64217	0.199247	-0.664445	-0.851994	-0.172265	-1.40409	-1.0664	-1.65417	0.31869	-0.121263	0.0793545
Q9BZZ5	-0.0096902	0.0185329	0.302307	-0.26797	0.742408	1.24569	0.343553	0.159994	0.472475	-2.4367	-1.34038	-1.34192	1.16368	0.355345	0.592679
Q96GX9	-1.10508	-0.721086	-0.686849	0.127787	-0.188184	0.50372	1.30835	0.30028	1.15491	-2.24411	-0.258236	-0.888786	0.852844	1.03374	0.810697
Q8IW19	-1.17311	-0.978509	-0.698972	-0.517263	-0.143222	-0.0135655	0.616152	-0.146392	0.993915	-1.41313	-1.04015	0.268294	1.25117	1.88465	1.11014
Q06481;Q06481-4	0.494655	-0.208058	-0.522486	0.584889	0.109701	0.398147	1.34773	1.83214	1.54532	-0.887834	-1.05477	-0.908281	-1.06535	-1.07483	-0.590973
Q9HDC9	-0.539305	-0.976551	-0.819806	-1.35352	-0.852561	-1.14172	-0.664933	0.240104	-0.410423	0.783611	1.01363	1.09708	0.74168	1.40529	1.47743
P04114	-0.92818	-0.954067	0.694109	0.797847	0.571855	-1.36292	0.16397	1.369	1.13813	-2.25718	-0.153399	0.369574	-0.235866	0.626516	0.160603
Q9NRW3	-0.311939	-1.30133	-0.43739	-0.186038	-0.244303	-0.90145	0.907323	-0.235991	0.377418	1.74371	2.00588	-1.13463	-0.317777	-0.886314	0.922837
Q9HC16	-0.197438	-1.02116	-1.64247	-1.49704	-1.13248	-0.834943	0.64501	0.651379	0.879971	0.216416	0.152714	0.454319	0.63343	1.54997	1.14232
Q0VD83	-1.30513	-0.656754	-1.14632	-1.28657	-1.28091	-1.20023	0.445838	0.872678	1.17616	0.503162	0.836024	0.407536	1.02032	0.740139	0.874062
P02655	0.815355	0.349227	1.11885	1.15822	-0.375414	0.992912	0.788822	0.140453	0.439782	-2.51663	-0.171887	-0.183256	-0.819126	-1.07003	-0.667279
Q9BQE5	1.96766	0.878156	0.792564	-0.587937	-0.813932	0.492021	0.196324	0.230007	0.83379	-2.25167	0.249474	-0.816246	-0.22142	-0.918504	-0.0302942
Q9BUR5	0.603534	1.08246	-0.518036	0.295724	-1.34224	-1.22419	1.23564	1.51289	1.04118	-0.763243	0.487129	-0.422991	-0.84892	-1.44704	0.308109
Q6UXV4;A0A087WUX8	-0.286245	-0.564111	0.139913	-0.769007	-2.08502	-1.24933	1.20172	0.125289	1.54381	-0.661053	0.532238	0.290213	-0.362929	1.10335	1.04115
P05067	1.65161	1.66707	0.934809	0.272856	0.0955041	0.211984	0.11707	0.58822	0.228054	0.0539222	-0.819068	-1.02415	-1.09247	-1.44557	-1.43984
Q92624	1.46419	1.12321	1.40991	0.403582	0.575705	0.528539	0.694122	0.544405	-0.785073	-0.407939	-0.85569	-1.15617	-1.26636	-1.04259	-1.22984
Q9UKG1	-0.526535	-0.0837606	-0.807208	-1.14654	-0.0951959	-0.518868	-0.131102	0.707178	0.929628	-0.755488	-1.27006	-0.441396	2.19824	0.265233	1.67587
Q8NEU8;F8VS86	-1.8541	-1.23939	-1.28224	-0.814678	-0.835909	-0.822243	0.578032	0.576433	0.664522	0.887746	0.755006	0.782818	0.839921	0.921833	0.842254
P07741	-0.0999702	-2.14316	-1.39698	0.374456	0.808381	0.122552	-1.90386	0.594579	0.375156	0.291159	0.442136	0.058333	1.1776	0.612831	0.686789
Q7Z2E3	1.02799	1.46491	1.31529	0.574006	0.505404	0.210688	-0.157892	0.429507	-0.243301	0.0917917	-0.159941	-0.28633	-1.14432	-1.52807	-2.09975
O60306	1.42357	1.10084	0.740235	1.18463	1.11103	0.714631	-0.558441	-0.679427	-0.374386	-0.435474	-1.4772	-1.44666	0.391198	-0.625671	-1.06888
P10398	1.07194	0.839638	1.48442	0.275966	-0.638484	0.463592	0.14303	-0.290415	-1.69433	-1.26721	-1.21914	-1.18446	0.53261	0.299827	1.18302
Q96P48;Q96P48-2	-1.15721	-1.3714	-0.46212	-1.36378	-1.19024	-1.24561	0.930689	0.919101	1.10079	0.355374	0.45157	0.498124	0.833865	1.06913	0.631717
Q8WZ64	-1.8609	-1.3518	-0.76072	-1.13893	-0.878284	-0.745785	0.461987	0.888826	1.03144	1.02751	0.723774	0.896976	0.752191	0.346146	0.607574
Q8WWN8;Q8WWN8-2	-0.55112	-1.85101	-1.67154	-0.874395	-0.657279	-0.947716	0.681951	0.814809	0.934848	0.266038	0.390511	0.903396	0.89428	0.560316	1.10691
P48444	1.87966	1.63209	1.27781	-0.632028	-0.380005	0.0018131	0.357646	-0.261685	0.660025	-1.27831	-1.10457	-0.313955	0.14255	-0.818457	-1.16258
O15033	0.18408	1.07046	1.23803	-0.0594672	-0.928804	-0.0474171	-0.12393	0.000720825	0.966282	-0.235809	-2.29917	-1.67875	0.859072	0.438371	0.616318
P84077	0.751135	0.0867436	-0.968646	0.660783	0.338851	-0.251621	0.563651	0.62633	0.0319419	-2.93308	-0.150073	-0.412618	1.39988	0.561894	-0.305174
P18085	-1.47964	-2.66666	-0.994023	0.45362	0.194868	-0.0925741	0.339874	0.125283	-0.0884055	0.777852	1.09102	0.258452	0.596766	0.767879	0.715693
P84085	-1.57524	-1.80164	-1.24614	-0.539248	-0.600407	-0.205974	-0.0517984	0.694545	0.261555	1.19724	0.561083	0.276982	1.52439	1.06218	0.442456
P62330	-0.0379784	-0.799955	-2.15781	-0.297277	-0.940117	-0.325677	1.77228	0.673488	0.724245	0.296199	0.469015	-0.983254	-0.293319	1.36195	0.538209
Q8N6T3	0.0207989	-0.829058	0.568289	0.720877	0.0784629	-0.240395	1.19794	0.412221	-1.11249	0.841189	0.103231	-1.79214	-0.126873	-1.59501	1.75296
Q8N6H7;E9PN48;E9PIY6;E9PQP3;H0YDN9	-0.541769	-0.561201	-0.745969	0.759317	-0.100319	0.469999	0.629219	-0.1829	0.723998	-1.99312	-0.740524	-0.424844	1.70901	-0.71552	1.71463
Q9NP61	-1.70638	-0.840783	-0.534474	-0.123025	-0.413941	-1.2125	1.05731	1.95162	0.520142	0.487767	1.33494	0.54751	-0.325062	-0.891295	0.148165
Q9Y6D6	-0.307156	0.241975	-0.318353	-1.05039	-0.718159	-1.402	1.21619	1.27093	1.43229	-0.679991	-0.868156	-1.31214	0.791354	0.844316	0.859285
Q9Y6D5	-0.404464	1.39275	0.913279	-1.28216	-0.473797	0.0639497	-0.807467	0.941107	0.731408	-1.99555	-0.291926	-0.89206	1.14707	-0.010816	0.968674
P53367	-0.800274	-0.341366	-1.518	-1.16058	-1.32718	-1.08358	0.71742	0.801934	1.09364	-0.661767	1.1316	0.797292	0.875378	0.953872	0.52161
P53365	-0.54826	-0.45417	-0.262462	1.11703	1.04621	1.1875	0.164924	0.239379	0.381351	0.524784	-1.9461	-2.23179	0.536533	0.323036	-0.0779674
Q13795	0.00692178	0.263824	-2.41359	0.908381	0.662863	-0.0888859	-0.458807	0.285829	0.897111	0.182308	1.5889	0.338991	-1.52084	-0.84446	0.191449
P05089	-1.48294	-1.34678	-1.44821	-0.959247	-0.996362	-0.667199	0.720888	0.878434	0.901679	0.689866	0.59149	0.441559	0.792883	0.901204	0.982738
Q9NWB6;Q9NWB6-2	1.17785	0.788694	2.11551	0.143631	0.697781	0.429513	0.112538	0.118363	-0.588963	-0.599036	-1.14286	-1.92262	-0.424096	-0.951996	0.0456991
Q07960	-0.0462344	-0.730087	-0.627049	-0.841114	-0.56863	-1.19545	-0.790945	0.259498	0.849245	-0.723034	-0.188823	-0.16085	1.06594	1.28257	2.41496
A1A4S6	0.790785	1.13072	1.21875	1.38784	1.37332	0.699923	-0.683443	-0.817986	-0.136269	-1.29935	-1.09843	-0.92452	-1.00435	-0.0080025	-0.628984
Q6P4F7	1.56444	1.54854	1.13861	0.833037	0.737338	0.9686	-0.376913	-0.622636	-0.321898	-0.903669	-0.832344	-0.857324	-1.07259	-1.02067	-0.782518
Q8IWW6	-1.90615	-1.31615	-1.07341	-0.537223	-0.589077	-0.632613	0.433265	0.73275	1.28457	-0.0506045	1.1333	1.5499	0.53559	0.201052	0.234806
Q53QZ3	-0.23851	1.34064	-0.00865712	-0.269274	-0.041487	-0.982389	1.85378	1.12299	0.727327	-1.731	-0.51382	-1.59458	0.0686201	0.268332	-0.00196635
Q68EM7;Q68EM7-2;C9IZD3;I3L3P1;I3L4P6	1.4019	1.46076	1.11778	0.266594	0.515751	0.667743	0.0583187	0.309146	0.046596	-2.08462	-0.782734	-0.889688	-0.0915263	-1.09034	-0.905676
Q8N392	-0.914048	-0.193257	-0.868649	-1.35003	-1.40335	-1.72624	0.78846	0.611166	1.16219	0.0658669	0.538182	0.503912	0.646577	1.04975	1.08946
Q14CB8	1.0971	0.87798	0.595053	0.579182	1.34658	1.52578	0.201908	-0.408257	-0.28244	-1.54917	-1.07309	-1.35838	-1.04853	0.12536	-0.629061
Q7Z5H3	-0.0279108	-0.7997	-0.278898	-0.800748	0.487245	1.2402	0.0310674	-0.296945	-2.2023	-0.344463	0.00701173	-0.148427	0.689422	0.144658	2.29978
Q9P227	1.45418	0.769921	0.730187	1.0254	1.12551	-0.0153275	-0.512159	-1.37857	-0.652065	-1.5174	0.207229	-0.743094	1.0222	-1.37498	-0.141031
Q8N264	0.149125	0.325821	-1.51286	-0.0593558	2.34643	-0.859743	-0.246512	0.789472	0.0733488	0.361418	-1.43629	-1.10859	-0.318494	0.777648	0.718584
P42331-4;B7Z8K7;P42331	-1.35734	-1.60541	-0.884261	-0.891231	-0.947763	-1.05829	0.610417	0.553952	0.902618	0.393212	0.549134	0.306896	1.01747	1.18868	1.22192
Q9UNA1	-1.33005	-1.31896	-0.983478	-0.98024	-0.921155	-1.44692	0.793898	0.57786	0.870361	0.652193	0.997335	0.951394	0.70021	0.55966	0.87789
Q6ZUM4	-1.17209	-1.55247	-1.00586	-0.768653	-1.32179	-0.824367	1.24771	1.25611	0.624855	0.797189	0.930394	0.917302	0.360061	0.426958	0.0846502
Q7Z6I6	-0.929711	-1.04994	-1.26868	-1.23921	-1.15616	-0.909152	0.989846	1.08977	0.783314	0.305845	0.211768	0.0838985	1.63702	0.90643	0.544947
Q9NRY4	-1.43291	-1.74242	-1.77333	-0.141005	0.566387	0.0303994	0.794131	0.375184	0.273113	0.579027	-0.00241241	0.257155	1.76482	-0.466997	0.918871
P98171	0.44292	0.774039	0.622109	-0.374354	-1.1999	-0.387547	1.68668	1.69969	0.957329	-1.27538	-0.265757	-0.252742	-0.120724	-1.18415	-1.12222
Q92619	-0.579398	-0.465902	-0.374912	-1.00478	-1.71526	-1.35166	1.48774	0.574405	1.30229	-0.801612	-0.185098	0.432713	0.788291	0.871866	1.02132
Q13017;H0YK04	0.727331	1.0554	0.704224	0.932315	1.36418	1.29887	-0.121245	0.134759	-0.150771	-1.90055	-1.34761	-0.455519	-0.974292	-0.651779	-0.615324
F8VQR0;Q9BRR9	0.00349713	0.226091	0.235186	-0.805399	-0.967244	-1.20929	1.10481	0.588798	1.10743	-2.49923	0.378174	0.2848	-0.199665	0.811479	0.940554
P52565	0.0801711	-0.726146	-0.00439027	0.134876	-0.849744	-0.308908	0.37579	1.52538	0.901454	-2.30399	-0.241454	-0.384213	1.93123	-0.285865	0.155811
P52566;H0YGX7	0.245891	-0.376071	-0.0971306	-0.479415	-0.81066	-0.259238	0.88888	1.08483	1.01627	-1.85377	-1.06785	-1.26313	1.40043	0.302127	1.26884
Q92888	-1.05539	-0.858613	-0.898196	-0.944866	-0.745533	-0.798621	-0.436901	1.01971	1.1367	0.00370075	-0.298797	-0.336636	1.72548	0.765375	1.72259
O15085	-1.56996	-1.2826	-1.061	-1.024	-0.897339	-1.05986	0.853914	0.972163	1.12354	0.621997	0.441709	0.392611	1.01113	0.753194	0.724501
Q96PE2	-1.60491	-0.440573	-0.542443	-0.647301	-0.255828	-0.777676	0.839396	1.27482	0.730127	2.1986	-0.391995	0.0577802	-1.18363	0.769025	-0.0253848
Q6ZSZ5	1.26575	1.10788	0.70019	0.994769	1.09891	0.882774	-0.481449	-0.306282	-0.891723	-2.34943	-0.563795	-0.738834	-0.135529	-0.365718	-0.217518
Q92974;Q92974-3	0.88976	1.49145	1.73083	-0.507019	-0.811683	0.298323	-0.093668	0.229037	-0.897691	-2.08834	-1.05547	0.106983	0.106141	0.768353	-0.167001
Q8TER5	0.235997	0.487172	-0.43074	-0.155676	-0.221468	-0.639759	0.3321	0.513093	0.317395	2.75033	-1.08529	-1.88259	0.195168	0.0693596	-0.485098
Q15052;Q15052-2	-0.0069283	-0.603917	-1.63353	-1.32713	-1.46037	-1.03572	0.240786	0.608698	0.421908	1.55928	0.284331	0.229957	1.33991	0.494845	0.887889
Q14155-1	-1.3917	-1.51158	-1.17617	-1.01308	-0.611447	-0.811467	0.463162	1.01852	1.03548	1.67962	0.429987	0.31059	0.643577	0.295802	0.638697
O14497	0.978112	1.22821	0.213776	-0.438257	0.664911	1.38027	-0.268604	-0.816153	1.15084	-0.441105	-0.487679	-2.0806	-0.0389735	-1.41078	0.366035
Q8NFD5	-1.54386	0.304134	0.0962651	-0.462228	-0.544539	-0.864551	1.20561	1.57016	1.47598	0.0357658	-0.880927	-1.17963	-0.324033	1.3521	-0.240235
Q68CP9	-0.0667908	1.38015	1.25839	0.95661	0.74547	0.0434993	0.0543395	-0.0507586	-0.104236	-2.07214	-1.34337	-1.57176	0.129623	-0.0164444	0.657411
Q99856	-0.590301	0.800404	1.18837	-0.719104	-1.59887	-0.593568	-0.221594	0.596869	1.02582	-0.971333	-1.02648	-1.11009	1.17959	1.10065	0.939636
Q8IVW6	-0.617845	-0.523341	-2.62453	-0.402117	-0.746212	-0.576049	0.936265	1.55337	1.13897	0.00178108	0.402763	0.098161	0.325998	0.454657	0.578127
P29374	0.168873	1.16245	0.85808	-1.51832	-0.120761	-1.40842	1.75611	1.05337	0.772581	-0.416432	-1.20144	-1.02392	0.0111706	-0.291844	0.198505
Q4LE39;Q4LE39-2	0.682328	1.04817	0.689367	-0.791341	-0.999946	-1.57103	1.89305	0.828094	1.04136	-0.131851	-0.248905	-0.51992	-0.178878	-0.315188	-1.42531
Q03989	0.572826	0.599421	0.716414	0.158202	0.577696	0.769315	0.268822	-0.204663	0.366149	-2.78127	-1.70304	-0.51608	0.215892	0.171404	0.788909
Q9Y4X5	-0.494238	0.691711	0.0988107	-1.75297	-1.49336	-1.46702	1.79911	1.09466	1.02618	0.347079	0.178077	0.0569716	0.287058	-0.278598	-0.093482
O95376	0.991024	0.536898	1.1671	0.60443	0.692091	1.03724	-0.450159	0.536223	0.0276617	-1.11993	0.0505546	-0.302878	0.121832	-1.8491	-2.04299
P40616	-0.50167	-2.54568	-1.93425	0.296387	-0.0359265	1.25331	0.289086	0.688376	0.327945	0.719168	0.66367	-0.02777	0.378238	0.278092	0.151015
Q969Q4	-1.54729	-1.09041	-2.10033	0.968585	-0.216671	-0.50391	0.58897	0.87134	0.336559	-0.436698	0.801871	1.47037	0.393022	-0.147853	0.612442
Q3SXY8	0.457932	-0.781307	-0.736468	0.457975	0.629063	0.653472	1.28371	-0.738917	0.290216	2.21201	-0.0842672	-0.422449	-0.44304	-1.70005	-1.07788
Q8N8R7	-0.552941	1.56885	1.1541	0.2464	1.36885	0.0433215	-0.34445	-0.473838	1.03705	-0.74518	-0.650462	0.88056	-1.53838	-1.46483	-0.529061
Q9NXU5	-1.60131	-1.65457	-1.31772	-0.540817	-0.782651	-0.526065	0.207752	0.944066	0.497708	1.37386	1.03711	0.907436	0.718479	0.259286	0.47744
Q0P5N6	0.814043	0.0700994	1.2663	0.916692	1.04374	0.615703	-0.617245	1.18317	-0.602953	-2.30336	-0.0492479	-0.345145	-0.378238	-1.2561	-0.357451
P36404	0.00711114	0.0473189	0.499594	0.195538	1.18978	1.62019	-0.647711	0.0669037	-0.918772	-0.0218507	-1.25941	-1.83329	1.64963	0.229407	-0.824444
Q9Y2Y0	-1.68217	-0.916403	-1.54918	-0.259341	-0.527319	-1.45391	0.72161	0.620497	0.0826251	0.68068	0.532288	0.751283	1.21703	1.18968	0.592637
P36405	-1.49104	-1.51451	-1.58401	-0.507543	-0.824371	-0.74881	1.08793	0.857402	0.550822	0.439723	1.09785	0.901039	0.637925	0.418242	0.679356
P56559	-0.964533	0.0199303	0.865669	0.15894	0.0340741	-0.0352836	-1.753	-1.15168	2.17444	0.984648	0.840101	0.611429	-0.726255	-0.41121	-0.647272
Q9Y689	-0.25983	-0.028977	-0.590846	0.14044	-0.287958	-0.50078	1.16753	0.370349	1.57901	-2.64071	1.11624	0.669884	-0.664968	0.213203	-0.282579
Q96KC2	1.05097	1.02227	0.989849	1.07382	1.19685	0.866861	-0.926802	-1.44771	-1.19754	-1.22351	-0.860687	-0.794623	-0.0548206	0.488678	-0.183614
Q9H0F7	0.92433	-0.542219	-0.068154	1.65511	1.09587	0.545158	-0.533711	0.0305766	0.922269	0.398704	-1.15422	-0.101913	-0.715559	-2.33332	-0.122918
Q15041	0.271071	0.649029	-1.10868	0.330398	-0.518705	0.72036	1.38235	-1.07679	0.796812	-0.783364	1.28542	-1.24067	-1.13703	1.32918	-0.899383
Q66PJ3;Q66PJ3-2;Q66PJ3-3;Q66PJ3-7	2.24316	0.468318	0.628761	0.306404	0.692892	0.219122	-0.358499	-0.547532	-1.04546	-1.48883	0.294666	0.163676	0.800425	-0.733562	-1.64354
O75915	-0.88359	-1.2309	-1.05832	-1.55664	-0.748025	-1.02507	0.281037	0.624269	-0.158323	0.622709	0.770632	0.74485	1.36479	0.880573	1.37201
Q96BM9	-0.817053	-0.920936	-2.39652	-0.522578	-0.553708	-0.0280569	-0.582958	0.0797778	0.471735	0.234847	0.436167	1.07523	1.00336	1.31766	1.20303
Q9NVJ2	0.347527	0.419406	-0.991942	-0.740119	0.700597	-2.39671	0.0814126	-0.295955	0.347214	-1.15949	0.207677	1.61194	0.170604	1.21323	0.48461
Q9NVT9	0.0843119	-1.77702	-0.523011	1.57209	0.288277	-0.542325	-1.46452	-1.3284	1.15789	-0.172339	0.677248	1.1304	0.293795	-0.16083	0.764436
Q8N2F6;Q8N2F6-2	1.06673	-1.5569	-0.240782	0.982165	1.36665	1.0747	-0.27998	0.100098	-1.00628	-1.84679	-0.153987	0.0740323	0.59711	0.771781	-0.948547
Q6NXE6;B4E1N1	0.397063	0.873625	1.20594	1.33864	1.43689	1.25523	-0.630907	-0.814484	-1.32216	0.0681231	-0.939729	-1.24959	-0.495549	-0.731361	-0.39173
Q9H6L4	-1.58927	-0.943758	-1.42112	1.41502	-1.02794	0.342154	0.591457	0.207798	-0.223871	0.879148	0.66685	-0.552494	1.70633	-0.529705	0.479405
Q8IUR7-2;Q8IUR7-6;Q8IUR7;Q8IUR7-3	-0.776383	0.62933	-0.157933	0.585562	-1.2189	-0.732693	0.846509	0.79513	0.443085	0.212699	-0.419056	-2.44794	1.53219	-0.00211179	0.710508
Q7Z3E5	-1.16266	-0.162447	-0.813864	0.735966	0.584223	0.727101	-1.32506	-0.364352	-0.0862187	0.121462	1.91702	0.759139	-0.701375	-1.5051	1.27617
Q9UH62	1.31305	1.65767	-0.145107	-1.25164	-0.0511998	-0.587972	0.691238	0.63323	0.818213	-0.0656126	0.0140216	-2.16115	-0.783141	-0.654014	0.572421
Q6P1M9	1.12488	1.83105	1.71905	0.84734	0.201523	0.245843	0.0223603	-0.121867	-0.325006	-1.08745	-0.90208	-1.28595	-0.480188	-0.844716	-0.944789
Q5T2E6	-1.48576	-1.15956	-1.0404	-0.627113	-1.11031	-0.466107	1.12991	0.903346	0.82851	0.797922	-0.542526	-0.291689	1.40607	0.395325	1.26238
Q9H993	-1.1551	-1.03659	-0.172757	-1.06388	-0.903676	-0.998361	1.74093	1.14897	1.18099	-0.128623	-1.10007	0.377203	0.625954	0.683132	0.801879
P27540	-0.821477	-1.11476	-1.04143	-0.821145	-0.369717	-1.15724	0.26389	0.146429	1.16764	1.5745	1.99	-0.546457	0.730513	0.246471	-0.247213
O00327	-1.19064	-1.26104	-1.08139	-1.59414	-1.19205	-0.505932	0.640367	0.990791	0.827439	0.419006	1.15473	0.839228	0.640995	0.80199	0.510659
Q92747	-0.511239	-0.9396	-0.364091	1.26718	1.42465	1.18729	-0.062299	-1.20772	-0.0757978	0.264815	0.0023364	-2.23637	0.812235	0.656681	-0.218074
O15143;C9JEY1	-2.55309	-0.857804	0.153992	-0.319396	-1.03572	-0.589271	-0.260332	-0.172718	0.523701	1.07575	1.16511	0.289161	0.934803	0.852904	0.792912
O15144	0.382244	-0.379552	0.768907	-0.274915	-0.9627	-1.09475	0.186168	1.07985	1.53108	-2.01629	-1.36405	0.182411	0.528696	0.948192	0.484708
O15145	-0.393322	-1.03273	1.8084	0.788248	-0.125157	-0.971163	-0.611523	-0.0382131	-0.0475279	-1.37168	-0.225858	-0.854527	2.06711	0.735241	0.272705
P59998;P59998-2	0.136069	0.512917	-1.11239	-0.0827681	-1.24022	-0.946786	0.76572	0.602099	1.69096	-0.541866	-0.520837	-1.35626	1.77083	0.726608	-0.404067
O15511	-1.45183	-1.52638	-0.71722	-0.867227	-0.130566	-0.173837	-0.708295	-0.603112	0.991628	0.937617	1.4308	0.561861	0.821503	-0.1349	1.56996
Q9BPX5	-0.529576	-2.02349	-1.14874	1.35548	1.25806	1.05714	1.08344	0.623598	-0.232567	-0.781133	0.88424	-0.290747	-0.467781	-0.663418	-0.124505
Q7Z6K5-2	-1.00998	-1.29513	-1.35658	-0.981087	-1.07651	-0.681029	0.392211	0.514138	-0.154769	1.67305	0.400046	0.583017	1.07733	0.692031	1.22326
P56211	1.80766	1.77665	-0.46368	-0.0835805	1.15778	-0.326481	-0.692458	-0.769609	-1.32267	-0.317315	-1.31424	-0.804774	0.443977	0.45197	0.456771
P49407	-1.05869	-1.59488	-1.29465	-1.28452	-0.77415	-0.289247	0.35478	1.17814	0.634067	-0.247218	0.783079	0.531639	1.45897	0.658762	0.943929
P32121	-0.976421	-1.36137	-1.01325	-1.05565	-1.30165	-1.03611	1.2518	1.41954	0.869997	0.211405	0.498718	0.888227	0.578372	0.543071	0.483329
Q8N5I2	0.797536	0.750999	-2.95685	0.586955	0.00530911	0.600232	-0.820873	-0.647094	-0.478606	0.756985	0.976378	0.243911	0.213205	-0.460626	0.432534
P15289	-1.45614	-1.14693	-1.3313	-0.813093	-1.36109	-0.569178	1.01308	1.23137	0.935489	1.05104	0.170356	0.733548	0.337721	0.713097	0.492034
P15848	0.177028	0.636103	1.00536	0.770911	0.979496	0.0355571	1.07977	0.538127	-0.83861	-1.59605	-1.37562	-1.98155	0.261828	-0.268927	0.576568
P51689	-2.12016	-1.43935	1.95303	1.0746	-0.0100632	0.356064	0.351694	0.543541	0.170853	-0.42507	-0.773664	-0.379774	0.221615	0.87186	-0.395177
Q96EG1	-0.67777	-1.57007	-2.0939	1.38542	1.51171	1.11952	-0.187994	-0.154799	-0.0567475	-0.471186	0.424601	0.753312	0.340006	-0.290128	-0.0319773
Q6UWY0	1.08438	-0.346352	-0.522674	0.996154	1.02442	1.52004	0.295542	-0.3585	0.465741	-0.526504	-2.00609	-1.58687	0.416335	-0.751759	0.296142
Q9H2C2	0.472142	1.20111	0.942423	0.783549	0.54007	1.19401	-1.24845	-2.23248	-0.419669	-0.285099	-0.499419	-1.29516	0.386853	-0.027445	0.487569
Q13510;A0A1B0GVJ1;A0A1B0GUB3;A0A1B0GUW4	-0.19698	-0.704732	-1.49802	-1.31523	-1.35332	-1.43409	0.377565	0.0867628	0.664549	0.891054	1.29346	0.77077	0.808533	0.789042	0.82063
Q9ULH1	-1.33341	-0.994416	-0.741047	-1.29666	-1.30904	-1.32301	0.774856	0.860977	0.729521	1.0349	0.666648	0.704931	0.755892	0.713865	0.755987
Q9Y576	-2.08563	0.272654	1.30053	1.23173	0.762886	0.237853	0.412155	-1.40594	0.00558901	-1.23194	-0.996445	-0.206413	0.76481	0.513467	0.424687
Q8WXK3	1.16997	-0.321348	-0.241906	-1.7534	-0.629332	-0.994987	1.47003	1.96906	1.10429	-0.27035	-0.238559	0.0431827	-0.490364	-0.256865	-0.559429
Q96Q27	-0.0814413	0.369108	-1.04189	0.491278	-1.80336	-1.86986	0.0936551	0.0711928	-0.816623	0.0695455	0.804133	0.485789	0.962842	0.532853	1.73279
Q9Y575	-0.104575	0.318773	-0.349236	0.754103	-0.57539	-0.000692248	-0.786554	-0.336285	0.315881	-0.235964	1.19482	1.66292	1.41175	-2.10786	-1.16169
Q9NWX5	1.22455	0.514943	0.739855	1.34507	1.06587	0.880309	-0.507991	-0.667457	-1.11132	0.207155	-0.915896	-2.24124	-0.206641	-0.0454422	-0.281764
Q9H672	0.615543	-0.0447678	0.100252	-1.44162	-0.707013	-0.585417	1.96104	1.59065	0.789418	-0.75	-1.04345	-1.14014	0.632887	0.421877	-0.399254
Q9H765	1.50005	0.428647	0.506359	-0.0997028	-0.129548	-0.250093	0.300178	0.789336	0.308661	0.162742	-0.224993	0.500785	-3.13394	-0.480494	-0.177994
Q8N9N2;E9PM82	-1.05012	-0.544614	0.345576	0.611323	0.750283	0.869839	0.209233	-0.634445	0.0409135	-1.35235	-1.51644	-1.14054	0.891668	1.94587	0.573793
Q9H1I8;Q9H1I8-2	0.761614	-1.46359	-1.87034	0.475538	-0.296689	0.33428	1.48558	0.619926	0.203469	-1.00909	0.184431	0.424867	1.56188	-0.544443	-0.867444
Q8N3C0	0.71973	1.67144	1.1022	0.293832	0.667354	0.109165	-0.206638	-1.10371	0.41935	-1.3154	-1.39344	-1.80194	0.586813	0.440469	-0.189238
L0R819	-1.02413	0.323582	1.55859	0.2181	0.207201	1.57682	0.184739	0.102166	-0.199176	-2.36028	-0.166458	-1.10047	0.277599	-0.427131	0.828839
Q9Y294	1.05564	0.939199	0.630493	-0.274659	0.51473	1.11364	-0.714489	-1.93905	-0.7921	-0.83094	0.93773	1.16648	-1.29909	0.182486	-0.690076
Q9NVP2	0.0752969	-0.222935	-0.0720746	1.36642	-2.65697	1.3711	-0.513108	0.322898	0.0876021	0.422023	0.169401	-0.139661	-1.35751	0.696661	0.450856
Q9NR48	0.64595	1.16121	1.54395	-0.216579	-0.715687	-1.4642	-0.409766	0.416199	-0.567203	1.48935	0.68051	0.349195	-1.72209	-0.536694	-0.654139
Q9UBL3	-0.211688	-0.563278	-0.0457677	0.195619	0.601628	0.0721324	1.17686	1.03971	0.645198	-0.999479	-2.1008	-1.61641	-0.232912	1.32752	0.711669
P78348	0.122224	0.112009	0.650658	1.66985	1.10041	0.946415	-1.36733	-1.587	-0.203904	-1.32457	-0.946973	0.773051	0.782756	-0.142216	-0.585378
P04424;F8W943	-1.83619	-1.61407	-1.03037	-0.303297	-0.438161	-1.10264	0.135836	0.99224	0.487567	0.213346	1.15811	0.925793	0.646562	0.859899	0.905383
O95671	0.753769	0.787365	-1.56784	0.438601	-0.812221	0.98501	0.214837	-0.0929868	0.584326	-2.34082	0.61031	0.795776	0.300801	0.491224	-1.14815
P08243	1.36997	0.995912	1.02894	1.24652	0.926759	1.32582	-0.557593	-1.06283	-0.293424	-1.21814	-0.867768	-0.632043	-0.614264	-0.869458	-0.778402
Q9NWL6	0.918591	0.665522	0.845894	0.858326	0.98488	0.452537	-0.0794637	0.317863	0.138026	-1.8771	-2.38941	-0.797527	-0.257753	0.124419	0.0951984
Q12797;E5RHJ2	-1.52666	-0.820917	-0.893005	-0.880669	-0.395786	-1.06031	1.30629	0.940489	1.88228	-0.324257	-0.0627851	-0.409299	0.881297	0.569959	0.793371
Q6ICH7	0.269233	0.170206	-0.37955	-0.605621	-0.492056	-0.818738	1.03753	-1.43434	0.774717	1.53952	-1.45085	-0.751331	-0.489927	1.31437	1.31683
Q8IZT6	1.2541	1.35432	1.35885	0.943722	0.867167	0.798008	-0.34059	-0.229709	-0.110593	-1.48521	-1.23004	-0.960068	-0.777827	-0.739929	-0.702198
Q9BZE9	1.37265	1.49693	1.97206	-0.0489155	0.209472	0.593749	-0.508844	-0.294935	0.339534	-1.48981	-0.656008	-0.441483	-0.75497	-0.659999	-1.12944
Q7L266	-0.791071	-1.03879	-0.87346	0.0427454	-0.325507	0.479812	-0.320419	-0.815091	-0.518368	-0.168349	-0.268303	-0.737746	1.88446	1.65058	1.79951
P00966	1.31004	1.21681	1.1088	1.12518	1.11817	1.08623	-0.961572	-0.818298	-0.72763	-0.861327	-0.477894	-0.456677	-0.887111	-1.21389	-0.560817
Q2TB18	-0.709174	-0.742328	-0.923382	1.66949	1.4828	1.10984	-0.830831	-1.00081	-0.582321	-0.515012	-0.131627	-1.24965	0.976555	0.703443	0.743006
Q8IXJ9	0.64791	0.637329	-0.397992	0.853493	1.89364	1.28512	-0.0421109	0.128455	-0.799006	-1.95286	-0.348042	-1.53611	-0.000635998	-0.0610552	-0.308124
Q76L83	-0.601769	-0.0513428	-1.34646	-0.0990022	-0.212408	-0.884131	1.42488	1.36821	1.75407	0.949738	-0.73279	-1.22389	-0.0996051	-0.840275	0.594773
Q8NBU5	0.53111	-0.191571	-0.090051	0.546898	0.800223	0.660348	1.24138	0.757253	-0.822537	-2.264	-1.23093	-1.18709	0.0636701	1.20501	-0.0197171
Q6PL18	0.578401	0.921312	0.162528	0.504255	0.0699492	-0.130888	-0.0636263	0.289693	0.0736358	-0.504254	-1.97724	-2.39015	0.96062	0.259179	1.24659
Q9ULI0;C9J1G9	-0.480051	0.335704	-0.513031	-1.10611	-0.422266	-0.522367	1.68265	1.65638	1.47968	-0.906859	-1.0422	-0.545035	0.574484	-0.932364	0.741384
Q9NVI7	1.69154	1.66197	1.35077	0.568445	0.553857	0.0191935	-0.220079	-0.602992	0.0493318	-1.43059	-1.01993	-1.3489	-0.228951	-0.565712	-0.477947
Q5T9A4;A0A5K1VW56	-2.38045	-1.1299	-1.12582	0.330987	0.43657	0.574489	0.403298	-0.901504	-0.319586	0.195866	0.300307	1.10335	0.64414	1.47059	0.397672
Q96QE3	1.27097	1.08485	0.989605	1.13277	1.14225	1.29978	-0.475828	-0.552589	-0.467416	-1.3221	-0.562127	-0.869163	-0.878946	-0.856076	-0.935978
Q5SQI0	-0.485814	1.37425	1.25125	0.497826	0.79846	0.84074	0.812102	-0.175129	-0.598559	-0.0553578	-0.865973	-2.32465	-1.11416	0.389792	-0.344782
O95260-2;O95260;F5GXE4	-0.309977	-0.411159	-1.12278	-1.41265	-1.37638	-1.16362	1.03056	1.02242	1.02191	1.41006	0.570989	0.763313	0.444706	-0.894991	0.427589
P18846	-1.26746	-0.84589	-1.53799	0.752937	1.0388	0.789459	0.386631	-0.940655	0.426659	-0.954319	-0.362039	-0.804466	1.58183	1.12133	0.615177
P15336;P15336-3	0.748819	-1.39838	0.0493255	0.517872	0.25783	0.85133	0.0785142	-0.461011	0.501452	0.258604	-1.3471	-2.41318	0.660824	0.415445	1.27965
P18847	0.413381	1.11839	1.25058	-0.103977	-0.571622	-0.0319383	-1.77237	-0.945183	-1.31716	1.84978	0.95935	-0.466036	-0.569002	0.0384444	0.147354
P18850	0.99311	0.73869	0.831985	0.69547	0.616481	0.885196	0.0941953	0.0706617	-0.0866541	-2.98366	-0.747004	-0.756388	-0.257396	-0.00210282	-0.0925837
Q99941	1.97233	0.649703	-0.249508	0.391762	-0.383958	0.425178	0.395419	0.0381898	0.669281	0.325903	0.107	0.514102	-1.81868	-1.86313	-1.17359
P17544	-2.66775	0.464096	-1.59118	-0.377661	-0.51969	-0.0373658	0.368587	0.158891	0.187312	0.448416	0.349661	0.172218	0.965516	0.840323	1.23863
Q6VMQ6-2;Q6VMQ6	-0.35619	-0.458033	0.625076	1.30509	0.907698	1.18381	-0.0269208	-0.547612	-0.0253964	-2.8439	-0.381938	-0.448055	0.680342	0.00460644	0.381423
Q9H0Y0	-1.91025	-1.4273	-1.13741	-0.585907	-0.676823	-0.330053	1.28325	1.07716	0.690558	1.49312	0.436105	0.176175	0.458811	0.402802	0.0497572
Q9BSB4	0.65597	0.455459	2.2038	0.28954	0.45739	0.157812	0.0415518	-0.103816	-1.70048	0.113853	-0.0389632	-0.754174	0.915667	-1.0048	-1.68881
O94817	1.53067	0.46095	0.515156	0.767243	0.134378	-0.656386	1.06602	-1.2486	0.437618	-0.364686	-0.117525	-0.0714209	-1.75659	-1.72216	1.02535
O75143	0.475675	0.0225804	-0.373159	0.898392	0.445255	0.315062	0.573936	0.904531	0.429434	-1.68381	-1.75721	-1.86561	1.11454	-0.211564	0.711951
Q6ZNE5	-0.957922	-1.13832	-1.88264	-0.494886	-0.767659	-0.292903	0.212806	0.0276131	1.79273	0.751239	0.429794	0.934949	-0.58451	1.26558	0.704131
Q676U5	0.97373	0.315437	-0.420719	-0.652067	-0.543379	-1.44975	-0.305826	-1.22011	0.738699	0.135331	0.249844	-1.62658	1.10562	1.69047	1.0093
Q8NAA4	-0.702991	-1.42815	-0.974547	-1.85647	-0.661334	-0.687656	0.398894	0.694634	0.638457	0.323877	0.0376584	1.22501	1.42094	0.432753	1.13893
Q2TAZ0	-0.804531	-1.16144	-2.1419	-0.200769	-0.952115	-0.00870617	0.359806	0.64477	1.17268	-0.42936	-0.22718	0.217585	0.971822	1.43124	1.1281
Q96BY7	-1.98981	-1.37088	-0.507924	-0.585895	-0.657559	1.26473	-0.495421	-0.0379261	0.818832	1.57678	0.0596721	-0.196882	0.495203	1.32017	0.306906
Q9NT62	-1.56872	-1.66419	-1.32982	-0.30693	-0.650717	0.430721	1.28859	1.47524	0.851466	0.0574698	0.158031	-0.348441	1.2138	0.33054	0.0629515
Q8WYN0	-0.8162	-2.44802	-0.125679	-0.0695619	-0.777348	-0.660917	0.451873	-0.0394125	0.62688	1.07811	0.0723201	-0.413786	1.40866	1.52368	0.189409
Q9Y4P1	-0.464611	-1.29744	-0.396193	1.45822	0.496163	0.579998	-1.05983	-1.13663	0.215884	0.242413	-0.696002	-1.40621	1.46788	0.769041	1.22733
Q96DT6	0.48985	0.197998	0.587071	1.46249	0.494297	0.426106	0.467953	0.499214	0.527613	-1.68415	-1.65362	-1.99176	0.600049	-0.0149291	-0.40818
Q86TL0	-0.550622	0.230262	0.323518	0.432775	-1.38827	-0.23022	-0.0315147	1.71241	1.03809	0.332505	1.33637	0.128273	-0.0599037	-1.42992	-1.84375
Q9H1Y0	-0.671221	-0.885226	-0.957022	-0.059813	-0.176745	-0.35457	-1.23105	-1.01461	-0.267904	0.773919	-0.296064	0.134211	1.61843	1.62088	1.76678
O95352;H7BZ92;H7C2R3	-1.03433	-0.562544	-0.906111	-1.16432	-1.42256	-1.05607	1.01706	0.361128	1.19324	-0.0688386	0.320312	-0.343161	1.2642	1.17492	1.22706
Q7Z3C6	0.982404	-1.06515	2.60494	-0.08343	0.0865348	0.834719	-0.189899	-0.901204	0.762341	-1.06703	-1.15819	-0.619931	-0.00273665	-0.307209	0.123842
P31939;C9JLK0;P31939-2	1.45832	-0.453939	0.783213	0.951068	0.925765	0.774191	-0.461878	-0.760306	-0.310273	-1.88597	-1.18782	-1.38041	0.812046	0.396757	0.339232
Q8WXF7	-0.161874	1.29869	0.2668	-0.695952	-1.06184	-0.903563	2.33257	-0.456939	0.207006	-1.36397	1.27828	-0.0452914	-0.641703	-0.330767	0.278558
Q8NHH9	0.84642	0.750448	1.08241	1.42226	0.585436	1.1014	-0.161268	-0.327615	0.0766898	-2.40829	-0.28783	-0.409677	-0.939979	-0.588338	-0.742066
F5H6I7;Q6DD88	-2.24035	-0.309143	-1.17622	-0.19668	0.215566	0.0358661	0.674792	0.290864	0.152043	0.403984	-0.0172251	-1.224	2.05022	0.881109	0.459164
Q13315	-1.05822	-0.441809	-0.298762	-0.671827	-0.721679	-1.17982	0.632361	0.698826	0.729366	-0.48724	-0.939138	-0.829561	1.6317	1.5942	1.3416
P54259	-0.200121	-0.555748	-0.149468	0.314927	-0.0427015	0.139841	0.48878	0.813655	0.801236	0.592304	-3.34877	0.492905	0.251416	0.119232	0.282511
O00244	-1.10866	0.372909	0.979073	0.502275	0.221728	0.859174	-0.665426	-0.855305	-0.707855	-1.79154	-0.621999	-0.881479	1.1528	1.17464	1.36966
P98196;H0Y624	-0.746031	-0.654666	-1.3902	-1.0898	-1.36132	-1.24038	1.35597	1.09928	1.42979	0.136666	0.437444	0.246935	0.418423	0.826224	0.531658
Q9Y2G3;H7C4E6	-1.20472	-1.31829	-0.849183	-0.697243	-1.01132	-1.04813	0.781481	1.39762	1.45441	0.527178	-0.410574	-0.0164816	0.5328	1.34219	0.520263
Q8NB49	1.00642	0.50462	0.756441	-0.193615	-0.383788	-0.846068	0.28149	-0.0234	0.325564	-2.88285	-0.566783	0.312959	1.17228	-0.374137	0.910856
Q9HD20	-0.459115	-1.01467	-1.60511	0.0563741	-1.2144	-0.517509	0.62989	0.968428	-0.200737	-0.216698	-0.372419	0.131416	1.82255	0.114523	1.87747
Q9NQ11	0.013558	-1.13038	-1.46715	-1.02342	-1.68086	-0.891267	0.120303	0.339624	0.515549	1.37501	0.208768	1.17251	0.988915	0.450293	1.00854
Q9H7F0;A0A2R8YDN7	0.550499	1.05638	0.395879	1.66057	1.05207	1.56377	-0.243309	-0.122936	-0.296912	-1.36813	-0.994102	-0.494725	-0.904996	-1.32043	-0.53363
P05023	1.40397	0.790285	1.42357	0.324191	0.850145	0.271386	0.0312921	-0.255498	0.186992	-2.07837	-1.26337	-1.5469	-0.0271897	-0.227834	0.117338
P13637	1.3416	1.22146	1.51012	0.860549	0.550967	-0.0399522	-1.17938	-0.325642	-0.189115	-2.28405	-0.139792	-0.615606	-0.439114	-0.0911926	-0.18084
P05026	-0.928874	-1.09403	-0.741685	-0.820254	-1.62829	-1.41816	1.22474	0.793178	1.08682	0.42099	0.348162	0.164126	1.08641	0.525862	0.981009
P54709;C9JA36;P54709-2	-0.252189	0.329432	0.891489	0.642409	0.228522	0.232864	-1.9248	0.201589	0.274818	-1.68326	-1.57831	-0.121036	0.901803	0.289191	1.56748
Q9Y6H3	-2.28437	0.232503	-0.275121	1.14606	1.98059	0.826271	0.244816	-0.40319	-0.949157	-0.357978	-0.749567	-0.555184	0.714478	0.280106	0.149744
P16615	0.433954	0.578788	0.749118	-0.218278	-0.375361	0.32852	0.983645	0.831629	0.739183	-1.69844	-1.51765	-2.08717	0.213152	0.14255	0.896366
Q93084;Q93084-4	-0.967045	-0.915492	-0.815917	-1.14981	-0.919527	-1.1454	0.836694	1.15962	2.15807	-0.450836	0.494415	0.647675	0.508909	0.0589125	0.499741
P20020	-1.43549	0.447222	-1.04681	0.314798	-0.0656918	-1.38571	0.163525	0.628315	0.515185	-1.32863	-0.210796	-0.272163	1.98309	1.43104	0.262112
Q16720	0.521001	1.26508	1.17366	0.124952	-0.0590788	-0.134238	0.309055	-0.0880166	0.470269	-2.92908	-0.931391	0.316225	0.736209	-0.392298	-0.38235
P23634-6;P23634	-0.905999	-0.349395	-0.473969	-1.59716	-0.785967	-1.89866	1.15012	1.22025	0.696375	-0.37715	0.351686	0.505629	0.590065	1.19796	0.67621
P98194;P98194-3	0.85319	0.605404	1.57797	0.964808	1.34462	0.742437	-0.750831	-0.547334	-0.437135	-1.9085	-1.12731	-1.00688	-0.350754	0.12078	-0.0804764
P25705	1.16852	1.50688	1.80721	0.304373	-0.253022	-0.42408	-0.74188	-0.58297	0.0977331	-0.981848	-1.12041	-1.72651	0.791973	0.182569	-0.0285272
P06576;F8W0P7	-1.05729	-1.74974	-0.606173	-1.53004	-0.792102	-0.342583	-0.0477384	0.421588	0.835648	0.0603118	0.643651	0.767022	1.70274	1.11884	0.575862
P36542;P36542-2	1.31471	1.18421	1.13115	0.319754	-0.394669	0.36337	0.344031	0.229183	0.909584	-2.19096	-1.2664	-1.08457	0.213138	-0.551438	-0.521087
P30049	2.17348	-1.63607	-1.81221	-0.908665	-0.809913	0.0826432	0.290643	0.165505	0.645895	0.424491	0.214128	-0.0158076	0.907126	0.463139	-0.18438
Q9UII2	2.06773	1.25149	-0.76191	0.0360532	1.22972	0.797578	-0.558543	0.136721	0.0441575	-0.747942	-1.06489	-0.608387	0.511527	-1.32173	-1.01158
Q96IX5	0.813607	0.963545	0.508661	1.026	1.17848	0.767254	-0.811449	-0.953669	0.244623	-2.24142	-0.664586	-0.626251	-0.606722	-0.569177	0.9711
P56385	-1.79444	-0.987717	-1.02626	0.224693	-0.525128	0.177791	0.586825	0.312012	1.86138	-0.634382	-0.771169	-0.448552	0.706779	0.933153	1.38501
P56134	0.060645	0.144605	-0.148449	0.255235	0.277195	0.51288	-2.84774	-0.119031	-0.477319	0.0468978	0.635341	0.518766	1.79525	0.409343	-1.06362
O75964	0.743633	0.627227	0.951076	0.0741409	0.200642	-1.03408	-0.24289	-1.07701	-1.13671	-0.934576	-0.970483	-1.18048	1.17331	1.39669	1.40951
P56378	0.211027	1.04289	-1.79307	-1.62982	-0.0752956	-0.0716604	0.933197	1.16641	0.403605	-0.805462	1.11051	-1.48524	-0.00551688	0.549075	0.449355
P24539	1.48417	0.932797	1.10187	-0.0660425	0.110309	-0.120859	0.498043	0.48254	0.0297676	-2.74561	-0.46789	-1.13297	-0.254203	-0.130393	0.278487
O75947	-0.876594	-0.218029	0.0325168	-0.975107	-1.05175	-0.649425	1.45572	1.05862	0.105101	-1.99984	0.785435	0.169092	1.58224	0.551466	0.0305615
P18859	-1.00662	-1.19928	0.402444	-0.220155	0.765115	0.184061	-0.0502447	-0.288044	0.214773	-2.2383	-0.122657	-0.438428	1.48701	1.31757	1.19275
P48047	1.12879	1.01925	1.85962	-0.787962	-0.612329	0.0231232	0.407834	0.451201	-1.55042	-1.00478	0.101111	-1.74748	0.335242	-0.129269	0.506066
Q15904	0.417334	0.0786998	-0.899191	0.178663	0.297108	0.527143	-0.512316	-0.887855	-0.437769	-0.57144	0.279797	0.462294	2.72882	-1.81188	0.150591
O75787;B7Z413;A0A1B0GWD6	0.770594	0.145944	-0.322003	1.21563	-0.332341	1.23698	-0.0606671	0.261478	0.428668	0.179702	-2.83214	-0.965347	0.619876	0.315506	-0.66188
Q93050	-1.00991	-0.704816	-1.2281	-0.991804	-1.46045	-1.29391	1.01355	0.82934	0.961283	0.108088	0.0488779	0.763012	0.987631	0.891755	1.08546
Q9Y487	1.23147	-0.48419	0.634561	0.574327	0.981119	0.43007	-0.526202	-0.136037	-1.19286	-0.424227	-0.965652	-2.35249	0.451225	1.2197	0.559188
P27449	-0.163698	-0.786085	-1.50535	-0.442288	-0.352762	0.245937	-1.13802	-0.0131139	-1.51992	0.593161	0.169184	0.545468	1.26691	1.63194	1.46865
P61421	-1.70745	-1.79643	-1.83719	-0.489538	0.0629507	0.0494228	0.464761	0.731081	0.746613	1.15278	0.542815	0.1187	0.72507	0.634035	0.602381
P38606	-1.25351	-1.58514	-0.974301	-0.767216	-0.830037	-1.0045	0.481901	0.194704	1.0962	0.129036	0.257868	0.395938	1.30685	1.23311	1.3191
P21281	-1.14059	-1.24801	-1.04191	-0.757692	-0.418148	-1.10474	0.921864	1.15063	0.991251	-0.439405	0.0111986	-0.357647	1.36057	0.484059	1.58859
P21283	-1.5465	-0.946597	-0.891328	-0.626165	-1.36293	-1.13292	0.803979	0.497313	0.454852	0.99443	1.05852	-0.23404	1.24753	1.11202	0.571835
Q8NEY4	0.351798	0.987196	0.403406	0.943912	1.82408	0.944807	-0.66314	-0.768584	-1.26498	-0.721383	-0.73495	-1.93499	0.389508	0.197019	0.0462889
Q9Y5K8;G3V3T8;G3V5S7	-1.1969	-1.5392	-1.52542	-0.40706	-0.695878	0.211782	0.0860516	-0.325947	0.335367	0.741048	-0.0630381	0.122692	1.33654	1.05202	1.86794
P36543	-1.27626	-1.18431	-1.36519	-0.532301	-0.55573	-0.880763	0.134306	0.995014	-0.281542	-0.0466785	1.32025	0.735441	0.996134	1.83285	0.108791
Q16864	0.180482	-0.432135	0.388235	-0.634714	-0.817155	-1.59312	0.336063	0.149089	1.12696	0.149273	-2.09793	-0.187384	1.53343	0.988545	0.910365
O75348	-1.23221	-1.23461	-0.497957	-0.834454	-0.787839	-0.517748	1.07151	0.686761	0.828645	-1.48663	0.307995	1.39684	0.316015	1.48909	0.494594
Q9UI12	-0.869169	-1.11814	-0.601314	-1.37414	-1.14302	-0.953596	1.46392	1.37239	1.0951	-0.148813	0.00906029	-0.189765	1.15268	0.832253	0.472559
Q04656	-0.591027	-0.763456	-1.26534	-1.60247	-1.23302	-1.29253	0.833527	0.651126	1.09011	0.870699	0.768462	1.0367	0.141438	0.539455	0.816322
P35670	0.928969	0.718211	1.32119	0.593386	1.64402	0.629268	-0.496803	-0.471896	-1.23257	0.0575534	0.515985	-0.883023	-0.506911	-1.125	-1.69239
Q9Y2Q0	0.723286	0.922243	0.98834	0.752527	0.619933	0.380865	0.0108003	-0.131775	-0.027273	-2.28401	-1.20024	-1.86253	0.373006	0.376443	0.358394
Q8TF62	1.48764	1.55853	-0.47334	0.104097	-0.447473	0.292528	-1.0011	0.0421217	0.349621	1.61978	-0.612741	-0.259318	-0.94175	-1.92722	0.208617
O43861	1.08642	-1.06806	0.0980256	0.313963	1.27516	-0.274882	1.19791	0.460127	1.75144	-0.57077	-0.464669	-1.28492	-1.49836	-0.823367	-0.19802
Q5TC12	0.961463	-0.144234	-0.0465834	0.546552	1.26876	1.80939	0.309775	0.819192	-0.254658	0.192268	-0.406913	-0.976165	-1.09767	-1.1483	-1.83288
Q8N5M1	0.722002	-0.693596	-0.822007	0.0759373	-1.10573	0.248723	-0.0993941	-0.326263	0.139199	1.58931	-2.13484	-0.493969	0.35467	0.95535	1.59061
Q6P4H8;J3KN90	-1.06988	-0.381285	-1.58993	1.50308	1.51891	0.0808852	1.14238	-0.543883	0.177026	-1.28043	-0.348221	-0.595768	0.803938	1.01442	-0.431243
Q13535	1.0688	1.54932	1.20927	1.12877	1.01056	0.897729	-0.857567	-0.794836	-0.858894	-0.581253	-0.884797	-0.458745	-0.306167	-0.824456	-1.29774
Q6UW56	-0.68955	-0.98606	-0.964921	-0.461118	0.432558	0.694901	-0.93724	1.72241	1.82106	0.289187	-0.593246	0.301875	0.799986	-1.54806	0.118216
Q8WXE1	1.5235	1.50467	0.917939	0.840444	0.905687	0.688932	-0.30819	-0.961895	-0.495964	0.311118	-0.756808	-0.805202	-1.14863	-1.43427	-0.781335
O75882	1.2982	0.711827	1.06253	1.08762	1.22752	1.02868	-1.47562	-0.404011	0.266702	-1.37602	-1.05111	-0.87574	-0.545705	-0.492098	-0.462778
P46100;P46100-6;A0A096LNL6;A0A096LP59;P46100-2	0.9585	1.33708	0.763358	0.26983	0.493211	-0.1414	0.683736	0.41621	1.34261	-1.62173	-1.40287	-1.5859	-0.375245	-0.692486	-0.444898
P54253	-1.11167	-1.44791	-1.40098	-0.575084	-1.49449	-0.66005	0.927157	1.30157	1.02751	0.41944	0.779934	0.436217	0.76876	0.507274	0.522317
Q9UBB4	0.639099	0.309118	0.0621927	1.46792	1.34574	1.49006	-1.01143	-0.194516	-0.822679	-1.87803	-1.17852	-0.679354	0.434964	0.0365706	-0.0211319
P0C7T5	-1.44782	-0.915376	-1.89465	-0.473139	-0.195571	-0.477986	1.07971	0.448753	-0.783772	1.21322	0.525929	0.895495	0.534346	0.0184909	1.47237
Q99700;F8VQP2;F8W0B5	1.2844	1.29062	1.31487	0.808924	1.06028	1.17661	-1.04748	-0.390915	-0.984614	-0.807851	-0.957712	-0.938106	-0.456256	-0.687294	-0.665477
Q8WWM7;H3BSQ5	1.2019	1.23972	0.715959	0.950256	1.00451	1.03234	-0.480016	-1.21808	-0.416741	-1.59493	-1.17682	-1.28619	0.197103	-0.0382033	-0.130808
P54252;P54252-5	-0.671896	-0.470661	-1.97384	-0.66696	0.130241	-1.04158	1.51026	0.47292	0.793511	-0.60195	0.953797	1.71262	0.539407	-0.246015	-0.439852
O15265	1.60147	0.975709	0.545556	0.500004	-1.39308	0.427317	0.777007	0.192828	0.497229	-0.771151	-1.18207	-1.0151	0.158862	0.570009	-1.8846
Q9ULK2;Q9ULK2-3	-1.49585	-0.898797	0.772535	1.33595	0.141846	0.769824	0.00057237	0.0221998	0.271964	1.05375	-1.04849	0.94052	-0.71955	0.771485	-1.91796
Q5T6C5	1.20393	1.23509	1.12985	0.504046	0.362692	0.619608	0.567095	0.0913223	-1.60541	0.550984	-0.719859	-1.66016	-0.359953	-0.448482	-1.47075
Q14CW9	0.93472	0.827748	0.854639	0.152293	-0.577627	0.556449	-0.270619	-0.49856	-0.424088	-3.11655	0.744263	-0.0498069	0.278732	0.188105	0.4003
Q96GX2	-2.01164	-0.795836	-1.56111	0.306976	0.401303	0.209301	0.173381	-0.0674753	0.0143148	2.40677	0.398589	-0.334206	0.130661	0.683128	0.0458485
Q13825	-1.45276	-1.7872	-1.33386	1.1378	0.37257	-0.120747	0.487267	-0.046688	1.12311	0.907143	-1.16444	1.23826	0.378295	-0.0667167	0.327971
Q9H7T9	1.61777	1.26825	0.7265	0.914029	0.770739	1.26954	-0.171464	0.0060987	-0.783947	-0.89519	-0.835319	-0.925649	-0.605898	-1.35684	-0.99862
Q9Y679	0.372914	1.59719	0.984406	0.590012	0.394226	-0.00959076	0.12804	0.28321	-0.477753	-2.9283	-0.455305	-0.771553	-0.163278	0.274537	0.181246
O14965	1.05181	1.53926	1.3103	0.919725	0.955037	0.539175	-0.822139	-1.05068	-1.19819	-0.024647	-0.929529	-0.410611	0.0366199	-1.53812	-0.378006
Q96GD4-4;Q96GD4;Q96GD4-5	1.48749	0.506067	1.09849	0.203803	1.63119	1.44329	-0.367846	-0.709219	-0.819068	-0.795746	-1.48434	-0.801596	-0.373872	-0.724259	-0.294379
Q9NQS1	-0.984015	0.142142	0.420555	2.20923	1.2418	1.1605	-0.97687	-1.52204	-0.40065	0.511021	0.165411	-0.497713	-0.0601861	-0.929315	-0.47986
Q8NBF6;H7C0I1	-1.72153	-1.08469	-1.01216	-1.23864	-0.743613	-0.749936	1.009	0.323696	1.34922	0.75985	0.381728	0.85826	0.855609	-0.0117551	1.02497
O15169	0.325125	-1.12673	0.0526044	-0.0452864	0.034827	1.57192	0.638586	-1.3169	1.27907	0.0154143	0.861666	-2.32264	-0.177717	-0.193967	0.404031
Q9H6S1	0.415801	-0.293816	-0.482755	-0.112107	-0.563067	0.00891421	1.75837	1.50886	1.62177	-1.80607	-0.720379	-0.585725	0.167509	-1.00941	0.0921001
P61769;H0YLF3	1.53954	0.737932	1.41656	-1.3536	-1.4791	-1.0393	0.740452	0.692118	0.692379	-0.679052	0.257389	-0.562996	0.290683	-0.0108879	-1.24212
B2RBV5	0.584692	0.654479	0.19752	0.406474	0.113415	-0.181342	-1.16819	-0.88876	1.19464	0.650445	1.77551	-0.216659	-0.392718	-2.33849	-0.39102
Q8NCR0	-1.59044	-1.38997	-0.513396	-0.256378	0.621575	0.482167	0.826949	1.32454	-1.57303	0.41141	1.65529	0.498449	-0.177697	0.307902	-0.627366
Q96L58	-0.520882	0.294516	0.327887	0.733288	0.691318	0.561605	0.56338	1.05305	0.791479	-1.45151	0.481331	-0.692266	-0.355263	-2.67712	0.199194
O94766	-1.54867	-1.21591	-1.05538	-1.32597	-0.406585	0.734455	0.899674	1.35932	1.21045	0.0720639	0.606684	0.965657	0.373515	-0.948988	0.279691
Q6Y288	-2.2418	-0.978302	-1.67343	-0.457121	-0.50794	-0.129054	0.695264	0.776245	1.02257	0.644155	0.628018	0.129195	0.751169	1.06562	0.275405
Q9NY97	-2.27364	0.910751	-0.609248	-0.60581	-0.623393	-1.45048	0.627023	0.978109	1.38806	-0.250279	-0.258283	0.421099	0.889505	0.548886	0.307701
Q9BYG0	-0.56225	0.286204	-1.46117	0.190638	1.10587	0.231796	-0.444598	-0.74021	2.53299	0.739828	-0.707893	-0.478827	-1.23835	0.399548	0.146414
Q67FW5	-0.64691	1.23715	-0.634711	0.0810551	-2.09399	-0.550593	1.11829	1.01117	0.50935	1.36361	-0.812622	0.499174	-0.873055	0.554938	-0.762871
B4DLN1	1.09577	0.683246	0.773144	0.717708	1.32432	0.452381	0.333574	0.446013	-0.145328	-1.39348	-2.18043	-1.29263	-0.554941	-0.462306	0.20295
P15291	0.42339	-0.434516	0.228129	-0.763243	-0.94193	0.0880373	0.75569	1.28913	1.27392	-2.37822	0.735219	0.34386	0.0514177	-1.25853	0.587633
O60512	-0.158497	1.14873	0.152697	-0.553529	-1.47983	0.867149	1.05806	0.357595	-0.219539	-0.242719	1.71368	0.653542	-0.429906	-1.00385	-1.86359
O60513	0.997904	1.03152	0.716734	0.475026	0.284954	0.862196	0.300192	0.233433	0.271979	-2.52761	-1.33187	-1.37873	0.12058	-0.225553	0.169244
Q9UBV7	-0.278983	-1.64764	-0.236985	-2.49722	0.492439	-0.25351	-0.111522	0.726677	0.079809	1.05834	1.22556	0.930952	0.17102	0.663177	-0.322116
Q9NWV8	1.16974	-0.149486	0.505306	-0.569658	-0.442303	0.633813	-1.11664	-0.202314	0.326087	-1.51315	-1.40323	-0.957872	0.900846	1.60605	1.2128
Q9NXR7	-0.357728	0.198252	-0.131503	1.34683	0.897492	0.908349	0.0132601	-1.23433	1.14709	-1.38063	-1.4026	-1.46311	0.673629	1.00705	-0.222066
O14867	-1.51326	-1.12155	-1.04588	-0.920878	-0.712768	-0.495618	1.30286	1.25583	0.245905	-0.83898	1.28393	0.987321	0.576792	0.133863	0.862441
Q92934	0.146192	0.719867	-0.616805	0.805746	-1.97461	-1.3734	0.806556	0.48005	-0.602426	1.34869	1.21346	-0.188641	-1.30153	0.612237	-0.0753977
Q99933	-0.612378	0.206116	-0.330967	-1.60141	-0.292895	-0.920313	-0.0908761	1.33445	0.0913111	-1.38258	0.039753	-0.179028	1.9997	0.268669	1.47044
O95816	1.46766	1.65445	1.31521	0.885047	0.473225	0.896259	-0.675845	-0.573953	-0.839206	-1.17306	-0.667861	-1.10024	-0.312025	-0.811184	-0.538492
O95817	1.02153	-0.486099	0.565673	1.08501	0.0877151	-0.0585833	0.536287	0.242887	0.0476265	0.863858	0.467945	-0.89601	-1.32175	0.506802	-2.6629
O95429	-1.16161	-1.21418	-2.43065	1.06024	-0.459128	0.232625	0.586965	1.18308	0.352139	0.594057	0.436995	-0.417485	0.671265	0.866965	-0.301277
Q9UL15	-1.40175	-1.51704	-1.69205	0.154439	1.24141	0.576462	0.776457	0.508766	-0.467579	1.52663	0.0505659	0.303974	0.96856	-0.507178	-0.521665
P46379	1.31325	1.38802	1.05723	-0.0694126	0.535942	0.252469	-0.357104	-0.499096	-0.391719	-1.5064	-1.74938	-1.47559	0.710383	0.496745	0.294672
Q9P281	1.03284	1.03665	0.661543	0.818828	0.812865	0.938432	0.217602	0.29293	0.0206959	-0.923931	-2.01738	-1.91081	-0.360092	-0.609101	-0.0110702
Q8TBE0	0.676136	1.36854	0.382256	0.0427483	0.492719	0.206511	-0.0814538	0.353663	0.179376	-2.473	0.77063	0.774324	-0.971813	-1.67849	-0.0421436
Q9UQB8	-0.329072	-1.00257	-1.89616	-0.46602	-0.223127	-1.25199	1.08042	0.985133	0.176148	0.148313	-0.465595	-0.192364	1.67494	0.308938	1.45301
O75531	-0.109664	-0.0508887	-0.303129	0.333286	0.897607	0.734543	0.619232	0.584809	0.646979	-2.08698	0.516367	0.573809	0.136225	0.0223034	-2.5145
Q8N9N5	1.48424	1.12615	1.18643	0.640693	-0.144693	0.221575	-0.00848839	0.457521	0.530672	-0.23684	-1.85955	-1.62107	-0.0920095	-0.303625	-1.38099
Q92560	-0.29029	0.433569	-0.0132688	1.55496	1.76484	1.30239	0.146778	-0.549281	-1.03618	-0.551629	-2.15864	-0.283455	-0.193117	0.014751	-0.141417
Q8IXM2-3;Q8IXM2;Q8IXM2-2	-1.16955	-1.2588	-1.49795	-0.599189	-0.968123	-1.04641	0.479543	0.0190376	0.0804845	0.75719	1.16364	1.15236	1.05016	0.664759	1.17285
Q99728	0.455513	1.2038	0.921568	1.6419	0.912225	1.09929	-0.48071	-0.219059	-1.44442	-0.00594069	-1.34983	-1.36589	-0.239153	-0.495175	-0.634116
P80723	0.143825	0.127583	0.849162	-0.174496	0.103116	-0.121751	0.556626	0.522962	0.856371	-3.19049	-0.433811	-0.615821	0.905151	0.545817	-0.0742461
Q07812	-1.54893	-1.56515	-1.02383	-0.62446	-1.1662	-0.669964	0.785527	0.631226	0.537886	0.503757	1.30313	0.807345	1.16803	0.791397	0.0702423
Q9NRL2	1.14225	1.31082	0.957167	0.622396	0.866632	0.600499	0.446588	0.246694	0.0228896	-1.89448	-0.845044	-1.38303	-0.540028	-0.234936	-1.31842
Q9UIG0	1.16416	1.02237	1.31572	0.759115	0.775299	0.489445	-0.0445731	-0.641109	-0.49112	-1.79244	-0.960083	-1.78805	0.59997	-0.0993693	-0.30933
Q9UIF9	1.97946	2.0121	0.595281	-0.33538	-0.127379	-1.90854	-0.711595	-0.290819	-0.402094	-0.0167004	0.0144668	-0.304873	0.564368	-0.240546	-0.827746
Q9UIF8;H7C1I6;Q9UIF8-3	-0.171132	-0.547331	-1.28671	-1.27555	-1.00229	-1.04718	1.15407	1.64038	1.55553	-0.83875	-0.0101389	0.275206	0.479869	0.177452	0.89656
Q8NFJ9	0.865782	-0.0081037	0.983329	0.19656	-0.948945	0.139267	-0.671666	-1.55294	-0.546936	0.801103	0.921825	0.869931	-1.82272	1.45756	-0.684043
Q9BXC9	-0.264874	-1.47483	0.298425	-0.774452	-0.30594	-0.647496	0.578909	1.47039	0.0555561	2.47019	-1.1498	-0.623596	0.262903	0.339916	-0.235298
Q96RK4	0.210701	1.50004	1.02195	0.928867	0.883595	0.0390585	-0.518921	-2.00634	0.0730281	-0.00474327	1.07354	-1.36927	-0.122701	-0.5276	-1.1812
Q8IWZ6	-1.78038	-0.869781	-0.548855	0.410342	0.122124	-0.0209954	1.3091	0.998053	0.951412	-0.190357	-0.279644	-2.06829	0.306158	1.06301	0.598099
Q3SYG4	0.42069	0.667152	-1.60887	-0.519284	0.791084	1.07679	0.317957	-1.18829	0.950147	-1.54042	0.963468	-1.37525	0.314514	0.981826	-0.251519
Q8WY36;Q8WY36-3;H7C1Q0;H7C1U1;Q8WY36-2	1.12624	1.17838	0.789417	0.896684	0.172966	0.632655	0.478634	0.46499	0.141248	-0.646347	-0.896985	-1.68192	-0.427605	-2.18737	-0.0409885
Q9UHQ4;H7C5E2;Q9UHQ4-2	-0.479971	-2.35914	0.900748	-0.531641	-1.13636	-0.0496084	1.12234	1.18566	1.36092	0.720986	-0.053712	-0.769542	-0.303155	0.109744	0.282726
P51572	1.06993	1.10416	0.798784	0.274373	0.138564	0.00618698	1.13315	0.569549	0.965647	-2.0112	-1.21031	-1.41586	-0.758913	-0.492912	-0.171147
O75934	1.40466	0.668327	0.830351	0.945683	1.29786	0.723867	-0.347242	-1.08302	-1.64656	-0.0673704	-1.23886	-1.33017	0.392639	0.0157596	-0.565932
Q9H6U6	-1.31316	-1.01005	-1.32917	-1.51645	-0.446624	-0.889216	1.11531	1.36714	0.753788	0.502788	0.0150693	0.197367	0.805705	0.716145	1.03136
P54687	1.49425	1.00756	1.55364	1.05221	0.924876	0.548132	-0.441216	-0.621732	-0.813291	-1.52438	-0.863316	-0.913884	-0.612043	-0.74258	-0.0482292
O15382;O15382-2	-0.559344	-0.974097	-1.16629	-0.135895	0.472381	-0.0414271	0.177438	-0.406219	0.0388507	0.238786	-0.406383	-1.84448	1.92758	1.27609	1.40302
Q9P287	0.996341	-0.608428	1.38718	0.128967	1.3619	0.970323	0.586347	0.236551	0.361691	-1.82167	-0.95482	0.0255991	-1.16835	-0.182466	-1.31916
Q7Z5W3	-2.00162	1.01418	-1.20621	0.461634	0.971855	0.0558252	0.0347094	0.766923	-1.34126	0.466458	0.510273	0.57461	-1.5446	0.589555	0.64766
P12694	-1.63742	-0.0302725	-1.30946	-0.234287	1.26817	-0.961951	-0.831923	-0.0220897	0.491965	1.58245	1.62993	-0.423655	0.433979	0.546923	-0.502365
P21953	-1.09361	-0.442776	-1.16212	0.0589792	0.589843	-0.375117	-0.363212	-0.473719	-0.662395	-1.07293	0.110503	1.31486	0.307978	0.721583	2.54213
O14874	0.611147	0.793737	-1.12706	0.266494	1.03682	0.0766463	-2.3377	0.338222	-0.380478	-0.383687	-0.671933	-0.72332	1.29325	-0.210468	1.41833
O95999	-0.591668	-0.209664	-0.557013	-0.933959	-1.87043	-1.09206	0.543664	1.65275	0.704575	-0.72196	0.786356	-0.448117	1.40882	0.684649	0.644061
Q9H165	1.15126	1.46702	0.769358	1.23937	0.997831	1.12945	-0.640058	-1.13433	-1.28669	-0.821077	-0.35773	-0.507742	-1.16465	-0.43495	-0.407058
P10415	1.49073	1.41444	0.980979	0.144437	0.822703	0.525311	-0.327638	0.721111	0.174222	-0.271299	-0.694998	-0.797482	-1.30383	-1.16785	-1.71084
Q16548	-2.12904	-0.454316	-1.45154	-0.950554	-0.7637	-0.616916	0.521814	0.0769465	0.464255	1.0456	0.678066	0.992114	0.824641	0.776733	0.9859
Q07817	-1.73212	-1.36242	0.17299	-0.435931	0.348446	-0.0351246	0.707901	0.451669	0.355373	-0.344821	-0.96095	-0.996121	1.1542	2.05255	0.624366
Q9HB09	1.09514	-0.974792	1.2179	1.55807	0.922787	0.0598428	0.646017	0.360362	-0.479887	-0.161218	-0.945783	-1.57547	-1.30505	-0.955247	0.537325
Q9BXK5	-1.92573	-0.154304	-0.0970009	-1.37613	-1.33171	-0.822943	0.604267	0.278268	0.227378	0.43257	-0.267023	0.783243	0.948295	1.37545	1.32537
Q4VC05	1.25045	0.997048	0.288946	0.723016	1.19081	0.900099	0.0899775	1.1261	-0.755313	-0.192372	-1.15965	-1.34093	-0.583913	-1.14666	-1.38762
Q9BQE9	2.6369	0.514865	0.281817	-0.865584	-0.597855	-0.63684	-0.222625	0.114573	-1.00851	0.516738	0.797785	-0.574493	-1.06917	-0.873117	0.985521
Q8WUZ0;I3L1Q2;Q8WUZ0-2	0.473626	0.533215	1.27556	0.986723	-0.945075	-1.3416	-0.551701	-0.102316	0.204019	0.527205	1.02671	1.05539	-0.00151189	-2.05214	-1.0881
Q86UU0	-0.614394	-1.1002	-1.0938	-0.8769	-0.564356	-1.39051	1.36073	1.16935	0.678879	-0.650186	-0.492015	0.41246	0.831962	0.793225	1.53576
Q9NYF8;Q9NYF8-4;Q9NYF8-3	1.70998	1.39129	1.38619	0.815233	0.76851	0.196938	-0.588151	-0.266078	-0.353706	-1.30629	-0.911765	-1.17556	-0.273391	-0.2394	-1.15379
A2AJT9	-0.859634	-0.88062	-2.20225	-0.57778	-0.771423	-0.298987	1.68659	1.25625	0.701861	0.757525	0.911756	0.321883	-0.372377	0.14076	0.186447
Q6W2J9;H7C2V9;Q6W2J9-2	1.54214	0.724366	1.52686	0.28901	0.645016	0.489676	0.888505	0.391983	-0.2933	-1.19964	-0.535124	-1.00547	-1.5296	-0.808799	-1.12563
Q5H9F3	-0.148621	0.579143	-0.209688	1.94437	-0.0332571	1.13064	0.246503	-0.0603472	-0.421817	-2.36319	0.159426	-1.02151	-0.0864421	1.03531	-0.750513
P11274	1.54131	-0.730334	-1.60259	-0.452057	0.643104	1.12457	0.341819	-0.239445	-1.67467	-0.138864	1.38747	0.29336	0.396602	-1.17909	0.288802
Q9Y276	0.833234	0.947171	1.09273	1.2111	0.658768	0.613413	-0.393739	-0.807623	-0.101092	-1.00063	-1.55463	-2.06073	0.537353	0.300629	-0.275965
Q02338	1.04217	0.238946	0.243112	0.467524	0.471879	1.41644	-0.498915	-0.310656	0.154198	-1.10149	-1.0141	-2.39649	1.17684	0.605265	-0.49472
Q9BUT1;Q9BUT1-2	0.197026	1.52183	1.7933	-0.457862	0.390935	-0.201472	-0.218692	-0.349501	-0.45685	-0.0620245	0.596546	1.17049	-0.654094	-1.90377	-1.36586
A6H8Y1	0.0735469	0.772568	0.561907	0.8775	1.63995	1.36573	-0.233899	0.325141	0.690594	-1.22165	-1.60906	-1.20325	-0.76087	-0.951239	-0.326967
Q14457	-0.121767	1.08176	0.366993	0.194358	-0.316778	-0.595741	-0.96506	-0.627487	-1.13041	-1.65962	-0.197444	-0.0479151	2.3021	0.771877	0.94512
Q5T5X7	1.02873	0.899011	1.08088	1.19218	1.24707	1.35211	-0.35385	-0.717016	-0.553556	-1.21741	-1.20671	-1.1281	-0.307094	-0.805302	-0.510948
O15155	-0.285378	-0.651088	-0.183254	1.40747	-0.841867	1.34349	0.769583	0.744055	-0.235158	-2.08386	0.728838	0.272666	0.616217	-0.0410094	-1.5607
Q9NYM9	1.30642	1.74419	0.953116	-0.896033	-0.494885	0.124969	0.216586	1.185	-0.309444	0.619083	-0.627658	-0.0520557	-0.889006	-1.35632	-1.52396
O14503	1.14788	0.0826029	-0.595178	-0.842257	0.520075	-2.45681	0.529281	0.276944	0.314969	0.273365	-0.83215	-0.519083	-0.345331	0.630008	1.81568
Q96G01	-1.47892	-2.1107	-1.09421	-0.531835	-0.346338	-0.441012	1.2283	0.999332	1.01574	0.00305185	0.908798	0.111638	0.86707	0.602121	0.26697
Q8TD16;Q8TD16-2	1.03877	1.18871	1.05375	-0.204979	1.01359	1.2648	0.033962	0.701567	-0.215862	-1.23298	-0.456612	-0.702148	-0.430505	-1.27721	-1.77486
Q9NZM4	-0.0546771	-0.622108	0.999184	-1.41893	-0.836614	1.00924	0.285491	-0.324146	1.77911	-2.08723	0.599629	-0.112925	0.822616	-0.265962	0.227329
Q6AI39	-0.0578323	-1.95953	-0.0293048	-0.885535	0.157728	-0.0534905	1.74107	1.85218	0.534523	0.0626741	-1.24937	0.230708	-0.432509	-0.583112	0.671798
O00499	0.59522	0.972348	1.06934	1.32622	1.42973	0.822274	-0.591438	-0.891782	-0.723226	-1.87917	-0.550601	-1.04485	-0.465033	0.329298	-0.398342
Q9UBW5;Q9UBW5-2	-1.14799	-1.05813	-0.86115	-1.29164	-1.34835	-1.28365	1.04538	0.92414	0.705609	0.681717	0.946817	0.480956	0.82422	0.777997	0.604069
Q9NQY0	0.329255	-0.113137	1.1362	0.677566	0.0218254	0.258494	0.485728	-0.0321296	-0.0462648	0.666668	-3.34543	-0.37127	0.0241759	0.148436	0.159883
Q13490;Q13490-2	-1.00706	-1.20799	-1.48721	-1.13645	-0.962779	-1.05137	0.881109	1.08519	1.26099	0.878574	0.437392	0.606596	0.321892	0.86132	0.519805
O15392	1.71637	1.5046	0.361865	0.881386	0.8532	0.653808	-0.446022	0.0453844	-0.611263	0.120586	-1.82947	-0.914429	-0.811813	-0.503167	-1.02103
Q9NR09;A0A3B3IUB9	1.76863	0.829101	0.901182	1.04993	0.753052	0.751384	-1.87204	-1.39044	-0.0987866	-1.0604	-0.433221	-0.420813	-0.261993	-0.258107	-0.257473
P54132	1.3201	1.08572	1.22307	0.984225	1.20262	1.00914	-0.558014	-0.886942	-0.606781	-1.04853	-1.22416	-1.22067	-0.345851	-0.326861	-0.607081
Q13867;J3KSD8	1.67747	1.0013	-0.239017	1.0763	0.30532	0.115407	-0.776532	-0.246766	-0.298206	-2.04416	-0.713287	-0.839324	0.8755	-0.93306	1.03905
P78537	-1.69914	-1.77201	-1.26667	0.279816	0.370706	0.190017	-0.341546	-0.394692	0.0689326	0.00681669	0.669235	1.80351	0.889503	1.16035	0.0351662
Q6QNY1;Q6QNY1-2	-2.30896	-0.357214	-1.67681	-0.44776	-0.287498	0.169323	0.6876	0.764607	0.846221	0.909898	-0.304171	0.19264	-0.072399	0.269369	1.61516
Q9NUP1	0.931446	0.851211	0.444131	-0.484901	0.209669	-0.701253	-1.52974	-1.71818	-0.85213	1.03659	-0.116066	-0.279776	0.665269	-0.372903	1.91663
Q8TDH9	-0.712726	0.319527	-0.704209	-1.50332	-0.36612	-0.547635	2.09841	0.550203	1.27477	-0.996837	-1.16789	0.622904	0.965701	0.380921	-0.213697
Q9UL45;H3BNE3	-0.739086	-1.3419	-0.163875	0.0624539	-0.78486	0.280027	0.746438	0.371201	1.1948	1.35798	-0.0061508	-0.0898046	1.14393	0.322676	-2.35382
P53004	-1.7377	1.00069	1.41575	1.14534	0.088916	-0.707459	-0.48048	-1.0455	0.522224	-0.555801	1.12247	-0.234821	-1.41767	-0.0743521	0.958394
P30043	0.515038	-0.462493	-0.451533	-0.791685	-1.19516	-0.746346	1.13572	1.19098	1.32084	-1.21383	-1.05099	-0.988791	1.19817	0.963245	0.576826
Q9H2G9	0.352112	0.283013	-0.104342	0.783671	0.67446	0.211834	0.931224	0.399077	-0.839539	-2.60543	-0.618269	-1.27823	-0.148829	0.668202	1.29105
Q9NSY1;Q9NSY1-2	-0.663411	2.36149	-0.0252115	-1.15723	-0.243586	-0.822535	1.19951	0.925965	-0.99989	1.14145	0.280394	-0.781793	-0.558742	-0.54174	-0.114662
P36894	-0.645338	0.690907	0.652025	1.18449	-0.385645	1.26589	-0.0387162	0.491	0.388022	-2.54144	-0.092688	0.490622	-0.698711	0.527585	-1.288
Q13873	0.142042	-1.58545	0.714306	-0.215365	-1.19594	-0.100884	0.251868	1.71443	1.04924	0.762414	-0.295347	-1.81699	0.469871	0.817486	-0.711694
Q14692	1.39325	1.07721	0.536256	0.857922	0.870457	1.23249	-0.704805	0.035454	0.190889	-2.09946	-0.845512	-0.864845	-0.158194	-0.685771	-0.835342
Q1RMZ1	0.55758	-0.763201	-2.08078	0.178387	-0.811404	-0.142317	0.714244	0.154111	-0.943887	-1.33723	1.34685	1.43869	0.660026	0.563057	0.46587
P51813	0.888077	-0.260461	2.38942	0.172809	-0.789399	0.983309	-0.289138	-0.900254	0.184981	-0.0674044	-0.115472	1.03519	-1.22079	-1.38248	-0.628387
Q12981	1.03386	1.09645	1.12806	1.25089	1.2094	0.986868	-0.782214	-0.272272	-0.00746379	-0.871526	-0.959157	-1.48362	-0.881962	-0.901445	-0.545865
J3KN59;H7C096;Q12982	-2.41378	1.03873	0.920847	1.04041	0.569187	-1.04027	0.972134	0.637637	0.608919	0.0871679	-1.29538	-0.354366	-0.184775	-0.389289	-0.197183
Q12983	-0.381016	1.1572	0.631852	0.347836	0.940593	0.609893	0.962708	0.71576	0.634153	-1.93364	-1.53309	-1.20927	-0.19062	-1.09259	0.340247
O60238	-1.13583	-0.818572	-1.99859	-0.309346	0.385616	0.00395344	-0.596927	-0.344762	0.957279	0.0901544	-0.7194	0.451141	0.963675	1.40504	1.66657
Q96IK1;C9JNZ5	0.52098	0.485908	1.26041	0.319632	0.369686	0.769811	0.315178	0.451012	-2.34783	-2.01722	-0.33689	0.011071	-0.64354	0.81212	0.0296733
Q8NFC6;H0Y9Y2;F8WDD0	1.12064	0.771384	0.991909	0.465176	0.635151	0.380849	0.626057	0.497909	0.63652	-0.988603	-2.12526	-1.83122	-0.366907	-0.26125	-0.552356
Q9H3K6	0.26218	-0.51139	-0.953102	-0.0793965	-0.342696	0.0575749	-0.699558	0.331318	-1.73211	1.24013	2.16229	0.374129	0.571608	0.689785	-1.37076
H3BVE0	0.367799	0.753223	0.771153	0.762706	-0.121534	0.506529	0.611582	0.724902	0.654854	0.599125	-0.111981	-0.302146	-1.1051	-1.61587	-2.49524
Q53S33	1.68378	1.4791	1.3541	0.35819	0.82736	0.349288	-0.568888	-0.229235	-0.370055	-1.21963	-1.60743	-1.00851	-0.0781007	-0.740593	-0.229376
Q14137	0.874777	0.731741	0.792025	0.252445	1.49365	1.80006	0.12055	-0.195272	0.0107639	-1.29174	-0.619724	-0.825644	-0.586988	-1.54026	-1.01638
Q6PGQ7	0.140497	0.446997	0.456229	1.5923	1.54495	1.40137	0.0782531	0.145814	-0.268797	-1.25381	-0.344439	-0.148727	-1.076	-1.2321	-1.48253
Q969J3	-0.397456	-0.690355	-2.25559	-0.0912801	-0.88433	-0.143263	-0.363041	0.419234	0.896281	-0.937232	1.29057	0.809051	1.17747	1.32208	-0.152132
Q96B45	-1.44745	-1.34736	-1.96781	-0.34129	-0.314675	-0.318993	-0.0482473	0.586549	0.00430777	1.08323	1.4295	1.03094	0.83918	0.752419	0.0597065
Q96FH0	-1.58699	-1.97973	-1.7139	0.201835	0.0789917	0.02208	-0.311199	0.296489	0.0966385	0.670833	0.528477	0.521493	1.17125	1.03813	0.965594
P07738	-0.296043	-0.40353	-0.122478	0.499397	-0.789003	-1.02783	0.118622	0.0934276	-0.463454	0.114431	-1.6165	-0.324365	2.06544	0.0138977	2.13798
Q86WA6	-0.423685	0.12228	-0.650729	0.917361	0.902973	0.910724	1.04367	0.761553	0.64984	-0.663813	0.0433105	-1.51068	1.0015	-1.19282	-1.91148
P17213	-1.16048	-1.07503	-1.40748	-1.12312	-1.26167	-0.989657	0.827213	0.933226	0.756253	0.462005	0.737126	0.735501	0.951903	0.648789	0.965423
A6NF51;O95861	0.145741	0.401032	0.695106	-0.526791	0.11677	-0.286443	1.57481	-0.14667	1.12222	-2.23695	-1.19736	-0.237468	0.903049	-1.12208	0.795039
Q12830;F5GXF5;F5H176;J3QQK4;Q12830-2	0.225341	1.26971	0.82468	0.758316	0.519825	1.29847	0.229351	-0.383031	0.968981	-2.16023	-0.285862	-1.38233	-0.377111	-0.591977	-0.914134
H7C560;P15056	-0.822249	-1.0232	-0.659425	-0.408404	-0.881062	-1.4134	0.0544861	0.261186	1.15289	-0.0730782	-0.407942	-0.379251	1.61672	1.24301	1.73971
Q7Z569	-2.87963	-0.251644	0.0648367	-0.0321104	0.482996	1.06917	-0.244021	0.598158	1.11545	-0.660566	-0.476393	0.404524	0.0532522	-0.48388	1.23986
Q6PJG6	-0.332114	-0.986666	-1.36467	-0.880889	1.54231	1.81784	-0.39599	-0.313925	-0.91385	1.49375	0.802732	0.221499	0.298777	-0.469121	-0.519695
P38398	1.2333	1.02133	1.20319	0.962565	1.17197	1.0444	-0.223143	-0.0315198	-0.4637	-0.554068	-0.899397	-1.52828	-0.954321	-0.943732	-1.03859
P51587	1.26031	1.10383	1.14759	1.25666	1.02	1.17861	-0.309514	-0.710556	-0.660975	-0.919601	-0.745464	-1.20868	-0.667679	-0.863966	-0.880565
P46736-2;P46736;P46736-3	-0.391911	0.0374493	-1.10208	0.228117	0.33616	0.0367991	0.755662	-0.670941	-0.740422	1.1176	-0.335759	2.61986	-1.61773	-0.0499717	-0.222828
O95696	1.53479	1.77644	1.06511	0.538459	-0.338221	0.178198	-0.401437	0.0891221	0.134577	-1.59309	-1.51048	-1.25051	0.293212	-0.51151	-0.00465913
P25440;P25440-3	0.959205	0.91079	0.5188	1.14126	1.4484	0.848411	0.158918	-1.60999	-0.160869	-1.52964	-0.805961	-1.14509	0.377002	-0.274795	-0.83644
Q15059;A9J571	0.972158	1.09429	0.981893	-0.752995	0.074982	-0.362695	-1.19256	-0.745513	-1.02011	0.0753512	-1.30499	-1.17445	0.683372	1.49009	1.18117
O60885;M0QYW0	-0.200885	1.56257	0.0431702	-1.0245	0.148519	-1.12895	1.36738	1.51541	0.859197	-0.895223	-0.778279	-1.51915	0.419154	-0.576044	0.207614
Q9NPI1-2;Q9NPI1	-2.20085	-1.10064	-0.947594	0.167927	-0.951531	0.0517567	0.493242	1.18471	0.155119	0.679441	1.34209	0.178127	-0.440268	-0.00841772	1.39687
Q9H0E9-2;Q9H0E9-3;Q9H0E9	-0.374232	-0.185527	-1.02473	0.739152	0.519869	0.604125	1.02457	1.31895	1.80409	-2.00611	-0.758973	-0.828461	-0.231954	-0.180791	-0.419991
Q9H8M2;Q9H8M2-1;Q9H8M2-2;Q9H8M2-6	-1.14433	-1.80275	-0.348521	0.197173	0.287199	0.939537	-1.08511	-0.498449	-1.17276	1.39909	1.00426	0.441149	1.50952	0.272916	0.00107541
Q92994;Q92994-3	0.767221	1.04684	1.41813	0.6496	0.845561	0.688566	-0.306645	0.242785	0.216661	-2.2682	-1.19646	-1.25379	-0.281696	-0.512538	-0.0560289
Q9HAW0	1.18386	0.614248	0.19665	-1.0526	-0.932755	-0.391928	1.57189	0.599822	0.533727	-1.27197	0.783145	0.650081	-1.23098	-1.62184	0.368653
Q9BX63	1.35136	1.2836	1.04031	1.15051	1.1205	0.938675	-0.393079	-0.937742	-0.719722	-0.892156	-1.21004	-0.798293	-0.741868	-0.22622	-0.965829
Q8TDN6	0.887951	1.001	1.24406	1.03731	1.19937	1.03504	-1.30642	-1.02041	-0.748305	-1.21491	-1.17486	-0.797312	0.121332	-0.468516	0.204666
Q8WUW1	-1.55033	-1.07981	-1.2552	-0.153796	-0.418008	-1.27619	-0.616045	0.236953	0.0883884	0.979797	1.1834	1.13243	0.920405	1.38359	0.424405
Q9HCU9	0.929383	-0.029658	-1.19329	-0.943385	-1.1813	-0.577588	0.615673	1.15697	1.27559	1.40548	1.29998	-0.441047	-0.515903	-0.900491	-0.900413
Q5PSV4	-0.764946	-0.849848	-2.4476	-0.626992	-0.0659933	-0.829247	0.437983	0.391767	0.549633	1.05072	-0.457532	0.838516	1.42313	0.586362	0.764039
Q5VW32	-0.376222	0.0395317	-1.34076	-1.28969	-0.986517	-1.24581	0.512328	1.02221	1.22864	-0.938871	-0.116447	0.140457	1.58173	1.07403	0.695377
P55201;P55201-2;P55201-3;P55201-4	1.39708	1.08679	0.983069	-0.430152	-1.63921	0.0402056	0.19306	1.33333	-1.13643	-0.597738	-1.02199	-1.19065	0.317215	-0.291408	0.95683
Q9ULD4	-0.350706	-0.284906	-2.3126	0.24841	0.155165	-0.346134	2.07727	1.39541	0.956631	-0.409741	-0.2849	0.202635	-0.453064	0.146691	-0.740169
Q9NSI6	0.80067	0.288638	-0.0236103	-0.361927	1.52186	1.43501	1.13129	0.60951	0.361967	-0.833847	-0.563179	-0.230712	-1.37368	-1.7122	-1.0498
Q6RI45	-2.39989	-0.250916	-0.613381	-0.732974	-0.314328	-0.789482	-0.327717	-0.228239	0.672144	1.09705	1.72177	0.937409	-0.089692	0.59969	0.718561
Q9NW68;Q9NW68-4	-0.804909	-0.297603	-0.288131	-0.750634	-1.71701	-0.783499	0.00100913	0.89827	0.842483	-0.945308	-0.536621	1.05345	2.11032	0.448388	0.769798
P35613	0.246099	-0.275196	1.00176	0.921693	-0.996369	0.411283	-0.35306	-0.706037	-1.00595	-2.53323	0.69205	1.05014	0.419569	1.01268	0.114571
Q10588	-1.16201	-1.0266	-0.834455	-1.23969	-1.3151	-1.39244	0.720921	1.08323	0.942501	0.85211	0.826458	0.840194	0.701803	0.468146	0.534932
Q10589	0.733439	-1.08196	-0.737314	-2.18258	-0.926942	-0.867719	0.911871	0.752312	1.24731	0.224347	1.00506	0.499301	-0.47976	-0.0341723	0.936803
O14981	1.62184	1.32455	0.903051	0.89792	0.85742	0.334813	-0.164789	-0.0945516	0.100356	-1.32967	-1.56839	-1.44816	-0.568367	-0.236876	-0.629142
Q9H0C5	-1.11226	0.529058	0.105698	0.488703	0.352908	1.11063	0.851975	1.23284	-0.408143	-0.881087	1.17698	0.433982	-2.14348	-0.804919	-0.932882
Q9BSF8	-0.841188	-1.84518	-0.213379	0.249158	0.180735	1.63894	-0.319101	0.644118	0.894074	-0.572473	-1.16642	-1.18249	0.306312	1.32	0.906892
A6QL63	0.636986	1.12004	1.48308	0.432814	1.07708	0.992652	-0.777848	-0.427625	-2.14025	-0.0636505	-0.0521072	-0.19814	0.0118592	-0.73245	-1.36244
Q9BX70	0.0842775	-0.0668868	0.258819	-0.899888	0.0442405	-0.946854	0.720899	0.780631	0.903483	-2.82724	-0.570296	0.315755	0.401485	1.08182	0.719755
Q9Y2F9	-0.509808	0.198642	0.0952729	0.441814	-0.375009	-0.101008	1.32167	1.00091	1.46005	1.00418	0.398838	-1.21328	-0.35473	-1.80563	-1.56191
Q9P203	0.0700108	-3.22659	0.64536	0.00191306	-0.435293	0.492214	0.832693	0.507877	1.02953	0.0910434	-0.089841	0.533481	0.336038	-0.389961	-0.398481
Q96Q07	-1.41455	-1.21596	-1.18854	-1.14945	-1.01914	-0.741212	1.13812	0.811659	0.0389838	1.30252	0.856066	0.501848	0.455775	0.678745	0.945128
P43251	-0.912885	-1.05131	-1.43846	-1.281	-1.01138	-0.0852765	1.13121	1.36755	1.35162	0.00976884	0.374744	-0.443057	0.652919	0.0806535	1.2549
P20290	0.366028	0.476536	-1.1435	1.30301	1.4329	1.51676	0.0719326	0.047795	-0.0370375	-2.0393	-0.763125	-1.12379	0.361239	-0.349277	-0.12018
Q96K17;Q96K17-3	1.90075	1.1326	2.0405	-0.177266	-0.450919	-0.0156516	-0.1849	-0.170543	-1.34028	0.0579328	0.339575	-0.978429	-0.368811	-0.747709	-1.03685
P62324	0.33229	-0.541215	0.473671	-0.673474	0.182548	-0.0457188	-0.710906	1.15048	-1.56551	1.34218	1.01087	-1.15257	1.15681	0.672078	-1.63153
Q14201	-0.258612	0.366172	0.572264	0.271485	-0.372213	1.04847	-0.316729	-0.346238	1.41162	0.322357	-1.14597	1.50186	-2.08563	-1.33742	0.36858
Q06187	1.28001	1.48361	1.30149	0.558933	0.421309	-0.13187	-0.243502	-0.0017955	-0.0853258	-1.84181	-1.28368	-1.67773	0.0444563	-0.0130439	0.188944
Q7KYR7	-1.50401	0.366289	-0.831438	-1.37955	-0.0993281	-1.87403	0.476678	0.775816	1.02056	0.581649	-0.14812	-0.392238	1.18612	1.0463	0.775304
O00481	0.737131	-0.821273	-1.35259	-0.233317	-0.186079	-0.634401	0.851244	-2.05697	1.4121	0.683549	0.639132	-0.43293	-0.624983	0.913133	1.10625
P78410	1.36393	0.950368	-1.33402	0.943539	0.277296	0.260734	0.796443	0.602912	1.016	-0.349772	-1.11869	-0.724514	-1.30947	-1.64478	0.270037
O00478	0.663117	1.11048	1.39014	0.608706	1.46878	0.254913	-0.00291938	0.529943	-0.27096	-0.771973	-1.56487	-0.521969	-0.523579	-0.460954	-1.90885
Q6UX41-7	-0.245964	-0.153896	-1.55642	-0.843382	0.489868	1.11401	-0.356418	-0.628904	-0.381619	1.34013	0.349714	-1.17079	-0.480553	2.24372	0.2805
Q9Y297	-0.210408	1.31119	0.97514	0.614631	1.50316	0.979513	-1.41846	-1.55851	-1.11501	-0.231709	-0.880703	0.604235	-0.342422	-0.692566	0.461924
O43683	1.3524	0.837144	1.14978	1.22417	0.980118	0.858688	0.326345	-0.0875283	-0.726632	-0.895368	-1.01955	-1.33313	-0.429127	-1.07302	-1.16429
O60566	1.74687	0.563919	0.625665	1.17258	1.18152	1.31141	-0.336816	-0.499708	-1.1717	-1.31487	-0.700865	-0.566001	-0.662608	-0.921963	-0.427438
O43684	0.20186	-1.26075	-1.93152	0.67116	0.89629	0.384215	-1.4139	-0.893	-0.453496	-0.151679	1.06633	0.420231	1.57809	0.531684	0.354489
Q9BRD0	-0.747028	0.349643	0.378412	0.916925	1.38365	1.2658	0.843892	1.11131	0.317755	-1.69633	-0.963397	-0.929966	-0.562126	-0.391309	-1.27722
O43709	1.29922	1.22379	1.04592	0.490695	1.00426	1.44577	-0.40766	-0.666016	-1.03776	-1.51012	-0.829001	-1.21939	-0.273243	-0.330122	-0.236339
P41223	1.55533	1.63808	0.955449	0.394228	0.684576	0.66305	-1.17388	-0.704037	-0.198205	-0.892834	-1.07547	-1.68213	0.324466	-0.251741	-0.236886
Q13895	0.95433	1.09951	-0.289638	1.2872	0.950764	1.28844	-0.757319	-0.35074	-0.497137	-1.54466	-0.479665	-1.92642	0.492757	0.0204775	-0.247906
Q7L1Q6	1.62468	1.50675	1.62065	-0.42305	0.000203912	-0.448484	-0.76957	-0.334703	0.998021	-1.43475	-0.863653	-0.940386	-0.601354	0.439436	-0.373793
Q9Y6E2;E7EMS9	1.6449	1.6125	0.930365	0.808027	0.910663	0.77436	-0.669984	-0.539977	-0.406678	-0.964682	-1.29753	-1.0667	-0.347335	-0.744127	-0.643787
Q9H0W9	-1.2675	-0.46478	1.0567	0.248938	-0.683598	0.69726	0.578399	0.316112	1.97836	1.1503	-1.19101	-1.47631	0.143783	-0.256353	-0.830296
Q9H3H3	-1.93296	-2.11157	0.532942	-0.651245	-0.517942	0.459666	0.717399	0.700387	0.621168	1.21685	0.0367268	0.196994	0.572832	0.905381	-0.746634
E9PRG8	0.365451	0.897642	0.964004	-0.132176	-0.745596	-0.225092	1.86792	1.48495	0.470118	-1.83687	-0.729057	-0.390229	-0.948623	-0.307873	-0.734565
Q9HB07	0.544685	0.553952	0.888848	-0.610494	0.0648894	-2.33583	0.164434	-0.344658	1.49567	-1.19611	-0.235284	-1.10916	0.6585	0.435322	1.02524
Q8N999;G3V1X7	0.75056	1.01736	0.440624	1.03833	0.568411	0.895059	-0.276232	-0.265682	-0.587636	-2.97039	-0.540681	-0.229368	0.260982	-0.419117	0.317784
Q9NQ89	-1.22375	-1.99331	-1.2959	-0.62015	-0.804058	-0.534081	0.450334	1.26197	1.18917	0.687065	0.462183	0.642002	0.265258	0.683118	0.83015
Q8N5I9	1.03506	1.83586	1.68546	0.338604	0.602996	0.920249	-0.938977	-0.677814	-0.169248	-0.961062	-1.02378	-0.665027	-0.95466	-0.804658	-0.223007
Q9H741	-2.78772	0.813478	0.41645	-0.619624	0.676941	1.16082	0.741812	-0.438798	0.970044	-0.952227	-0.438262	0.184431	-0.262345	0.563468	-0.0284645
Q99622	0.504708	-1.73818	-0.584495	1.90758	1.38008	-0.0790437	-1.22569	-0.411291	-0.0963006	0.949573	0.530927	0.531954	-0.396935	-0.0374252	-1.23547
Q5U649	0.435879	0.561233	0.802736	1.11124	1.31242	1.05464	-1.75071	-1.33034	-0.85123	0.60906	0.447225	0.300029	-0.953733	-0.626718	-1.12173
Q9H3J6	1.75955	1.15952	1.95241	0.384689	0.539228	-0.207366	0.124166	-0.653653	-0.662419	-1.45847	-0.804167	-0.748248	-0.552218	-0.863021	0.0300033
Q96MD2	-2.07383	-1.50208	-0.198028	1.23611	1.02384	0.0713741	1.07922	-0.121993	1.05472	0.673267	-0.42977	-0.849833	0.844612	-0.148126	-0.659485
Q69YU5	1.63928	0.669431	0.933811	0.949275	1.04664	0.825254	-0.461978	-0.877131	-0.310067	-1.88761	-0.234614	-1.4849	-0.396146	-0.498486	0.0872386
Q9NWQ9	0.882442	0.632016	0.793351	0.583295	0.804134	1.08374	-0.210355	-0.197289	-0.577791	-0.499797	-0.923544	-2.88555	0.160254	0.396877	-0.04178
Q9H972	-0.0841825	-0.0753281	0.713099	-0.12808	-2.84822	-1.59276	0.963167	0.972202	0.610913	0.275432	0.0507869	0.357077	0.111711	0.58342	0.0907543
Q6ZRI6	0.561151	-0.0803071	-1.24092	1.39075	1.23964	0.891211	-0.772214	-0.587833	-0.415297	1.11996	-1.78909	-0.922003	0.338807	0.940497	-0.674356
Q8WUR7	-1.33856	-0.569025	0.123421	0.118643	0.0654677	-0.254264	0.76778	0.755836	0.191066	1.53751	1.48906	0.760657	-0.579658	-1.09409	-1.97384
Q9Y2V0	-0.916015	-0.888201	-1.01155	0.663117	-0.193692	1.51084	-1.11931	-0.155477	0.96215	-0.601391	-1.23955	0.264319	1.99383	0.0691308	0.661794
Q96GQ5	-0.241107	-0.154192	1.82379	0.346864	-0.402705	0.417858	-0.0956268	-0.379616	-1.69896	-0.517969	-1.22386	-0.905635	1.77271	1.16515	0.0933032
Q9BSU1	-0.0542821	-0.561723	0.346762	-2.0471	-1.26343	-1.57167	1.21464	0.268281	1.1038	0.288436	0.430589	-0.181039	0.480572	1.40982	0.136346
Q6PH81;H3BQL3	0.0967981	1.21496	0.363276	1.40904	1.284	0.244471	-0.610713	-0.510404	-0.680283	-2.04858	1.25365	-0.868414	0.230927	-0.507419	-0.871305
Q9HAS0	-0.650283	-0.772808	-1.91924	0.0911197	-0.553616	-0.265712	1.37398	1.43325	1.58675	-0.463023	-0.442803	-1.02763	0.57647	0.273568	0.759967
Q9BSJ5	-0.894894	0.941708	1.27968	0.285574	-0.646219	0.222014	0.28222	1.03005	-0.526673	-2.08661	-0.571396	-1.43383	0.171328	0.820023	1.12702
Q32NC0	1.53109	1.26471	1.54638	0.600352	0.539916	0.849876	-0.6481	-0.200552	0.015327	-1.05536	-0.691253	-0.412035	-0.709051	-1.54398	-1.08732
Q96B23	-0.00646474	1.86293	0.87135	-0.660911	-0.0581363	-0.0301523	0.738595	1.0417	-0.424233	-2.02136	-0.314503	1.27025	-0.734576	-0.727288	-0.807203
Q8TCD1	-0.490056	0.43431	-0.0474129	-0.00767559	0.321377	0.177656	0.469714	0.545052	0.808082	-3.09953	0.952523	0.096227	0.644551	0.304833	-1.10965
Q9NSK7-3	-0.264604	-0.673885	-0.988263	0.14577	-1.73988	-1.52572	-0.0306986	0.453932	0.493498	1.50253	0.24526	1.15766	-0.886669	1.05193	1.05913
Q8N9M1-2;Q8N9M1	1.27444	1.27592	1.08277	0.666137	0.80753	1.07651	-0.615652	-0.468237	-0.0163089	-0.685157	-1.52461	-0.522924	-1.4118	-1.25072	0.312092
Q9UNZ5	1.2801	0.855684	0.685628	0.297644	0.749993	0.764515	0.0304361	0.353516	-0.206289	0.297449	0.371876	-0.429849	-2.37596	-1.58356	-1.09118
Q5BKX5	-0.915076	0.0701856	-0.911213	0.333225	0.630164	0.225765	-0.869669	0.80582	-1.98415	-0.250222	-0.617317	-0.587971	1.6133	1.31466	1.14249
Q13901	0.646878	1.57989	0.841668	1.00169	1.09165	0.916598	-0.351769	0.263725	-0.189663	-0.713169	-1.88272	-0.447633	-0.453719	-1.16263	-1.14079
Q9NS00	-0.892457	-1.45919	0.353815	-0.739582	0.255224	-0.359312	1.6673	1.00203	1.2376	-0.33763	0.719123	0.954048	-1.42853	-1.13329	0.160846
Q96EU7	0.216789	0.905045	0.179541	-0.848193	-0.961203	-1.3232	-0.645373	-0.371638	-0.299137	-1.61144	-0.00480205	0.429074	1.33186	1.48367	1.519
Q9NX04	0.302439	-0.822358	-0.605395	0.76241	-0.153037	-0.232799	-0.304807	1.1586	-2.18501	0.772613	1.83917	0.371933	0.0572069	0.360509	-1.32148
Q9NSG2	-0.595411	-0.486372	-0.393015	0.317756	0.2614	0.985767	0.234742	-0.729199	-1.10387	2.41211	1.14111	0.667758	-0.478614	-1.20909	-1.02508
Q8NDD1-6;Q8NDD1	1.54233	1.3059	1.1637	1.23058	0.902563	0.648054	-0.843051	-0.642996	-1.21894	-0.250283	-0.925755	-0.455001	-0.914597	-0.613308	-0.929197
Q8NEQ5	-1.22694	-0.562588	-1.55722	-0.755884	-0.891987	-0.539554	1.00734	0.396835	1.62711	1.94223	0.0235277	0.0803548	0.346096	-0.374885	0.485572
Q8IYL3	1.33704	1.05339	1.11144	-0.249751	-0.13009	1.12154	0.615167	-0.0694711	0.269891	-1.89476	-0.265099	-1.61563	-0.587834	-1.12761	0.43178
Q9H425	2.27855	0.35904	0.00828517	0.279731	0.827991	0.572271	0.15684	0.566991	-0.64048	-2.06886	-0.0540691	-1.12289	-0.803574	-0.717113	0.357281
Q9BWL3	-0.695452	-0.447362	-1.05943	0.842047	1.49889	0.0500058	0.26784	1.63652	-0.293918	-1.02033	-0.627811	-1.86874	1.04676	0.0606424	0.610329
Q9BV19	0.218065	-0.4266	0.218904	1.37638	0.777529	-0.310523	1.35843	0.00819695	-1.18024	-2.24399	-1.08588	0.355193	-0.499891	0.350257	1.08417
Q8N6N3	-0.0202177	1.22871	0.912749	0.867143	1.29985	0.751903	0.424301	-0.288482	0.890458	-1.52207	-0.533976	-1.35145	-1.23379	-0.152333	-1.2728
Q07021	-1.82979	-1.97929	-0.924847	-0.501856	-0.095394	0.280636	0.986121	0.752614	-0.306062	0.58039	1.52416	0.712227	0.528467	0.59623	-0.323604
Q9NZP8	-0.535524	-0.155332	-1.54552	-1.08207	-0.985981	-0.00502114	1.9076	0.776103	0.199772	1.02941	0.00723481	-0.268899	0.813332	1.16153	-1.31663
Q9GZN8	1.21971	1.16886	2.03794	0.556933	0.661578	0.397936	-0.577267	-1.15349	-0.656626	0.285248	-0.141256	-1.3763	-0.671371	-0.949836	-0.802056
A0A0C4DH14	-0.168389	-0.314722	-1.15352	0.670946	1.00169	0.436992	0.396455	0.065901	-0.751572	-2.12354	-0.403785	-1.03786	0.489646	1.42917	1.4626
Q9Y426	0.938973	1.20333	0.829417	0.728357	0.658496	0.809454	-1.20743	-1.43487	-1.39028	-0.983304	-0.55113	0.827221	-0.229029	-1.07075	0.871531
O14523	-1.5869	-0.666385	-1.14845	-0.783563	0.254557	-1.26851	0.517568	0.640008	0.311789	0.356739	0.379889	1.16167	1.1965	1.62173	-0.986656
Q4AC94	-0.938313	-1.77208	-0.636725	1.25317	-0.322686	-0.168191	1.1636	0.313018	1.22731	0.859095	0.775125	0.330938	0.427001	-1.50951	-1.00175
Q86YS7;H0YFC4	-1.16612	-1.51243	-1.65529	-0.413601	-0.844571	-0.266755	0.0378615	0.253813	0.94525	0.0697538	0.34068	0.18325	1.60827	1.33011	1.08978
Q9NWW7	1.09993	1.02561	0.000880745	0.75431	0.724291	0.113797	-0.883305	0.472662	-1.84366	-1.30361	-0.261932	-1.40172	0.0197772	-0.0940407	1.57702
Q9BVC5;Q9BVC5-2	1.36088	1.03161	0.636436	0.392017	0.309759	0.975972	0.331137	1.27628	-0.311439	-1.51192	-1.06036	-0.80121	-0.385365	-1.80126	-0.442524
Q2NKX9	0.0597161	-0.352326	1.07202	-0.281982	1.12111	-0.438215	2.12896	-1.35811	-0.996239	-0.866175	-0.814723	-1.07381	0.917794	0.325245	0.556748
Q8N8R5	-0.211534	0.745319	0.237884	1.55627	0.789649	0.703702	0.680013	-1.4471	-2.42637	0.638746	0.135767	-0.904436	-0.023059	-0.215848	-0.258999
Q3KRA6	-1.14853	-1.66472	-2.05542	-0.161223	-0.512396	0.14865	0.407845	0.486182	0.354849	1.89917	0.0897385	0.514051	0.351074	0.716844	0.573868
P01024	-0.127829	1.47936	0.472862	0.191627	-0.989122	0.51547	0.593405	-0.0994175	0.792615	-2.40091	-1.49608	-0.364317	-0.0291102	0.511188	0.950254
Q16581	-1.07601	-0.170046	-1.17415	0.231666	1.3921	1.54022	0.696971	-1.31562	-0.334622	-1.17168	-1.05033	0.560865	0.523065	0.0533067	1.29426
Q6P1S2	0.849106	1.37559	1.47893	0.696634	0.35002	0.6253	-0.194377	-2.17715	-0.153871	-0.523256	-1.3413	0.277978	-0.886368	0.254293	-0.631532
Q5JPI3	-1.14647	-0.937458	-0.0782045	-0.041691	-0.58918	-1.00874	0.629511	0.80031	0.549653	0.856928	1.79011	1.56681	-0.141073	-1.39851	-0.851992
Q8WVX3	1.05834	1.3371	-0.258461	0.738323	-1.44404	0.231092	0.300822	0.534671	-1.09583	-0.0722322	-0.522559	-1.64401	-1.24341	1.23192	0.848272
Q8N1A6	-0.190144	-0.29314	-0.868911	-1.42325	-1.76209	-1.06223	1.52916	0.536938	0.923709	0.189253	-0.530915	0.258859	1.51626	0.52403	0.652476
Q504U0	0.964177	-0.902047	0.96789	0.609176	-0.937904	0.899722	-0.900319	-0.278397	-0.475238	0.747296	0.611848	-2.27747	-0.0998623	-0.313657	1.38479
P21730	-1.53713	-1.02431	-0.978585	-1.10503	-1.01477	-1.30455	0.779509	0.814791	1.03986	0.50473	0.741808	0.745545	0.701421	0.560892	1.07582
Q49AR2;E5RFG1	-0.512298	-0.775048	-0.580621	1.00201	1.26904	-0.0795978	-0.4191	-1.93879	-0.19343	0.796601	-0.80722	-1.04947	1.47498	0.921665	0.89127
Q7Z6I8	0.768754	-0.0496708	0.467735	-0.234288	-0.895285	-0.26619	-0.0260614	1.04114	0.079904	0.890208	1.04269	1.53031	-1.87209	-1.67164	-0.80551
Q96MH7	-0.474244	0.483235	-0.546244	1.12883	-0.121945	-0.513492	0.380716	-0.212828	1.5904	-0.736101	1.30083	-1.83557	-0.160692	1.14339	-1.42628
A6NDU8	1.2509	2.01444	1.05499	0.94968	0.0710048	0.551408	-0.841558	0.339159	0.0826447	-1.16364	-0.644434	-1.04927	-0.823241	-1.08229	-0.709795
Q9GZU0	0.207331	0.0994624	-1.61169	0.626623	0.694669	1.21942	0.0972085	0.0970304	0.110757	0.434055	-1.84623	1.26174	-0.762298	0.908453	-1.53652
Q6UWU4;Q6UWU4-3	1.00916	1.2829	1.34589	1.26767	0.658831	0.820329	-0.834489	-0.462943	0.397502	-1.40726	-1.11805	-0.88131	-0.74356	-1.04878	-0.285887
Q9BPX7	0.474563	0.329826	-0.47644	-0.957356	-0.12258	-0.555672	-0.112068	0.277309	-0.036848	-2.6437	-0.383357	0.542022	1.48214	1.31505	0.867116
Q96N11	0.0267048	0.0389016	0.974211	-1.86223	0.448471	0.944732	-0.167021	0.141335	1.13695	-2.21713	-0.512607	0.898707	-0.768727	0.186365	0.731331
Q9BRJ6	0.768013	0.219739	0.908634	1.40884	1.63609	1.35176	-0.827181	-0.281281	-0.602216	-1.23432	-0.297487	-0.226318	-1.43504	-0.352714	-1.03652
Q9H7E9	-0.950777	-1.13806	0.18446	1.11665	1.68848	1.15606	0.0952824	0.201638	0.550945	0.0787069	0.321019	0.392756	-1.21134	-2.00406	-0.48176
Q96NL8	-0.330284	-0.423488	0.0681515	-2.59246	0.194277	-1.33932	0.74061	-0.125701	0.354356	0.543207	-0.146476	1.55776	-0.042186	0.255237	1.28632
Q96K31	1.1753	1.30109	1.4184	0.465431	0.958995	0.595217	-1.18131	-1.38879	-1.18407	0.818189	-0.168573	-0.568047	-0.765687	-0.758177	-0.71798
Q5VYM1	0.802869	-0.348018	-0.594423	0.146374	0.402785	0.444118	-0.0186975	0.399116	0.750036	-3.29711	-0.310226	0.52074	0.662074	0.174441	0.265922
Q8IXQ3	0.697239	0.79729	1.22327	0.762075	1.00857	0.869408	0.625512	0.393723	-0.714491	-1.78166	-1.09214	-1.37501	-0.67547	0.332493	-1.07081
Q5T6V5	-1.17115	-0.91748	-1.81046	-1.01836	-0.809303	-0.947821	0.519723	0.898871	1.05644	-0.0463439	0.779575	0.892982	0.587983	0.976445	1.00889
Q96LT7	1.99624	0.679628	0.605411	-0.328188	0.670611	-0.283878	1.22985	-0.380657	-0.127602	-2.43002	-0.0806004	-0.623519	-0.723839	-0.224132	0.0207002
Q9NZ63	1.20332	1.1934	0.905614	1.11922	0.923538	1.27875	-0.898737	-0.160074	-0.446191	-1.57583	-0.459503	-1.2954	-0.666171	-0.350202	-0.771738
Q96MD7	-0.169234	0.422244	1.09316	0.916281	1.26578	1.31103	-0.321532	0.638273	-0.31159	0.0447708	-0.771416	0.437332	-1.7918	-1.30157	-1.46173
Q8N1Q1	1.36672	0.48058	0.47508	-1.65207	-1.86695	-0.181454	0.268861	-0.129673	0.0521049	1.37374	0.467919	-0.830463	-1.11779	0.170193	1.12321
P00918	0.00608553	-0.537047	0.945807	-2.38881	-0.871393	-0.42693	0.0911073	-0.303098	0.651882	0.563805	-0.331903	-0.798524	1.81897	0.686914	0.893132
P35219	-1.04228	-1.01861	-0.646651	1.32801	1.38803	0.471893	-0.232671	-1.90172	-1.0709	1.25846	0.63124	0.678946	-0.105073	0.476481	-0.215158
Q9H8G2;Q9H8G2-2	-0.225758	-2.1202	-0.540307	1.08591	0.926944	1.10439	0.336837	-0.256231	-1.35683	-1.06148	-0.00440021	0.879949	1.28903	-0.428499	0.370649
Q9Y376	1.13332	1.03916	2.06742	0.347802	-0.0691103	-0.625229	0.0221198	-1.17841	0.186887	-0.674762	-1.19417	-1.40338	1.11949	-0.287175	-0.483966
Q9H9S4	0.569974	0.468899	0.544133	0.721386	0.105762	0.239193	-0.122521	-0.762769	0.481243	-0.795919	-1.84298	-2.01974	0.102467	0.465529	1.84535
Q9Y6J0	0.163714	1.50677	0.580191	1.39188	1.32745	0.733977	-0.00488358	0.098006	0.31542	-1.48799	-0.538372	-0.678458	-0.867923	-1.07487	-1.46493
Q8TDN4	1.23253	0.122067	2.13205	1.02541	-0.181066	0.991797	-0.694675	-0.591196	-1.39423	0.00753142	0.14564	0.0142003	-0.461329	-0.969478	-1.37924
Q9BTV7	-1.39627	0.222174	1.2505	0.884581	1.03376	-0.94033	0.419535	-0.157532	-0.0441587	1.36893	-0.847259	-1.98985	-0.656062	0.703904	0.148069
Q8WUQ7	1.03469	0.322876	1.11554	0.19391	1.33448	1.66068	0.224793	0.14346	-0.411677	-0.61693	-0.142012	-1.26131	-1.2825	-0.686049	-1.62994
Q86Y37	-0.713914	0.0497694	0.617132	-0.19873	0.0557078	0.287786	1.41806	1.85862	1.64436	-1.43037	-0.819724	-0.450369	-0.564292	-0.745176	-1.00887
Q9HB71	1.23797	1.3196	1.10278	0.56323	0.633684	0.478269	-0.36762	-0.875561	-0.259039	-2.5068	-0.68262	-0.852569	0.239062	-0.18707	0.156687
P27708	0.604815	1.20559	0.770889	1.03996	1.50063	1.12932	-0.707015	-1.27604	-0.748891	-0.934385	-1.01065	-1.54622	0.0180793	0.00893334	-0.0550209
Q9P1Z2	-1.39259	-1.35379	-1.23651	-0.777281	-0.943597	-1.06404	1.07781	0.776155	1.10419	0.131757	0.540068	0.425122	0.609733	0.961613	1.14136
Q13137;Q13137-3	-1.26943	-1.03486	-1.2058	-0.722458	-0.731263	-1.39992	1.55484	1.07317	0.383964	-0.162031	0.618261	0.420749	0.829484	1.32437	0.320934
Q9HA72	-0.136878	0.0110199	0.0738409	0.523926	0.0539238	0.0627394	-1.81322	-1.2296	-1.7756	-0.172466	1.09989	0.151231	0.168149	1.46048	1.52258
A0A590UK56;G3V361	0.606369	1.4405	1.49468	-1.08105	-0.710648	0.475304	-0.233068	-1.94078	-0.723566	-0.126239	0.93039	0.979969	0.148724	-0.17174	-1.08885
P0DP25	-1.37316	-2.12346	-1.30326	-1.04357	-0.252326	-0.0462904	0.582148	0.848412	0.123553	1.07705	0.808738	0.702818	0.675734	0.525019	0.798587
P27482	0.445569	-0.441709	0.0388568	-1.39455	0.198708	-1.3735	-0.333799	-1.70373	0.321004	0.840594	1.60829	1.69297	-0.441992	0.511072	0.0322085
P27797;K7EJB9	1.64742	1.35006	1.03069	0.197953	0.761446	0.331766	-0.314339	-0.261448	-0.355472	-2.30559	-1.02453	-0.936227	0.226881	-0.064176	-0.284431
O43852;O43852-2;O43852-15;O43852-8	-0.446052	-0.844394	-0.947214	0.29978	0.0633576	-0.361064	1.03922	0.439783	0.619069	-2.84936	0.968017	0.905018	0.380206	0.263623	0.470008
Q14012;H7C071	-0.905453	-0.097003	-0.953922	-1.49635	-1.63175	-0.646234	-0.11056	-0.191364	1.18466	0.380145	0.860338	1.87676	0.611438	0.357082	0.762217
Q8IU85	0.185638	-0.242475	-1.65792	-0.75841	-1.49525	-1.31404	0.864437	1.00785	1.26218	1.30059	0.842315	0.398018	0.0433829	-0.769422	0.333107
Q13555-10;Q13555-11;Q13555-9	-1.00167	-1.15925	-0.964842	-1.72235	-1.02964	-0.797455	0.988444	0.881953	0.339063	0.953035	1.282	1.08953	0.404419	0.456742	0.280032
Q8N5S9	1.00514	0.913742	0.239047	1.36748	1.03587	1.44976	-0.541144	-0.493135	-1.17761	-1.84953	-0.609913	-0.5328	0.042363	0.163156	-1.01242
Q96RR4	0.851291	1.12097	2.37042	0.298208	-0.0731095	0.398342	0.283295	0.0236615	-0.404604	-0.734647	-1.40537	-1.73985	-0.475148	-0.218364	-0.2951
Q7Z624	1.18277	0.716963	1.06753	0.310786	-0.0964738	0.960556	0.382508	-0.207379	-0.821329	-0.2064	0.207696	-0.296622	-0.134699	-0.0901847	-2.97572
P49069	-0.643487	1.80222	0.776405	-1.24039	1.37872	-0.1004	0.262266	-0.891509	-0.652191	-1.23865	-0.871411	-0.772102	0.624581	1.27831	0.287637
Q5T5Y3	0.741707	1.38466	2.29154	0.842856	0.180506	0.0640524	-0.129622	0.139041	-0.0734657	-1.07911	-0.955702	-1.32969	-0.359699	-1.00569	-0.711394
Q08AD1	0.343862	0.615093	0.761134	1.10982	1.62966	0.957367	-0.592072	-0.094433	-0.937046	-1.56443	0.362304	-1.52925	-0.980223	0.666573	-0.748358
Q86VP6	0.0569143	0.654381	-0.139741	0.859235	0.286958	0.258218	-0.580893	-1.22172	0.607489	-1.75157	-1.32768	-0.969533	1.86907	0.367725	1.03114
Q8WVQ1	-1.31717	-1.1765	-1.10582	-0.798916	0.117578	-1.20059	0.608889	0.454897	1.24468	-0.895412	0.0879903	0.395489	0.928006	1.5297	1.12718
P27824;D6RB85;H0Y9H1;P27824-3	1.13679	0.905367	1.2322	0.379785	0.636343	0.179239	0.12791	-0.107355	0.196091	-2.44717	-0.792382	-1.71718	0.381649	-0.00564242	-0.105635
Q01518-2;Q01518;Q5T0S3	0.126492	0.341109	0.451323	-1.24186	-1.61057	-1.8367	0.662091	0.70067	0.921155	-0.823309	-0.18271	-0.514451	1.49697	0.655081	0.854711
P40121	-0.780868	-0.837369	-0.998579	-1.17031	-1.38504	-1.53177	0.999739	0.785496	0.294635	0.548327	0.259359	0.474191	1.26953	1.00568	1.06698
P07384	-1.04376	-1.1195	-1.21768	-0.696835	-1.02622	-0.35816	0.69435	1.12731	0.720448	-0.566075	-0.781906	0.581687	1.44524	0.693141	1.54796
O75808	0.835209	0.485359	0.711789	1.45831	0.870656	-0.0744948	-0.352894	-0.302009	-0.33937	0.948342	-0.773535	-0.296168	0.288206	-0.811315	-2.64808
P17655	-1.56804	-1.67418	-1.20828	-0.766427	-0.660532	-0.808824	0.71528	0.780242	1.07578	1.14163	0.896767	0.723521	0.669716	0.27162	0.411729
P20807	-1.30409	-0.564796	-0.700771	-0.633033	-1.18148	-0.590279	1.06091	0.562051	1.18356	-1.60029	1.30416	1.14731	0.696281	-0.0409033	0.661361
Q9Y6W3;H7C1B7	-1.20886	-0.983133	-1.29153	-0.826075	-1.32419	-1.16307	0.368697	0.526308	0.953961	0.509905	0.515435	0.54119	0.918479	1.45209	1.0108
P04632;U3KPR7	-0.622482	-0.338656	-1.22279	0.80553	-0.702791	-0.0737262	1.17729	0.383202	0.652982	-2.54961	-0.411356	0.480441	0.647198	0.866705	0.908055
Q14444	1.76122	1.52284	1.50914	0.610583	0.361401	0.369328	-0.264907	-0.226501	-0.92701	-1.39371	-0.324397	-0.921451	-0.35592	-0.562623	-1.15799
P52907	0.525659	-0.0081868	0.951795	-0.116531	-0.378762	-0.956716	-0.340233	-0.608564	0.262592	-2.12725	-0.544354	-0.752913	1.58914	0.986899	1.51742
P47755	-0.471271	-1.37532	-2.72682	0.0140882	0.143037	-0.608894	-0.0334641	0.711526	0.526244	0.0918061	0.432359	0.406928	0.974477	1.21296	0.702348
P47756-2;B1AK88	1.47335	0.334085	0.691355	-0.760976	-1.73789	-1.2546	0.713732	-0.1073	1.46178	0.413359	-1.30611	-0.56447	0.247956	0.930458	-0.53473
Q5EG05	-0.0155817	-1.80807	-0.841397	-0.0140334	-0.758563	0.376532	-1.21219	0.392239	-0.118103	-0.89725	1.28649	1.31722	1.82298	0.0945954	0.375136
Q9BX69;A0A0B4J1T5	0.0219384	-0.368482	-0.044925	-0.900945	-1.69152	-1.58524	0.53411	1.49449	1.67142	-0.809083	1.08524	-0.164957	-0.134226	0.236576	0.655604
Q9Y2G2;E5RHJ3	-1.509	-1.8693	-1.51269	-0.201874	-0.534144	-0.554481	0.975143	0.871775	0.487649	0.814651	0.927219	1.13993	0.690291	0.240162	0.0346697
Q9H257	0.543266	0.65929	0.0588158	1.09204	1.08849	1.32748	0.0833557	0.0928825	-0.536213	-0.717478	-1.41995	-2.34498	0.556834	-0.670306	0.186479
Q9Y2V2	-1.56441	-1.27591	-1.14807	-1.08614	-1.2495	-0.535797	0.812187	0.997736	0.654099	0.829808	0.658554	0.325972	1.03263	0.748707	0.800133
Q86X55	1.53502	1.50374	0.836615	0.90091	0.875742	0.73692	-1.04317	-1.25241	-0.898453	-1.4048	-0.504755	-0.837614	-0.322193	-0.229337	0.103792
Q6F5E8	0.306609	0.0353272	-0.607563	1.53534	0.20512	1.82353	0.968938	-0.709784	-0.503091	0.0267502	0.149568	0.586335	-1.12291	-2.00213	-0.692041
Q8N4J0	-0.897321	0.272305	1.75552	1.74849	1.42986	0.699371	-1.00003	-0.845572	-0.207818	-0.244342	-1.37528	-0.370406	-0.73393	-0.249871	0.0190201
P49589;P49589-2	-0.91294	-1.36584	-0.092345	0.494831	0.544961	-0.0304291	0.796527	1.45891	-0.841911	-2.26404	0.325006	-0.348165	0.79241	0.363604	1.07943
Q9HA77	1.346	0.0808667	0.2547	1.57787	1.36785	0.54613	-2.05925	-1.26393	-0.272854	0.292949	-0.954356	-0.514758	0.0300745	0.0925336	-0.523819
O15234	1.51951	1.23534	1.61848	0.899654	0.256444	0.390546	0.382963	-1.25231	-1.04902	-0.312457	-0.993327	-0.792687	-1.35145	-0.200873	-0.350819
Q6P4E1;Q6P4E1-2	-1.21439	-1.101	-1.37794	-1.04332	-1.1533	-0.993135	0.862022	0.857658	0.979034	0.484189	0.333148	0.895976	0.721233	0.443133	1.3067
Q96PB1	1.12978	0.542355	-1.66204	-0.201807	-0.271197	0.778295	2.29543	0.550687	0.419068	-0.782881	-0.914652	-0.880435	0.151561	-0.954914	-0.199243
O14936	0.705358	-1.42884	-0.800308	-1.72917	-0.761968	-0.950248	0.55187	0.773586	1.19094	1.65709	0.0456992	0.398619	0.62194	0.451813	-0.726376
P29466;P29466-3	-0.926631	-0.542727	-1.65486	-0.337473	-0.505418	-1.05143	0.614724	0.436117	0.782268	-0.668547	-0.146476	-0.432414	1.24078	1.30991	1.88218
Q92851-2;Q92851	-1.70865	-1.0989	-1.24671	-1.58875	-0.836675	0.117642	0.903866	0.923868	0.663853	0.460339	1.05789	0.400528	1.02314	0.459244	0.469322
P42575;P42575-2;P42575-3	0.246145	0.46972	0.0118496	0.702594	0.510319	1.18832	-0.14218	-0.150897	0.336421	-2.43684	-1.53226	-0.51707	0.590108	-0.69472	1.41849
P42574	-1.67716	-1.33384	-1.39938	-1.09549	-0.563551	-0.188503	0.894709	0.714364	0.430502	-0.0669504	0.319897	0.486585	1.10283	1.09334	1.28265
P49662	0.785663	-0.610391	0.492227	-2.38515	-0.936268	-0.754794	0.390238	0.872559	0.771028	0.48078	-0.0920663	1.02163	0.888806	-1.36325	0.438994
P55212	-0.351729	-1.34828	-0.283048	0.123279	0.401973	0.10246	-1.16631	1.50568	-0.041645	0.0101519	1.77432	1.52609	-0.705436	-1.47718	-0.0703157
P55210	-0.907056	-0.958412	-1.19909	-1.02811	-1.34194	-0.938709	0.868068	0.645012	1.92877	-0.0902396	0.722224	0.768186	0.651613	0.0787395	0.800933
Q14790;Q14790-5;A0A0A0MS31;Q14790-2;Q14790-6	-0.569806	-0.486297	-0.790051	-1.05593	-1.60058	-1.67483	0.273418	-0.151457	0.643538	0.718708	0.559269	0.404722	1.16292	0.981329	1.58505
Q9UKL3	1.24245	1.23792	0.984994	0.926793	1.12964	1.23218	-0.417844	-0.219682	-0.483463	-1.32932	-1.09712	-0.425864	-0.988785	-1.12885	-0.663053
Q9NQ75	-1.23452	-1.07423	-1.12565	-1.27775	-1.25494	-1.00054	0.6621	0.875057	0.838221	0.516678	0.594029	0.435155	1.15841	0.88807	0.999906
P20810;E7EVY3;E9PSG1	-1.00639	-1.11396	-1.04832	-1.29956	-1.23647	-1.26327	1.07518	1.07931	1.00219	0.704881	0.517697	0.469215	0.831737	0.608777	0.678979
A6NHX0	-0.404981	-1.16045	-1.97791	-0.345968	0.224669	-0.932635	-0.234578	0.133725	0.308713	0.723175	1.06549	-1.02091	0.763411	1.4076	1.45065
P04040	0.696316	1.1447	1.50441	-1.19093	-0.849514	-0.953755	0.835758	0.207246	1.36196	-1.50363	-0.771516	-1.0904	0.493347	0.0706678	0.045344
O43439	0.710137	0.482254	0.546937	1.76254	0.763016	1.5648	-0.94298	-0.768186	-0.703895	-1.71573	-0.768606	0.219458	-0.707585	0.358044	-0.800216
O75081	0.845926	0.816235	1.4065	1.05791	1.13176	1.14489	-0.653704	-0.526727	-0.143805	-1.18087	-1.4152	0.301286	-0.894757	-1.19969	-0.689756
Q13951	0.502977	1.74196	0.279479	-0.48159	0.624305	-0.0447733	0.0361077	0.379667	0.992996	-2.73306	0.0102619	-0.901784	-0.0389624	-0.697255	0.329674
P22681;A0A0U1RQX8	-1.01426	-1.33383	-1.2235	-1.03524	-0.962699	-0.648736	-0.425751	0.177232	0.535389	0.506634	0.965741	0.479319	1.48212	1.10426	1.39333
Q13191	-0.817824	-0.061381	-0.926261	-0.317121	-0.741946	0.392774	1.90645	0.255243	1.24587	-1.52388	-0.851771	1.42125	0.296851	-0.919422	0.641169
Q75N03;Q75N03-2	1.09652	1.0514	0.337003	0.367201	1.26063	-0.415743	-0.41225	-0.545513	0.61905	-0.903015	-1.98614	-1.19294	1.23228	0.452855	-0.961336
P16152	-0.738124	-1.94542	-0.922452	-1.0292	0.649282	-0.467446	0.71789	0.601407	1.06628	-1.11587	-0.116579	0.314048	0.944779	1.64224	0.39917
Q8N4T8;D6RGF2	0.0161329	-0.939875	-0.208792	0.72618	0.997904	0.94417	-1.6502	0.0442873	-1.90176	0.982083	0.130924	0.053366	0.467605	1.40513	-1.06716
P35520	1.30224	1.28807	1.11343	0.914409	0.957842	0.870204	-0.34923	-0.614109	-0.438595	-2.10694	-0.584815	-0.627168	-0.694507	-0.601467	-0.429372
Q9BRT8	0.186942	-1.05701	-2.0342	1.32854	1.1668	1.14907	-0.498691	-1.18544	-0.559223	0.961347	0.0866043	-0.378683	1.07074	-0.271206	0.034417
Q8IUF1	0.36053	-0.884624	-0.787178	0.452576	-1.31019	0.0303278	0.687743	-0.962712	0.149312	0.99156	-1.3888	1.26797	2.08713	-0.406062	-0.28758
Q5RIA9	0.426065	-0.996779	0.0104913	0.437917	0.438296	0.392555	0.654058	0.486268	-2.93415	-0.900329	-0.500267	0.194454	0.534471	1.08535	0.671599
P83916	-0.889218	-2.06224	-0.622994	-0.99409	-0.86281	-0.276537	0.437914	0.853986	0.812561	0.94121	0.836146	0.24479	1.70555	0.49299	-0.61726
Q14781	1.07024	1.18114	1.30908	0.805149	0.95447	1.15293	-0.588926	-0.234275	-0.16567	-0.92027	-1.82914	-0.283103	-0.571121	-0.765606	-1.1149
Q13185;B8ZZ43	0.813417	0.0545671	0.44509	0.183665	0.113814	0.291183	-0.965617	-0.0430379	-0.689759	-2.09977	-0.323391	-0.373378	2.52181	0.574534	-0.503117
O00257	-0.0859357	-0.890545	0.32655	-1.1419	0.512147	-0.509805	2.22123	1.39711	0.653926	-0.460754	-0.611618	-1.56711	0.778542	-0.547242	-0.0746054
P45973	-1.43145	-0.573192	-0.408753	-1.25145	-0.987528	-0.723442	1.85128	1.43445	0.628983	-0.473298	0.548087	-0.608731	1.05263	0.648773	0.293641
O95503	-1.01041	0.27273	0.403758	-1.68559	0.088512	1.26818	0.817899	1.61314	0.131698	0.3445	0.661353	0.349968	-0.483842	-1.73342	-1.03847
Q9HC52	0.707518	0.443224	-1.70362	0.527944	-0.132318	-0.772001	1.20235	-0.299412	0.288922	-1.14557	-1.03331	-1.35959	1.10599	0.880337	1.28953
Q6P1N0	0.88834	2.20051	1.52084	-0.976111	-0.580119	-0.971481	0.230325	0.131073	-0.544737	-0.543366	-1.11465	-1.10477	0.764503	-0.182528	0.282173
Q5T0F9	-1.18139	-1.09158	-1.02124	-0.715827	-1.29093	-0.867306	1.33864	1.39511	1.54893	-0.369402	0.206882	0.443175	0.623738	0.324505	0.656683
Q8IX12;F5H3E1;F5H808	-0.78089	-0.219843	0.0592923	-0.197297	0.636955	-0.668771	0.754298	0.380413	0.530955	-1.98172	-0.980227	-1.18521	0.668789	1.13043	1.85283
Q8N163;A0A087X2B6;G3V119	0.869364	-0.617026	-0.610598	-1.14632	-1.00591	-0.994382	1.30166	0.118816	1.64336	0.613353	-1.30287	-1.00708	1.03065	0.598607	0.508377
Q96A19	1.52391	1.09614	0.960652	0.295281	0.319912	0.598892	-1.97928	-1.93941	0.226052	-0.336727	0.544968	0.193643	-0.692206	-0.502344	-0.309487
Q9BWC9	1.42027	1.41807	0.636754	-0.0157289	1.45794	0.363068	-1.06992	-0.652236	-1.42639	-0.842774	0.588808	-1.61884	-0.0394732	-0.0898388	-0.12971
Q8TBZ0	0.704546	1.59123	0.406298	-0.507448	-0.909923	-0.418667	-1.44458	0.760373	-1.41637	-1.49313	0.811247	-0.409712	0.774607	0.687388	0.864139
Q8NEF3	2.1453	1.28285	1.79289	-0.956129	0.389209	-0.254574	0.222834	-0.000957239	-0.435022	-0.721472	-0.709281	-0.652829	-0.389194	-0.634697	-1.07892
Q96NT0	-1.60275	-0.947598	-1.80907	0.524909	-0.0668439	1.04752	-0.347837	-0.0329635	-0.53616	0.848754	0.65278	-0.455486	1.05832	-0.0643369	1.73076
Q8IWD4	-1.5132	-1.67349	-0.213138	0.780911	1.37039	1.17299	1.25793	0.953867	-0.0493385	-1.4242	-0.047667	0.00935534	-0.25978	-0.595341	0.230714
Q8WUD4	0.992578	0.357431	1.4224	0.245805	1.11757	1.04399	0.0956203	-0.0739197	-0.0745672	0.449353	-0.642523	-1.15836	-0.250164	-1.43734	-2.08788
Q96CT7;M0R2F5	1.05616	1.24816	1.29613	0.94197	1.1826	0.362393	0.261374	-0.212955	-0.877576	-0.493978	-0.512324	-0.74333	-0.409616	-1.94761	-1.1514
Q96EE4	0.350386	-0.263403	-0.440532	-1.35879	0.477145	-2.26596	0.580478	1.37596	0.955705	-0.168588	-0.553812	-1.0256	0.689403	0.678779	0.968824
Q96BQ5	-0.964285	-0.347154	-1.60593	-0.825765	-0.407691	-0.434687	-0.747054	0.984018	0.881515	-0.952932	1.48436	1.21089	0.602001	-0.292992	1.4157
P13994	0.997084	0.913345	1.20977	0.900806	0.708955	0.761269	0.31283	-0.707074	-0.396982	-1.11718	-1.66038	-1.81807	0.195631	-0.726832	0.426828
Q9H6E4	1.66074	-0.183778	1.40219	-0.128414	0.502962	1.09696	0.118082	1.00445	-0.596608	-1.35715	-1.56012	-1.3172	-0.129629	-0.596447	0.0839598
Q6PK04	1.04412	1.33997	0.330324	1.43049	1.18887	1.24834	-0.458563	-0.516337	-0.708394	-1.44068	-1.16496	-0.805619	-0.414035	-0.835993	-0.237527
Q96M89	0.932062	0.995272	0.964808	1.24027	1.18377	1.17787	-0.268608	-0.11795	-0.593087	-0.937643	-1.36728	-1.66519	-0.30424	-0.796362	-0.443684
Q49A88	1.45448	1.11561	1.08498	1.55165	0.409725	1.04305	-0.291217	-0.679503	-0.889713	-1.454	-0.479112	-0.878516	-0.657754	-0.544347	-0.785336
Q0P6D6	-1.76817	-0.951857	2.22926	-0.325094	-0.274781	-0.642289	1.33924	0.870668	0.513987	0.408459	-0.72965	-0.404618	-0.300625	0.580951	-0.545484
Q8NCX0	0.170749	0.582268	1.93416	1.09359	0.361134	0.263169	-1.03819	0.435395	0.694074	-1.06105	-0.970434	-2.01485	0.448987	-0.530748	-0.368249
Q9P0B6	1.14684	-2.07154	-0.407982	-0.464548	0.206625	0.692921	-0.559071	0.86592	-1.39113	1.4271	0.596772	0.726012	0.426271	-0.0156447	-1.17855
A6NNP5-4	0.456219	0.454914	0.0430948	-0.585411	0.155951	-0.754222	-1.01857	0.00775149	-0.972791	1.32422	0.559807	0.377198	2.34514	-1.40935	-0.983946
Q6PII3	1.65405	1.53353	1.41364	0.540724	0.948521	0.579176	-0.525994	-0.715137	-1.08871	-0.505132	-0.662333	-0.645249	-0.520653	-0.905877	-1.10056
Q5T9S5;E9PFB9	0.100975	0.817306	1.61777	1.15773	1.11143	1.09115	0.226435	0.176186	-0.649968	-1.76199	-1.19187	-0.48851	-0.881034	-0.576324	-0.749293
Q7Z3E2	-1.19175	-1.22035	-1.18136	-1.23455	-0.888961	-0.971732	1.23795	1.29262	1.21195	0.216096	0.600749	0.171085	0.759197	0.473263	0.725798
O60826	1.42282	1.23451	-0.262009	-0.715151	-1.00306	-1.56087	0.199208	-0.89099	-1.02695	0.135925	0.985541	0.47814	1.63101	0.168126	-0.796242
Q86WR0;Q86WR0-2	-0.479616	0.500255	-0.220713	0.725627	0.648939	0.023695	1.6793	1.53832	0.333509	0.111653	-2.07058	-1.49633	-0.322129	-0.251234	-0.720698
Q8IWP9	-0.788205	-1.10049	-0.496044	-1.1915	-2.13795	-0.411473	0.660281	1.10291	1.36618	0.207746	0.560991	0.18495	0.128301	0.924086	0.99021
A0A2U3TZI4;A0A590UJI4;A0A590UJQ0	1.47849	-0.671032	0.741338	1.4085	0.750749	0.832797	-1.53366	-1.02431	-0.548845	-1.09638	-1.25256	-0.260328	0.842039	0.532197	-0.198993
Q9BV29	-0.529581	-0.610009	-0.135057	-0.398707	0.151457	0.0538643	1.95657	2.56655	-0.477244	-0.877143	-1.21144	-0.513006	-0.0033248	-0.0063844	0.0334603
Q96HJ3	1.43019	0.61692	0.551548	0.972971	0.904317	0.76919	0.114423	0.360993	-0.627927	-1.22403	-1.0918	0.51835	-0.734354	-0.386273	-2.17451
Q96MW1	0.270658	0.254386	0.413529	0.26473	1.33316	0.584121	0.833634	0.786026	0.0342556	-1.82564	-1.30772	-1.87146	-0.552874	-0.32627	1.10946
Q96A33	0.688201	0.346221	1.10787	0.833745	1.03063	0.573231	0.777506	1.02518	0.443553	-1.68285	-0.732551	-1.11657	-1.1088	-1.02832	-1.15705
Q8IVM0	1.10011	1.15078	-0.175872	0.719333	1.44373	0.642762	0.887924	0.924115	-0.548217	-1.26979	-0.761937	-0.998008	-1.10859	-1.15489	-0.851444
Q96ER9	0.718147	1.61357	1.16245	0.426439	1.27661	0.874822	-0.673499	-0.253653	-0.685543	0.656009	-1.18994	-0.867593	-0.616557	-1.16825	-1.27302
Q4VC31	1.13279	0.624565	1.97368	-0.717821	-0.480127	0.0361136	-1.11523	-1.42164	-1.33362	0.267221	-0.301165	-0.870253	0.56735	0.649061	0.989076
Q9P031	1.42313	1.13272	1.09253	1.21142	0.759211	1.13825	-0.276089	-0.884952	-0.380697	-1.38618	-0.604285	-1.19613	-0.883774	-0.568663	-0.576504
Q16204	1.64263	1.37673	1.11642	-0.0474908	0.788242	-0.0999654	-0.10339	0.170832	0.1112	-0.810357	-0.309725	0.0642392	-0.558596	-1.0281	-2.31267
Q9Y6R9	1.30645	0.805589	1.76155	0.838834	0.75169	0.956307	-0.627056	-0.603104	-1.89734	-0.549657	-0.595486	-0.702515	-0.242288	-0.416262	-0.786705
A2RUB6	1.31408	1.29534	1.05467	0.899985	0.958399	0.895722	-0.740733	-1.62455	0.189001	-0.694651	-0.960709	-1.25966	-0.403121	-0.190657	-0.733125
A6NI79	-1.00171	-1.06538	-0.840053	-1.39592	-1.27948	-1.36655	0.711026	0.733772	1.00401	0.916565	0.834366	0.938099	0.817753	0.686705	0.306799
Q96M83	-3.11588	0.77033	0.803415	0.949425	0.73868	0.924877	0.196403	0.0225178	-0.419846	0.094637	-0.0562253	-0.573762	-0.321889	0.205326	-0.218012
Q8IV32	1.00139	1.20507	0.355084	-0.61481	0.0196	0.969729	0.812926	-0.326037	1.79062	-0.255443	-0.450484	-1.35944	-0.596497	-1.7225	-0.829218
Q8N9Z2	1.52626	1.63123	-0.70385	-1.81906	-1.12569	-0.997161	0.63179	0.888644	-0.24326	-0.794619	0.0875151	-0.42101	0.262753	0.198405	0.878063
Q6ZRK6;Q6ZRK6-2	-0.282874	2.50524	-1.65911	-0.842266	-0.692853	-0.198878	0.258129	0.0346752	0.853075	0.801657	-0.221545	-1.13791	-0.0443731	0.897214	-0.270186
Q9BR77;Q9BR77-2	0.614086	0.833822	1.33542	0.732822	0.762051	0.642499	-0.773816	-0.892996	0.0595492	-2.02291	-1.83085	-0.231835	-0.328591	0.516983	0.583764
Q8N4S0;A0A2R8Y7C3	1.4012	1.90698	-0.0941114	0.97409	-0.494056	0.318229	-0.658091	-0.529829	-0.31615	1.42771	-0.329977	-0.561774	-0.35838	-1.13667	-1.54918
Q86UT8	0.343447	-0.123329	0.671625	0.886049	-0.107418	0.517311	1.49992	0.161932	0.786465	-1.12024	-2.53829	0.359536	0.38453	-0.851482	-0.870062
Q15834	-0.554106	-1.17155	-1.25221	-0.0088729	1.5206	1.3325	0.00619546	0.102579	0.696404	0.121326	0.402437	-1.7453	0.167289	1.38405	-1.00135
Q9H6F5	1.31043	1.18761	1.5255	0.814487	0.934507	0.956933	-0.260792	-0.396945	-0.584511	-0.745744	-0.502873	-0.70027	-1.07602	-1.36695	-1.09536
Q3V6T2;A0A087WXD9;Q3V6T2-2	-1.03766	-0.392307	-1.50466	-1.21825	-0.778506	-1.01796	1.33342	1.18054	1.62472	0.0254819	-0.244694	0.995248	0.0312944	0.42362	0.579716
A6NC98;A6NC98-5	-1.0779	-1.27214	-1.26341	-1.20964	-0.918723	-1.29061	0.845582	0.86281	0.986798	0.885778	0.624718	0.726592	0.801724	0.769388	0.529035
Q9P219;H0YJX5	0.00301342	1.67596	1.22338	0.614289	1.25858	0.748174	0.00301342	0.1428	-1.72234	-1.11613	-0.917849	-1.31626	-0.509545	-0.269739	0.182655
Q9Y3X0	1.68223	0.459334	1.4669	0.52311	-0.0692762	-0.0639953	0.438517	-0.0994768	-0.577337	0.471725	-0.205011	-0.55407	-0.180787	-0.654247	-2.63761
Q9GZT6;E9PKQ5	-0.133098	-0.771265	-0.0163282	0.3118	-0.149896	-0.884882	0.665433	0.562477	1.62101	0.535588	-0.472041	-2.29986	0.181586	-0.780418	1.6299
Q7Z6B0;H0YH48	-0.496101	0.279932	0.424848	-0.822538	0.929516	0.198653	1.11839	1.43349	1.58224	-1.87189	-0.203722	-1.40214	-0.253736	-0.692551	-0.224406
Q53HC0-2;Q53HC0	0.216184	0.628096	0.2541	-0.20211	-1.16373	-0.36534	0.523395	0.456998	0.525345	0.634479	1.10363	-0.149523	-3.06116	0.381762	0.217877
Q567U6;H7C050	-1.47657	-2.19357	-0.61586	-0.527799	0.141427	-0.56421	0.643001	0.989491	0.280439	-0.103813	-0.129053	-0.00307903	0.900595	1.61844	1.04056
Q96F63	0.419808	0.912316	-0.841066	0.618991	-0.171076	0.0833566	-0.63126	0.837768	1.29253	1.28723	0.640307	-0.0453933	-1.52697	-0.911132	-1.96542
Q8TD31	-0.014241	-0.541487	0.167683	2.25308	-0.608067	-0.578284	-1.52772	-0.588478	0.412869	0.923447	0.518818	-0.120384	-1.24228	-0.507523	1.45258
P13501	-0.457927	-0.619619	0.600536	-0.0699542	-0.768356	0.106864	1.06146	1.66956	1.58033	-2.09359	-0.576201	0.2086	-1.04349	-0.0218791	0.423675
Q9BSQ5-2;Q9BSQ5-4;Q9BSQ5	-1.51688	-0.627883	-1.41096	-0.607872	-0.345855	-1.03061	0.180795	-0.0287731	-0.342329	1.09774	0.171011	0.120402	1.39329	1.27795	1.66998
P20248	1.08511	1.338	0.486751	0.925719	1.01876	0.635741	0.440391	-0.449176	-2.19478	-0.066513	-0.0176049	-0.853251	-0.260787	-0.655451	-1.4329
P14635;D6RHI0	-0.251552	-0.120737	1.37274	1.59499	1.56259	1.32858	-0.5875	-0.450925	-0.760273	-0.597915	0.159326	0.0595985	-0.816181	-1.26819	-1.22455
O95067	1.13857	1.28189	0.69362	0.871687	1.36689	1.20781	-0.549257	-0.626545	-1.16116	-0.0446253	-1.63332	-0.871013	-0.322378	-0.635808	-0.716361
P24863	-1.93695	0.165111	-2.04323	0.857162	0.35859	0.316506	-0.528285	-0.501038	-0.359808	1.13995	-0.51195	0.375125	1.12798	1.13191	0.408922
P30281	-1.40769	-1.272	-1.58526	-0.53323	-0.955898	-0.682677	0.622748	0.532876	0.230113	0.161277	0.598358	0.472453	1.2948	1.14139	1.38275
O95273	-1.03117	-1.10318	-1.36019	-1.25573	-1.30252	-0.668853	0.30643	0.334747	1.34758	1.04142	0.917145	1.03743	0.810024	0.603431	0.32342
P24864	0.227764	0.977546	0.171262	-0.679726	-0.280683	1.4457	-1.59265	-2.01597	-0.470963	0.760949	0.339096	0.358268	-0.86929	1.36456	0.264133
O96020	-0.177083	-1.03706	-0.186381	0.502641	0.432894	-0.721688	0.120889	0.153061	-1.45421	-0.657193	-1.03963	-0.442414	2.38475	1.28328	0.838134
P41002	0.450409	0.14441	-0.428089	-0.354167	-0.479881	-1.06411	1.98344	0.264929	-0.37357	1.18541	1.28879	-0.763635	-1.57237	0.80787	-1.08944
P51946	1.64459	0.906765	0.18405	1.01904	0.371816	0.518749	-1.29755	-1.50083	-1.06736	0.393686	-0.824165	-0.76718	-0.541524	-0.453121	1.41303
Q14094	0.109376	-2.65631	0.111757	-0.352018	-0.856506	-0.151059	0.730737	1.35588	0.665674	0.701836	1.16089	-0.262588	-0.595565	0.711459	-0.67356
O75909	-0.378124	-0.787004	-0.461566	-1.11769	-0.956037	-0.12168	-0.733674	-0.696196	-0.0248384	0.998544	2.774	0.965293	0.425834	-0.0185467	0.131682
Q9UK58	-0.58633	-0.661113	-0.280236	-2.26425	-0.203219	-0.216387	-0.620008	-0.126192	0.29539	1.17022	1.0177	1.20644	-0.985138	0.941223	1.31189
Q96S94	0.973976	1.97497	1.11854	0.60082	0.553225	-0.130496	-0.824705	0.0577462	-0.918706	-1.25302	0.164823	0.824094	-0.891616	-0.917026	-1.33262
O60563	1.04524	1.0151	1.03465	0.662712	1.17176	1.12631	0.376161	0.0772332	-0.165299	-0.237583	-1.32239	-1.13366	-1.32276	-1.12931	-1.19817
O60583;O60583-2	0.356744	1.26683	0.442805	-1.36197	-1.2747	-0.932192	-1.5356	1.18317	-0.889725	0.309012	1.40132	0.201046	0.581463	0.719201	-0.467397
Q8ND76	-0.893046	-2.43695	-0.443982	-0.620615	0.146117	-0.265374	0.0405522	0.132237	1.16356	-0.871337	0.580776	-0.0228901	1.16351	0.994294	1.33314
Q8N7R7	-0.107638	-0.118689	-0.18295	0.0576794	-0.914963	-0.74559	0.387316	2.25869	1.1165	-1.86143	1.08542	0.571834	-0.331434	-0.94539	-0.269355
O43303-2;O43303	0.619817	1.04921	2.3345	0.597769	0.0950054	0.672588	0.133172	0.279379	-0.994599	-1.24144	-1.34265	-0.751693	0.104664	-0.903095	-0.652629
Q9ULG6	-0.687568	-0.574778	-0.908246	-1.41209	-1.28449	-1.74978	0.651593	0.924253	0.766438	0.257799	0.494543	1.31345	0.438948	0.934299	0.835631
O14618	-0.791342	-1.66952	-0.871721	-0.786671	-1.29135	-0.795027	0.256183	0.26937	-0.404722	0.81756	0.818427	0.653645	1.26331	1.12537	1.40649
Q6IQ19	0.29897	0.596458	0.400964	-0.838865	-0.67262	-1.99418	1.27398	1.7259	0.845841	-0.735773	-0.244953	0.845585	-0.917399	0.262821	-0.846726
Q9H7U1-3	-0.0361892	-0.531129	-1.52812	0.0273238	-0.584089	-2.07909	0.891773	0.484157	-0.886119	0.495528	1.06096	-0.259635	0.377076	1.17171	1.39585
Q4G0I0	-1.41213	0.028896	-0.175369	-0.966942	-0.573758	-0.00904234	-0.505545	0.307042	1.92351	-0.513764	1.99255	1.15245	-0.364085	0.0941892	-0.978004
P78371	0.734613	1.31655	1.85227	0.207568	0.25784	0.458277	-0.917276	-0.586065	0.0982804	-1.72858	-1.14352	-1.21353	0.295871	-0.471358	0.839067
P49368;P49368-2	1.21247	1.09915	1.29296	0.173552	0.120383	0.317041	-1.42236	-1.51226	-0.455615	-0.818635	-0.821458	-1.16685	1.20959	-0.123735	0.895761
P50991;P50991-2	0.592377	1.62138	1.49244	0.619268	0.633216	0.473541	-0.312508	-0.291829	0.331994	-1.7813	-1.17459	-1.56677	0.255161	-0.547061	-0.345317
P48643;B7ZAR1;P48643-2	1.41826	1.37894	1.69747	0.187634	0.193678	-0.247779	0.136403	0.168561	0.498324	-1.33873	-1.42586	-1.59476	-0.309054	-0.279036	-0.484051
P40227	1.30487	1.90812	1.43596	-0.893586	0.171345	0.386684	-0.754163	-0.762547	0.214054	-1.02138	-1.06326	-1.18281	0.762528	-0.516351	0.0105389
Q92526	0.315851	-1.56749	-0.491123	-0.232579	-0.79014	0.196083	1.06419	1.18462	1.63418	-2.04294	-0.203113	0.783225	-0.432182	0.0731332	0.508275
Q99832	1.09127	1.5869	1.47147	0.622741	0.499328	0.231795	-0.662784	-0.650594	-0.9724	-0.959141	-1.61846	-1.22915	0.490329	-0.357613	0.456303
P50990;H7C4C8	1.22206	1.15041	1.34064	0.748919	0.526277	-0.00401405	-0.629611	-0.593858	-0.567332	-1.7421	-1.31343	-1.44874	0.598691	0.30045	0.411628
P86791	-1.25255	-0.649784	-0.923946	0.441139	1.36808	0.355704	-1.00023	0.305501	-1.00114	-0.224588	-0.0599339	-1.12231	1.85104	0.571425	1.34159
Q93033	-1.17864	-1.1599	-1.1312	-1.21651	-1.10893	-1.2722	0.58385	0.836151	0.935153	0.658847	0.721212	0.748324	0.908463	0.826493	0.848877
P08571	-1.06788	-1.53465	-1.28102	-0.86066	-1.12183	-0.989119	0.981516	1.15608	0.996817	0.41774	0.772936	0.406596	0.396722	0.921874	0.804887
P48509	0.537746	0.756717	1.94659	-0.0893259	0.363131	-0.289285	-0.604537	-0.501919	-0.74693	1.34539	0.354233	0.543286	-1.05916	-0.462111	-2.09382
Q04900	-0.952883	-0.242245	-1.92187	0.187101	0.347951	-0.758502	1.20439	0.862861	1.30365	-1.79204	0.496692	0.609466	0.394331	0.719867	-0.458762
Q9BZW8	-1.30762	-1.40841	-1.28021	-0.789919	-1.11956	-0.847925	0.777435	0.63312	0.823026	1.24452	1.35426	0.595059	0.563633	0.234388	0.528222
Q9Y5K6	-0.307354	0.977583	0.688923	-1.42676	-1.81746	-1.05042	1.54863	0.860556	1.03678	-0.865142	0.36301	-0.458704	-0.481309	0.643393	0.288264
O95400	-1.85552	-1.12672	-1.29399	1.16983	1.4737	0.609011	0.385771	0.723906	0.475253	0.441489	0.690559	-0.168902	-1.19516	0.392305	-0.721525
Q9UGN4	-1.21641	-0.952105	-0.722154	-1.26268	-1.30638	-1.49648	0.675927	0.797368	1.11245	0.828316	0.649962	0.712053	0.680801	0.653206	0.846124
A8K4G0	-0.420311	-0.345218	-0.421567	-1.31855	-0.0774758	-0.167367	1.63374	0.441054	0.13363	1.39277	-1.86001	-1.28898	0.928518	0.610174	0.759603
Q8TDQ1	-1.83552	-1.12023	-1.78551	-0.546023	-0.341475	-0.590122	0.952394	0.778154	1.00473	0.914524	0.542311	0.651326	0.527754	-0.17213	1.01981
Q9NPF0	1.42569	1.45306	0.998736	0.823094	-0.502252	1.43566	-1.39699	0.0120192	-0.933443	-1.31708	-0.116176	-0.00460277	-0.844881	-0.359478	-0.673348
P20138;P20138-2	-0.551417	-0.399906	0.379865	-0.702415	-0.945637	0.131363	1.36814	1.69138	1.57379	0.0304636	-1.59498	-1.14267	0.622515	-0.695717	0.235227
P28907	1.33666	1.16285	0.844336	1.26086	1.10059	1.02958	-0.327412	-0.661401	0.0739992	-1.077	-0.982251	-0.981038	-0.846783	-1.14608	-0.786918
O15446	1.04008	0.545258	0.847122	1.69629	1.31415	1.19158	-0.405896	-0.922047	-1.30141	-0.34289	-0.471038	-0.970857	-0.964441	-0.919223	-0.336668
P01730	-0.903226	-0.382077	-0.116317	-0.862894	-1.32343	-0.592484	0.744017	1.58442	1.78478	1.25646	0.466645	-0.977047	0.574286	-0.802824	-0.45031
P16070	1.48778	1.57716	1.21135	0.542029	0.80657	0.177923	0.00455332	0.237918	-0.110303	-1.66712	-1.14309	-1.19314	-0.571433	-0.793642	-0.566558
P15529-16;P15529	0.553895	-0.43593	-0.200147	-1.25564	-1.58555	-1.83883	1.17465	1.34124	1.42848	-0.0738187	-0.136257	0.129112	-0.190024	0.318177	0.770642
Q08722;H0YC40	0.834482	0.779216	0.761065	-0.0364353	0.0428162	-0.0544642	0.662246	0.754987	0.484588	-3.22498	-0.145746	-0.0466763	-0.373472	-0.541727	0.104103
P09326	-1.27824	-1.91969	-1.34299	-0.6113	-0.689695	-0.850754	0.762885	0.981618	1.05426	0.650186	0.52146	0.672399	0.827602	0.796109	0.426141
P19397	-1.11959	-0.0328777	-0.389612	-0.951606	-0.248184	-2.04978	1.02147	1.43121	1.49644	-0.256873	-0.427338	0.724	0.5523	0.826862	-0.576421
P08174;P08174-6	-0.694744	-1.19186	-1.26249	-1.0603	-1.26874	-1.17257	0.0559675	0.567549	1.18999	0.450819	0.266066	0.768325	1.00791	1.05983	1.28424
P19256-3	-0.722595	-1.20517	-0.876107	-2.00455	-0.556425	-0.404586	0.806079	0.707443	0.546439	1.42136	0.963979	0.911467	0.829092	-0.825906	0.409483
P13987	-0.325443	-0.892212	-1.52853	-1.3137	-1.39615	-0.737894	0.576666	0.297227	1.10587	1.31732	1.16269	0.963418	0.931798	-0.0514877	-0.109564
P08962	0.383305	0.0536475	-1.0615	-0.179759	-0.170298	-0.915177	-1.21944	-1.58646	0.300741	-0.915999	0.445848	1.02254	1.96571	1.04208	0.834768
P34810	0.361745	-1.042	-0.606777	0.0699317	-0.752497	-2.22126	0.971326	0.0311784	1.23791	0.259821	-0.510593	-0.919611	0.970029	1.12714	1.02366
Q07108	0.631383	-0.392303	0.779454	-1.27885	-1.04875	0.0906478	-1.5794	-0.412341	-0.827859	-0.757386	0.318781	0.439853	1.2989	0.898501	1.83937
P04233-2;E7ESL3;P04233	0.772906	-0.380202	0.118113	0.89602	0.547548	0.114138	0.948143	1.29232	1.02035	-1.18247	-1.32537	-2.06396	-0.863386	-0.366848	0.472703
P60033	0.187027	0.421502	-0.712898	0.755993	-0.0141493	0.355532	-0.743492	-1.30222	-0.0702985	-2.56415	-0.131902	0.710018	0.960215	1.06031	1.08851
Q01151	0.0122998	0.902602	-0.782073	2.49833	0.779433	-1.21911	-0.733834	-0.480198	-0.91677	1.04267	0.486609	-0.0136751	-0.575437	-0.986438	-0.0144081
Q9UIB8	0.979506	0.574397	0.152074	0.96049	0.559374	0.828446	-0.28637	-0.154997	-0.034541	-3.2433	0.0966412	-0.226678	-0.0216879	-0.267037	0.0836859
P42081	-1.26201	-1.13912	-1.14499	-1.0077	-1.16967	-1.29557	0.806333	1.11995	1.02492	0.664759	0.57116	0.785739	0.696924	0.663849	0.68543
P21926	-2.08403	0.342594	-0.969223	-1.04776	-1.17088	-0.977868	0.448037	0.991333	1.4128	0.905186	0.237984	0.290254	0.324658	0.437604	0.859314
P40200	-0.813686	-2.45648	0.590566	-0.198504	0.128964	0.386655	0.646765	-0.366391	-0.230025	1.18205	-0.234452	1.76554	-0.87312	-0.355856	0.827979
P14209;A0A096LP69	0.122684	-0.580783	-1.83682	0.776069	-0.410894	0.149138	0.0338249	1.07816	0.580884	-2.41393	0.0851816	0.517348	0.316311	0.279233	1.3036
Q8TCZ2	-0.73045	-0.665924	-1.05899	0.199805	-0.967382	-0.871903	0.820439	1.0335	0.776651	-2.20371	0.930991	0.598615	0.852536	0.94807	0.337748
P32320	-1.51761	-1.75282	-1.0205	-0.760229	-0.868871	-0.853399	0.343488	0.583492	0.46483	0.940962	0.913605	0.847109	0.983796	0.806995	0.889155
Q9BWV3	-2.27417	0.895597	-2.29009	0.468532	0.0686368	0.463578	-0.138734	0.429686	-0.305391	-0.249589	0.755863	0.818561	0.661758	0.523425	0.172338
Q8IWY9	-1.2591	-1.50372	-1.71278	0.213192	-0.242001	0.13045	-0.739352	-0.836191	0.318016	0.465784	1.01601	0.777171	1.07753	0.919331	1.37565
O75794	1.18343	1.38093	1.09459	0.992797	1.15391	0.734881	-1.2812	-1.02645	-0.585246	-0.284378	0.119976	-0.782692	-0.361439	-1.05689	-1.28222
Q9UNH5;A0A2R8YDJ8	1.9529	0.498025	0.40198	-2.13084	0.380111	0.926556	-0.386369	0.237432	-1.41058	0.821077	0.00292544	0.447696	-0.759744	-0.26193	-0.719241
Q13042;Q13042-4	-1.04113	-1.8362	-0.596329	0.919871	0.611795	0.429671	-1.35717	-0.722116	-0.465112	0.249502	0.0935013	-0.0978717	1.1129	1.69825	1.00044
Q12834	0.294369	0.851887	0.316479	0.290663	1.48978	1.37012	0.180122	0.151191	0.588244	0.265465	-0.526227	-0.402219	-1.49069	-1.51041	-1.86878
Q9UJX2;Q9UJX2-2	0.176083	1.13337	0.966975	1.53385	0.606065	0.967542	-1.31658	-0.405622	-0.319441	-1.32607	-1.18988	-1.62833	0.337602	0.383469	0.0809705
P30305	-0.37002	1.96021	1.4681	-1.09524	-0.210454	0.522252	0.359508	0.0293969	0.616221	-2.22369	0.416627	-0.372892	-0.709693	-0.166169	-0.224156
P30307	1.72064	1.22237	0.175476	-1.03521	-0.629072	-0.342511	-0.247249	-0.67245	0.820497	-0.287959	-0.137586	0.86809	1.1256	-0.486903	-2.09373
Q8NHZ8	-0.32551	-0.747519	0.362592	0.860805	1.43907	1.19974	0.558158	-0.149518	0.0559877	-2.65396	-0.375227	-0.454357	-0.811615	0.41163	0.629737
P30260;G5EA36	1.07438	0.253713	1.04455	1.27943	1.24385	0.898003	-1.12041	-0.822435	-0.0412588	-1.37769	-1.54046	-1.19568	0.0927184	0.237361	-0.0260649
P49427	1.1163	0.516247	0.120109	1.30397	0.234369	0.292562	0.879716	0.43147	0.176652	-1.77777	-1.25193	-2.16763	0.139631	-0.318938	0.305237
Q16543;K7EL68	1.45152	1.15033	0.578391	0.354167	0.433815	-0.48743	0.712037	0.0294178	-0.125548	-1.46212	-1.13761	-2.09284	1.05615	0.0219884	-0.48227
Q7L3B6	0.296087	-1.80928	-0.819903	0.484102	0.579073	0.510774	1.22556	-0.264993	0.485008	-0.637705	-0.570052	-1.73547	0.956643	-0.305089	1.60525
O60508	0.319059	-0.289708	-0.110774	0.446595	-0.828055	1.05339	1.06083	-0.453036	1.53599	-1.5355	-0.760139	-1.02998	1.47756	-1.32206	0.435844
P60953;P60953-1	-2.3059	0.455314	1.31117	-1.72413	-0.210488	-0.710544	1.12823	0.493851	0.420044	-0.423988	-0.0880764	-0.292597	0.59475	0.674639	0.677731
Q5VT25;Q5VT25-3	-1.19027	-0.525296	-0.44442	-1.22917	-0.709729	-1.90315	1.08583	0.378342	1.46796	0.299602	0.27363	1.56301	0.276868	0.109088	0.547689
Q9UKI2	-1.29284	-0.260366	-1.88669	-0.520348	-1.70123	-0.752068	0.83393	0.86526	0.651221	0.316103	0.785821	0.972395	0.638503	0.430137	0.920175
Q9H3Q1	-0.156735	0.500063	1.32863	0.870135	-0.347554	1.25862	-0.488055	-0.563346	2.01169	-0.85208	-0.215965	-1.43197	-0.148383	-1.37885	-0.386204
Q9NRR8	-1.25558	-0.306425	-0.723922	-0.433635	-1.23214	-0.492998	1.11664	1.24333	1.57174	0.374567	0.327736	1.16928	-0.039695	0.366939	-1.68583
Q9NRR3	0.0976784	0.131008	0.00574491	0.0481734	0.0340593	-2.40613	-0.152158	1.03796	-1.70291	0.910853	1.14615	1.11399	-0.786535	0.118407	0.403702
O75419;C9J911	1.10993	1.12444	0.828633	1.34167	1.29914	1.19019	-0.584531	-1.1628	-0.590222	-1.05861	-1.03351	-0.699697	-0.868722	-0.582411	-0.313502
Q99459	0.060221	0.326997	1.314	1.52059	0.765977	0.917251	0.136593	0.390368	0.0867064	-1.83475	-1.60828	-1.3104	0.20447	-0.308783	-0.660958
Q99741	1.14066	1.14833	1.10408	0.90822	1.0497	0.88266	-0.242391	-0.647377	-0.452217	-2.25401	-0.8272	-0.805981	-0.386755	-0.213276	-0.404437
O00311	1.53521	1.44141	0.880979	1.17259	0.985776	0.869992	-0.824453	-0.807203	-0.438821	-0.820011	-0.355645	-1.03343	-0.744947	-0.992101	-0.869352
Q6P1J9	0.579182	0.979553	1.20475	0.0663631	0.520038	-0.5433	0.331156	1.01816	1.47146	-0.599552	-1.5109	0.142104	-0.886293	-1.18616	-1.58655
Q69YH5	0.480901	-0.296456	-0.409234	2.04347	0.111588	2.03658	-0.773688	-0.213434	-1.50889	0.0872728	0.225469	-1.41517	-0.417896	-0.0741648	0.123648
Q99618	1.40966	0.743957	0.942885	0.983735	0.688807	1.32794	-0.34976	-0.282176	-1.16146	-1.14975	0.0536547	0.213902	-1.13207	-1.66484	-0.62448
Q9BXL8	-0.224255	0.441562	1.66187	-1.34436	0.356992	0.227724	-0.277086	-0.416501	-0.766955	1.61669	-0.135707	-0.131141	-1.36605	1.51814	-1.16091
Q96FF9	0.486324	0.403258	0.258319	-0.19724	-0.0582567	0.329477	0.522726	-0.24309	-0.599281	0.800725	0.068879	2.04604	-0.165549	-1.06378	-2.58855
Q9BWT1	0.544595	0.468712	1.42603	0.625608	0.154101	-0.0290851	0.0439502	0.186024	0.145808	0.993327	0.648284	-0.659432	-0.920223	-0.889827	-2.73787
Q96GN5;Q96GN5-2	0.779306	0.348997	1.18534	0.894205	0.216685	0.646468	1.34965	-0.132638	-1.12248	0.110445	0.219083	-0.339335	-0.618936	-2.35551	-1.18128
Q53HL2	1.17184	0.829769	1.14469	0.652714	1.0455	0.980894	-0.384199	-0.293182	-0.265796	-2.41287	-0.541248	-1.03885	-0.798536	-0.102865	0.0121383
Q86UP0	0.625396	0.529038	-0.798612	1.51612	-0.630712	-0.576769	-0.437121	-2.20621	-0.708266	-0.24525	-0.0751901	0.587287	-0.183139	1.6684	0.935029
Q9H305	-0.839984	-0.194948	-1.56061	0.00595263	0.688765	-0.524721	1.89577	1.48458	0.969777	-1.50554	0.522659	-0.0126688	-0.865629	-0.175691	0.112285
P06493	-0.00461971	-0.532071	0.78571	-0.323347	-2.48931	-0.419822	0.708089	1.22079	0.445884	1.92511	-0.0155364	0.0314565	-0.682211	-0.479262	-0.17086
Q15131	1.14118	1.01474	0.805739	-0.0173958	-0.164751	-0.0218594	0.464702	0.364096	0.979077	-1.91976	-0.0213147	1.06652	-0.801018	-1.29868	-1.59127
P21127;A0A0D9SEI3	0.874135	1.22826	1.26964	0.30201	0.0108032	1.15644	-1.06067	-1.83919	-1.10897	-0.444414	-1.12119	-0.56161	0.605743	0.880643	-0.191623
Q9NYV4;Q9NYV4-3;Q9NYV4-2	1.4675	1.3558	1.28919	0.372811	0.380874	0.762155	0.0674721	0.540642	-0.261026	-0.858795	-0.611505	-0.601214	-0.72975	-1.7785	-1.39565
Q14004;A0A2R8Y4Z0;Q14004-2	0.914529	1.35153	-0.750318	-0.78885	-1.5184	-0.220199	0.595225	0.661413	0.0428494	-0.336662	0.0485765	-2.23103	0.683633	1.12447	0.423231
O94921	-0.537932	1.51104	0.522394	0.706157	0.511544	-0.559588	0.570276	0.936854	-0.604627	-0.004254	-1.26936	-2.56463	0.0398231	0.524134	0.218168
Q00536	-0.640651	-0.767943	-1.24537	-0.634441	-2.08358	-0.581301	-0.209187	0.0778981	1.13077	0.481895	0.333789	1.20708	1.45414	0.866602	0.61031
Q00537	-0.609013	-0.722585	-0.365362	-1.29663	-1.74697	-1.41501	0.409811	0.720504	-0.0773997	1.73038	0.848529	0.836712	0.288806	0.885881	0.512346
Q9BWU1	-1.15594	-0.957832	-1.19864	-1.38543	-0.945344	-1.16122	0.951641	0.962952	0.832283	0.423299	0.63866	0.149083	1.12911	0.495621	1.22176
P24941	1.06929	1.25145	1.00306	1.27456	0.916055	0.779125	-0.0174746	-0.354581	-0.461275	-1.20672	-1.74548	-1.14748	-0.421545	-0.936783	-0.00220597
O14519	-0.657996	1.15399	1.58401	0.388735	1.68541	0.975288	0.501945	-0.936286	-0.666223	-1.42434	-0.9593	-0.692678	0.00643071	-0.0780811	-0.880904
P11802	1.20698	0.447907	1.72098	0.923037	1.25355	0.88619	-0.473041	-0.991983	-1.25257	-0.615888	0.225959	-0.583197	-0.789337	-0.7746	-1.18398
Q00535	-0.689102	-0.80076	-1.3684	0.450821	0.0898013	0.715586	1.5218	1.57572	0.221893	-1.72177	-0.178921	-1.30488	0.535999	0.485339	0.466873
Q96SZ6	0.714885	0.24966	0.772502	1.87828	1.37253	1.31903	-1.14607	-1.21013	-0.900296	-0.808127	-0.428951	-0.609069	-0.814279	0.0721056	-0.462072
Q96SN8	1.3343	1.70831	0.7263	1.02596	0.997632	0.904966	-0.617315	-0.353322	-0.372724	-1.38586	-0.710518	-0.719144	-1.14412	-0.835503	-0.558962
Q96JB5;J3QL86	-0.106901	-0.213306	-0.422697	0.110815	0.156168	-0.905326	1.21979	1.13735	1.29733	-2.58459	-0.738673	-0.107996	0.017818	0.042936	1.09729
Q00534	0.919393	1.54408	1.12262	0.396737	1.12104	1.10955	-0.676735	-0.994717	-0.800711	0.288736	-0.256107	-0.630694	-1.71115	-0.344337	-1.0877
P50613	1.16216	1.38551	1.66615	1.02197	0.523085	0.815351	-0.397539	-0.369933	-0.722388	-0.98225	-1.22442	-0.969996	-0.303629	-0.371652	-1.23243
P49336	-1.12938	0.581646	1.02968	0.899802	1.48621	1.25723	-1.07458	-0.852138	-1.1632	0.27382	0.819278	-1.36103	-0.937786	0.0708847	0.0995626
P50750	1.35999	0.221305	-0.949724	1.40605	-0.131038	0.808703	0.629416	1.04851	-0.661953	-1.7098	-0.712381	-0.221802	0.152299	-1.70285	0.463273
Q5VV42;Q5VV42-2	0.582189	1.00318	-0.282689	1.4189	0.908811	1.21137	-0.398204	0.427492	0.361226	-2.25336	-1.32769	-0.706108	-0.57511	-0.355486	-0.0145242
P46527	-0.638723	-0.605192	-0.536876	-1.13702	-1.33668	-2.17693	0.787742	0.869104	0.930239	1.05349	0.810529	0.724202	0.280572	0.614155	0.361382
Q9NXV6	0.433869	1.25334	-0.875093	-0.146311	-0.0359612	-0.529261	1.8315	0.840062	1.00732	-2.1608	0.0911834	-0.654847	-0.976741	0.0917361	-0.169994
Q96HQ2	-2.36892	-0.63771	-0.357697	-0.20596	-0.682818	0.771358	-0.60322	-1.20111	0.396223	0.145	1.11877	0.847089	1.11275	0.541731	1.12451
P42773	-0.173572	-0.573282	-1.67965	-0.738159	-0.906566	-0.533716	-0.707437	-0.694636	-0.670131	1.09748	1.49015	1.04966	0.749054	1.0346	1.2562
Q16667	1.122	0.846011	0.418478	0.985886	0.112095	1.28248	0.56243	1.01834	-0.71991	-2.03997	-1.19926	-0.846893	-0.894682	-0.42992	-0.217088
Q6NVV7	-0.874083	-0.417918	-0.189395	-0.48895	1.89583	0.335068	1.21273	1.19583	-0.762097	-0.479095	-0.199942	-0.977126	1.18559	-1.7023	0.265853
Q01850	1.54961	1.41677	1.36653	0.786032	0.682854	0.687885	-0.164776	-0.0278841	-1.04185	-0.918305	-0.414087	-0.675793	-0.873751	-1.15204	-1.22119
Q86X02	-0.723188	-0.194751	0.819886	-0.630566	0.355971	-0.676436	-2.04845	0.381616	0.11743	1.49329	1.51223	1.11628	-1.23463	-0.36856	0.0798814
O95674	-1.66247	-2.66477	-0.626089	-0.129052	0.440288	-0.343039	0.675532	0.275554	0.42873	0.980299	0.55437	0.656039	0.0529206	0.868423	0.49326
Q9H211	2.14118	1.3128	1.34099	0.0750762	-0.00817435	-0.146638	-0.754299	0.217017	0.167477	-1.24088	-0.156769	-1.76952	-0.385102	-0.217861	-0.575313
Q9UKY7;D6R9V8;Q9UKY7-3;Q9UKY7-2	1.55553	1.34619	1.16845	0.299312	0.745439	0.43181	-0.231415	-0.631559	-0.0229554	-1.33685	-1.26622	-1.73378	0.558608	-0.340912	-0.541645
Q9Y232	1.36989	0.867256	-0.0686875	0.804796	1.55351	1.02509	-0.116399	0.0314615	-0.491577	0.39231	-1.59574	-0.932009	-0.615366	-1.64918	-0.575352
Q8N8U2	-0.074717	1.85636	0.808995	-1.91771	0.585449	-2.07859	0.787163	0.410149	-0.202439	-0.335753	-0.29206	0.644127	0.109357	-0.314718	0.0143836
P40199	-0.72013	-1.3125	-1.33536	-0.508254	-0.533435	-1.5469	-0.442275	0.688455	0.573266	0.418767	0.385094	0.217475	1.4584	1.40861	1.24879
P49715	1.56711	1.25632	1.08667	0.713899	0.732607	0.63414	0.172052	-0.0664248	0.0304453	-0.232829	-1.65749	-1.10345	-1.09625	-1.07519	-0.961611
P17676;P17676-2;P17676-3	-0.956225	-0.956253	-0.0828615	-1.6341	-0.833999	-1.47602	0.482033	0.854518	1.25125	1.55879	0.6283	1.02046	0.408363	-0.241823	-0.0224372
Q15744	2.00337	1.2145	1.51822	0.131555	0.474413	-0.289104	-0.0910954	-0.000352909	0.168242	-1.14116	-1.48562	-1.06746	-0.116316	-0.264958	-1.05424
P53567	0.921974	0.838709	0.947631	0.0504327	-0.318841	-0.31223	1.75858	-1.75296	-1.33465	-0.274894	-0.522596	0.0575059	-1.26645	1.20173	0.00607029
Q03701	1.42038	1.24654	1.1372	1.11898	0.873981	1.15521	-0.576844	-0.693537	-0.768248	-0.96123	-0.790628	-1.10572	-0.461266	-0.547524	-1.04729
A8MTT3	0.893126	0.838624	0.297246	1.21088	1.38061	1.31239	-0.152631	0.376163	-0.71704	-0.970925	-0.957749	-1.97122	-0.440317	-0.333419	-0.765731
Q92879;E9PSH0;Q92879-5	1.53846	1.71955	1.53444	0.880562	0.31044	0.170385	-0.141589	-0.984388	-0.695103	-0.311927	-0.844138	-1.44684	-0.555586	-0.74116	-0.433101
O95319	0.594753	1.84027	1.65559	0.497784	0.115942	-0.315697	-0.121827	-1.6518	-0.544481	-1.17087	-1.27775	-0.766807	0.210501	0.618261	0.316142
Q9UHN6	-1.27877	-1.38738	-0.88081	-1.2774	-1.11138	-1.10666	0.710125	0.711508	0.835095	0.870321	0.863929	0.89119	0.766278	0.634723	0.759242
P49450	-0.933307	-0.838192	-0.697124	-1.55941	-1.4966	-0.606833	0.436006	1.17586	1.39659	0.959752	1.26718	0.785486	0.40358	-0.0288738	-0.26412
P07199	-1.0981	-0.786727	-0.342171	-1.20657	-0.110831	-0.442431	1.01584	1.53715	0.727532	-0.187307	0.00916771	1.81626	0.409296	-1.68778	0.34667
Q03188	-0.941887	-0.644353	0.590698	0.540655	0.426478	0.346244	1.56154	1.3168	0.719343	-2.34517	-0.674989	-0.744656	0.14626	-0.643166	0.346204
Q02224;Q02224-3	1.16858	0.948677	0.966715	1.0817	1.19244	1.29623	-0.38958	-0.475233	-0.279515	-0.831816	-0.729485	-1.50875	-1.13426	-0.187806	-1.11791
P49454	1.22862	1.17539	1.18144	1.04972	1.05175	1.17745	-0.259119	-0.455335	-0.427301	-1.08658	-0.914544	-1.27921	-0.709377	-0.824764	-0.908145
Q9H3R5	0.936599	1.11912	1.86545	0.731995	1.00758	0.295124	0.0288213	0.0239413	-0.21685	-0.729694	-0.379961	-0.606148	-1.43893	-1.08178	-1.55527
Q92674	0.00959514	1.92194	0.766066	0.328029	-0.319136	1.10161	-0.975214	-0.284772	1.07404	-0.771449	-0.417766	-1.63605	-1.21891	0.949042	-0.527029
Q9HC77	1.33128	1.15442	1.15524	1.05956	0.971776	1.05825	-0.384812	-0.367049	-0.584987	-1.17658	-0.729595	-1.57751	-0.742399	-0.818907	-0.348687
Q9BS16;D6RJF0	-1.24204	-1.01463	-1.70826	0.260923	0.352468	0.45981	0.789615	0.164104	0.111076	1.65053	0.912028	1.35797	-1.02355	-0.994876	-0.0751569
Q8N0S6	-0.4124	-0.0172164	-2.2502	-0.204501	-0.458583	-0.658787	-1.32333	-0.306925	1.39236	-0.164356	0.942808	0.931152	1.32005	0.46606	0.743873
Q9NSP4	1.35447	1.26898	0.694358	0.576369	0.873558	0.425984	-0.792059	-1.03304	0.464363	-1.79166	-1.41329	-1.18471	0.257786	-0.136894	0.435781
Q96H22;Q96H22-2	-1.87156	-1.58381	-1.5293	0.0950067	0.348341	-0.186715	-0.0886502	-0.474272	0.0745257	0.294449	1.24796	1.10081	0.540057	0.889904	1.14324
Q9BU64	0.934138	0.999969	0.848883	0.71746	0.616787	0.392448	-0.0376791	0.0572242	0.00341028	-1.99414	-1.41877	-1.99247	0.459698	-0.0135444	0.426593
Q6IPU0	-0.181543	-0.0854326	-1.17414	0.0301092	0.87118	-1.0189	0.221058	-1.4615	1.48357	0.301898	1.78172	0.787281	-1.46014	-0.480736	0.385582
Q7L2Z9	1.09144	0.793985	1.06315	1.20138	0.754145	1.14116	-0.407158	-0.270298	0.054722	-1.87836	-1.08159	-1.45455	-0.799644	-0.0120396	-0.196339
Q8N2Z9	0.259229	0.343682	0.365203	1.34869	1.89456	1.2276	-0.847731	-0.631966	-0.329728	-1.90535	-0.3277	-0.827603	0.302987	-1.00369	0.131816
Q96BT3	-1.56885	-1.71138	-1.41639	0.396388	0.389418	0.214451	-0.466375	0.416724	0.840503	0.537282	-0.861772	0.542889	1.84372	0.609276	0.234117
Q71F23	1.91147	1.19093	0.397346	0.910486	0.91815	0.790966	-0.817456	-0.554231	-0.422882	-1.56082	-1.0211	-1.26949	0.157788	-0.35881	-0.272348
Q7Z7K6	1.82328	0.709565	1.97042	0.0648513	-0.26172	-0.361941	0.67027	-0.470868	0.482963	0.0112381	-0.13277	-1.36049	-0.945701	-1.08247	-1.11663
Q5EE01	1.11663	0.819982	-0.291289	-0.364985	0.472143	0.68644	0.788799	1.51571	0.447246	-2.13155	-1.02022	0.121419	-0.539847	-1.46041	-0.160061
A8MT69	0.530305	-0.566351	-0.439576	2.15298	0.983126	1.8252	-0.504395	0.0968915	-0.238537	-0.581856	-0.895067	-0.976981	0.394954	-1.13041	-0.650288
O60308	-0.632125	-1.33788	-0.0547425	-0.717182	-0.56367	-2.03058	0.342076	0.89264	0.90274	0.728412	1.87714	-0.49372	0.0702535	0.898016	0.118619
Q8N960;Q8N960-2	-2.44187	-1.07475	-1.01622	-0.0170786	-0.242186	0.096403	1.36559	0.503344	1.20694	0.094673	0.719583	0.759603	0.315816	-0.830056	0.560217
Q6ZU80	-0.5802	-1.29701	0.428567	-0.165674	-0.486354	-1.93077	1.98793	1.2092	0.798206	0.593795	0.333543	0.0402664	-0.792485	-0.640154	0.501147
Q9UPN4;I3L2X7;I3L316	0.351869	-0.443211	-0.460976	-1.60547	-1.87696	-0.753399	1.28696	1.79285	1.22323	0.0390154	0.503558	-0.248171	-0.186992	0.257072	0.120626
Q66GS9	1.56794	0.831824	0.732052	-1.48547	-0.1772	-0.389007	0.857418	0.74271	0.715191	-0.352363	-1.52482	0.584977	0.410955	-1.30781	-1.2064
O94986;O94986-1	0.87088	0.956593	1.70362	0.938124	1.32937	0.778006	-0.316729	-0.240961	-0.407891	-1.5123	-0.674832	-0.522019	-0.886297	-0.920909	-1.09465
Q5TB80	0.074327	1.12181	1.37859	0.472148	1.33625	0.284809	0.570214	-0.133003	-0.213634	-2.38731	-1.07193	-0.982791	-0.67206	0.294109	-0.0715243
Q9UPV0	1.54249	-0.730484	0.309776	-1.79311	0.623499	-0.121899	0.560376	-0.406923	0.327673	-1.02015	0.364514	0.243001	-1.32079	1.89362	-0.471589
Q5SW79;H0Y2V6;Q5SW79-2	-0.7655	0.62781	1.40395	-0.00678724	-0.112123	0.767156	1.57446	-0.0875243	0.631876	-2.5252	0.0577754	-0.542473	-0.114279	-0.934769	0.0256289
Q96LK0	-0.408917	-0.283828	-3.16053	0.150448	0.401508	0.35227	1.01252	0.863395	0.871994	0.487135	-0.06145	0.0864363	0.220488	-0.758635	0.227169
Q8TEP8;Q8TEP8-1	0.348818	-0.385801	-1.60564	-0.618292	1.2009	-0.0614451	-0.524497	0.870017	0.539237	-1.20733	1.65975	0.989175	-0.900543	-1.14016	0.835801
Q9BV73	-0.823121	0.965504	0.0618026	-0.311513	-0.244552	0.037663	1.05193	1.00537	1.21766	-2.5221	-0.948438	-0.657712	0.0114624	0.212823	0.943215
O15078	1.3655	1.67727	0.946475	0.756192	1.12615	0.409864	0.140985	-0.432129	-0.284958	-0.67799	-0.857639	-0.452826	-1.5149	-1.17498	-1.02702
Q9C0D2	0.709631	0.199379	0.108	0.728806	-0.174878	0.193347	0.717928	0.745649	0.858383	0.586113	-0.32396	-3.16921	-0.620133	-0.32652	-0.232529
Q5VT06;A2A4F6	1.01244	0.266007	-0.0793805	-0.0725066	-0.579656	0.456806	1.6358	1.67664	1.03751	-1.20435	-0.0222049	-1.12925	-1.15295	-1.03933	-0.805574
Q9BYV8	0.521209	2.19205	-1.18097	0.355771	1.30104	0.730187	-0.466243	-0.540877	-0.614482	-1.66913	-1.04	0.524058	-0.245266	-0.1304	0.263057
Q9C0F1	0.306407	-0.905963	-0.945618	0.097041	0.206922	0.620576	1.00581	0.222749	0.732253	-1.84315	-1.53025	-0.975488	1.32738	0.459545	1.22179
Q53EZ4	1.47462	2.03835	1.37979	0.135505	-0.808654	-1.33629	-0.974078	-0.928773	-1.01702	-0.500317	0.342561	-0.107455	-0.0462839	0.276945	0.0711016
Q86XR8	1.33219	0.833954	0.528322	-0.471115	1.22366	0.309042	0.0835359	-0.00637142	0.830243	-2.3121	-0.773022	-0.881088	-1.30098	0.0325598	0.571175
Q8IYX8	1.0609	0.912968	0.96406	1.4791	1.09782	0.391786	0.160928	-0.315108	-0.52836	-1.65972	-1.05014	-1.72994	-0.487731	-0.268186	-0.0283894
Q96MT8;Q96MT8-3	1.39751	1.07695	1.27644	0.333736	0.238245	0.0419862	0.352661	0.865034	0.659013	-1.15414	-1.16482	-1.1812	-1.34862	-0.0225234	-1.37027
Q76N32	-1.51224	-0.958354	-0.785325	-1.02338	-0.355346	-0.626727	1.47249	1.32716	-0.394754	1.31029	1.10046	0.586477	0.304365	0.506362	-0.951479
Q9P209	1.02996	1.07636	1.12709	1.11845	1.17736	1.21869	-0.239506	-0.573477	-0.450342	-1.51828	-0.376679	-1.09044	-0.701568	-0.733193	-1.06443
Q8TAP6	1.13849	1.64281	0.831738	1.13476	0.590351	0.472685	-1.37842	-0.478898	-1.02809	-0.108066	0.161137	0.406524	-1.42414	-1.21876	-0.742118
Q5JTW2	-0.420471	-1.11527	-0.36582	0.592432	0.121631	0.543259	-1.91966	-1.63879	0.0222098	0.515539	-0.311079	0.101847	1.40778	1.32559	1.14081
Q9Y592	1.29586	1.26068	0.798776	0.914247	1.20655	0.819327	0.138859	-0.00478459	-0.198676	-1.1879	-1.63415	-1.00666	-0.842689	-0.620461	-0.938987
Q6P2H3	-1.14524	-0.966809	0.910582	-1.21137	0.885495	1.62531	-0.38077	1.22881	0.880723	-1.32702	-0.76334	-0.561802	-0.290254	0.900512	0.21518
Q96ST8	0.611635	0.73527	0.582044	0.831488	-0.146643	0.355493	-0.0485717	0.32566	-0.269752	-2.92252	-1.03478	-0.293437	-0.46045	0.472498	1.26207
Q96GE4	0.521803	0.693539	-0.409906	1.4122	1.41594	0.119468	-0.228388	0.772165	0.900842	-0.531597	-1.9624	-0.23454	-0.824931	0.00992737	-1.65411
Q8IW35	-1.47129	-2.03968	-1.35159	-0.246742	-0.857935	-0.334458	0.980554	0.825915	0.523248	0.184907	0.841608	0.540906	0.609127	0.852718	0.942725
Q9Y6K0	0.910402	0.945811	1.09307	0.135111	0.708667	0.379046	0.465885	1.30358	-1.73151	-1.9644	-0.942538	-0.782406	-0.362191	-0.0769827	-0.0815412
Q8TCT0	-1.13423	-0.350063	-1.12572	-0.304088	-0.184047	-0.306857	0.5673	0.290497	0.408731	-2.49063	0.97303	1.03304	0.761536	0.941301	0.920199
Q96G23	-0.870049	0.924154	1.53471	0.526676	-0.571281	0.148518	0.42582	0.991656	-0.140496	-0.788263	0.387402	0.0270897	0.262146	-2.71321	-0.144872
Q8N5B7	0.389118	0.962307	-1.18264	-0.49893	-1.51635	-0.0052351	-0.174221	0.636812	0.942358	1.38634	0.823685	0.258605	0.392887	-2.18579	-0.228949
Q6ZMG9	0.267762	-0.0451853	-0.273721	0.647362	0.74337	0.553684	0.474801	0.219859	0.645804	-2.77718	0.979398	-1.72124	-0.089953	-0.103199	0.478438
Q9Y5P4	-0.0475364	0.168897	0.274892	0.897915	0.777029	-0.643187	0.438953	0.144847	0.730832	-0.860142	-1.85549	-2.31965	0.752654	0.826652	0.713335
P23141;A0A140TA63;P23141-3	-0.105088	-1.52628	-1.02649	-1.04965	-1.13453	-1.55386	0.324551	0.293067	0.630951	0.423611	1.04716	0.95146	0.593903	0.61393	1.51727
O00748	-0.297721	0.310303	0.915892	-0.97431	-0.739256	-1.48111	0.340125	-0.997349	-0.295061	1.87277	-0.908228	0.117089	1.85888	-0.214117	0.492087
Q6UWW8	0.33647	-0.33391	0.476295	0.994582	0.410176	1.1634	0.970069	0.952767	0.0422952	0.710738	-0.290326	-0.996074	-1.30538	-0.858651	-2.27245
P41208	-0.194315	0.47602	-0.269338	0.117072	0.880969	-0.0651293	-0.468728	-1.72856	-1.24125	0.637591	0.480009	-1.88274	1.44361	0.58461	1.23017
O15182	0.401054	-0.573472	-0.718818	0.939204	0.921821	1.16737	0.289767	-0.323038	-0.552141	-2.61282	-0.529046	1.33151	0.123411	0.568499	-0.433301
Q9Y6A4	-1.07531	-1.65688	-1.51598	-0.0911272	-1.08226	0.423753	-0.0228091	0.25418	-0.0813148	2.02121	1.07107	0.717792	0.127662	0.145721	0.764293
P57076;C9J818	1.48887	1.41329	1.30515	0.718426	0.646565	1.10946	0.0332236	-0.403941	-1.05621	-0.794708	-0.971333	-0.821084	-0.975093	-0.796186	-0.896433
Q96G28	0.637345	0.705191	0.879059	1.58049	0.958505	1.09383	-0.423539	-0.549258	-0.422949	-0.0148863	-0.500668	0.152525	-1.51529	-2.04889	-0.531464
O43822	-0.238029	-0.154152	0.565827	0.0513994	0.773954	-0.200174	0.456232	1.49723	1.68211	-0.996271	0.511795	0.014525	-1.98794	-0.479085	-1.49742
Q96MT7	1.6745	-0.261222	-0.926323	-0.0234043	0.27963	0.273989	1.31391	1.22313	-0.668329	-1.16498	-0.685552	-1.43265	-0.49075	1.4269	-0.538837
Q9P2B7	1.22678	1.51422	0.756922	0.632135	1.01384	1.28941	-0.316255	-0.47666	-0.265253	-1.83071	-1.08739	-0.875846	-0.528292	-0.466436	-0.58646
P00746	-1.46686	-1.78696	0.438729	-0.6909	-0.626729	-1.22365	1.03486	1.2856	1.68594	0.532193	0.32248	0.359083	0.106912	-0.00805509	0.0373549
Q9UEE9	0.510176	1.57598	-0.0732059	0.289975	0.943786	1.22252	-2.10256	-0.7483	-0.614302	0.770223	-1.30499	-0.104631	-0.772706	-0.262719	0.670755
P23528	0.83498	0.861247	0.536173	-0.842779	-1.4372	-1.21131	0.582798	0.864619	1.18274	-1.75206	-0.439611	-0.934705	0.768958	0.0867512	0.899402
Q9Y281;G3V2U0	-1.37582	-1.10557	-1.01587	-0.910644	-0.921286	-0.407285	0.605686	0.690115	0.52518	1.72805	1.21527	1.50564	-0.0296451	-0.125041	-0.37877
O15519	-0.503373	-0.647495	-2.68803	-0.875285	-0.327738	-0.683156	0.708553	1.0069	0.536949	1.0462	0.608177	0.555958	-0.221612	0.871823	0.612139
P27918	-1.62782	-0.702826	-1.17564	-0.93822	-1.30327	-1.04913	0.875376	0.992457	1.23002	0.497267	0.753242	0.97592	0.408674	0.40872	0.655229
Q8N884	1.69881	1.82032	1.20021	0.661881	0.726905	0.270141	-0.891318	-1.14105	-0.751123	-0.46771	-0.578749	-0.813064	-0.0947589	-1.03302	-0.607467
Q9UFW8	-1.65631	-1.27413	-0.638	0.0991609	-0.406173	0.0553382	1.4357	2.04128	0.354907	-1.34322	0.73549	0.249253	0.0622536	0.490543	-0.206092
Q9P2M7	-0.446437	-0.63311	0.705717	-0.48643	-0.332748	-2.02191	1.02208	1.59391	1.73154	-0.942747	-0.0568054	0.732669	-0.655589	-0.0713744	-0.13877
Q99675	1.17669	0.949963	-0.778589	0.399187	0.745309	0.359719	0.994157	-1.05554	0.290886	0.621755	-2.58562	0.298991	-0.336574	-0.869672	-0.210653
Q8WUX2	0.710127	1.33816	0.274651	0.291301	0.803671	0.192774	-0.386661	-0.232802	0.275445	-0.733838	-3.14375	0.285876	0.264912	0.0881456	-0.028013
Q13111;K7EJF1;K7EPA1	1.53697	1.42796	1.40477	0.758648	0.19222	0.673541	-0.399089	-0.814322	-1.12354	-1.81854	0.0472541	-0.154362	-0.490939	-0.875922	-0.364651
Q13112	0.782465	1.36242	1.74192	0.950356	0.509745	0.223581	0.00955567	0.119956	-1.24008	-0.0772649	0.0242026	-0.343012	-1.61622	-1.21394	-1.23369
Q96JM3	1.487	1.35512	1.46052	-0.820452	-0.589957	-0.904157	0.974425	1.08808	0.250873	-0.620043	-0.475398	-0.201601	-0.87946	-1.28835	-0.8366
Q96BP2	0.95201	0.879188	0.64131	1.08929	0.247199	0.0845429	-0.894687	-0.766292	-0.514516	1.51851	0.649638	-1.63247	0.250845	-1.70504	-0.799531
Q9Y6H1	0.879651	0.470498	1.3549	0.918783	0.634096	0.42256	-0.348857	0.278408	0.427564	-0.381094	0.133618	-0.148951	-1.17415	-0.787932	-2.67909
Q9NX63;C9JRZ6	1.73981	1.44138	1.66346	0.024932	-0.0232288	-0.31393	0.399932	-0.0100568	-0.271372	-2.02666	-0.863745	-0.728894	-0.163151	-0.491463	-0.377017
Q8N4Q1	0.609135	1.3999	0.652358	0.710673	1.01825	1.49605	0.235631	-0.24998	-0.0530191	-1.62695	-1.43112	-1.42891	-0.394462	-0.395262	-0.542291
Q9BRQ6	0.665865	0.825348	1.77593	0.854017	1.14361	0.688193	-0.357488	-0.450108	-0.190866	-1.37729	-0.22398	0.395213	-1.15467	-1.44434	-1.14943
Q9BUK0	-0.346998	-1.39835	-1.31934	0.238028	0.0378883	-1.0507	-0.403925	0.0444227	-0.619636	0.79013	0.767522	0.699417	-0.505089	0.581326	2.48531
O14646	1.19272	1.27365	1.34454	1.10661	0.965029	0.895686	-0.382497	-0.649362	-0.506923	-1.34085	-1.23562	-1.10053	-0.598702	-0.535459	-0.428291
Q86WJ1	1.59775	0.876332	0.854008	0.861211	1.20473	0.939251	-0.775554	-0.835351	-0.853131	-0.493846	-1.50358	-1.3098	0.39812	-0.417294	-0.542844
O14647	-1.30974	-1.53817	-0.541449	-1.30102	-0.987436	-0.663242	0.912189	0.790013	1.21641	0.127892	0.222035	-0.131924	1.28674	0.911398	1.0063
Q12873	1.33771	0.813623	1.46989	1.16074	1.02354	0.882738	-0.120242	-0.661849	-0.172952	-1.06067	-1.08939	-0.664298	-0.850676	-0.793247	-1.27491
F5GWX5;A0A2R8YFD8;Q14839	1.46632	1.26149	0.974791	0.531751	0.726484	0.307934	0.556708	0.000819367	-0.629771	-1.6676	-1.30607	-1.63511	-0.0251526	-0.715622	0.153026
Q8TD26	0.574599	1.85913	0.766426	0.271853	0.687107	0.360883	0.406307	-0.724596	0.53256	-0.419555	0.394588	0.0759926	-1.6557	-1.56084	-1.56875
Q9P2D1	0.28152	0.536438	1.22445	0.705062	0.942979	1.58778	-0.461392	0.174939	-0.347827	-0.970922	-0.978079	-2.4024	0.0271471	0.103917	-0.423612
Q9HCK8	1.77022	1.23577	0.546259	0.161261	1.08096	1.21091	0.272049	-0.370899	-0.42067	-1.21835	-1.28226	-0.861378	-0.312584	-0.468111	-1.34317
Q3L8U1;Q3L8U1-2	-0.61672	-0.804901	-1.82713	0.824491	1.5318	1.36551	0.692139	0.740589	0.678342	-0.935655	0.544048	-0.934398	-0.679447	-0.828452	0.249784
O14757	1.46151	1.39779	1.29306	0.912809	0.939823	0.927587	-0.989326	-0.718455	-0.472983	-1.14591	-0.848231	-0.750034	-0.623851	-0.712602	-0.67118
O96017	-2.22046	-0.352533	-0.34795	-0.77846	0.506088	0.771259	1.31027	1.43844	1.25693	-0.220828	-0.055705	0.230643	0.0617936	-1.35353	-0.24596
Q8IWX8	1.43853	0.991125	0.797775	1.00135	0.0659363	1.1016	-0.0299718	-0.237557	-0.466715	-2.07624	-1.27279	-1.25316	0.4369	-0.230062	-0.266716
Q96EP1;A0A096P6K8	-0.905932	-1.12583	-0.155505	-0.913295	0.401152	-0.555315	1.15553	1.61744	1.26999	0.39177	-2.10869	-0.0686436	0.325526	0.131494	0.540323
P36222	-0.486557	-0.811668	-0.801347	-0.243554	-0.28836	0.633493	1.15959	1.62262	1.37612	0.0824575	-1.78428	-1.56261	0.312741	0.349983	0.441372
Q9UKJ5	0.640462	0.672229	0.135918	0.535977	1.12952	0.448801	0.550905	0.861808	-0.338258	-3.03579	-0.113084	-0.419478	-0.454703	-0.751066	0.136759
Q9BWS9	0.755226	0.493396	0.200978	-0.0964661	0.905032	1.37459	-1.678	-1.09206	-0.289814	-1.3001	-0.882845	-0.911121	1.56283	0.738214	0.220136
Q13231	0.228021	-1.38222	-0.0643781	0.886777	-0.883543	0.290331	1.34314	0.767565	1.67549	0.0231892	-1.35537	-0.674507	0.579806	-1.59015	0.155844
P35790	-1.46446	-1.45195	-0.719014	-0.539662	-1.25743	-1.2575	1.16226	0.757955	0.29	0.599432	0.950064	0.993085	0.278691	1.0108	0.647731
Q9Y259	0.53119	-1.2738	-0.938853	-1.54072	-0.651645	-0.747453	0.439813	0.109292	0.0213325	0.0330572	-0.770169	0.255707	1.49023	1.78887	1.25315
P24386	0.226607	-1.03536	-0.546304	-0.924218	-0.421683	-0.316908	1.1839	2.30441	-0.632647	-0.945701	0.433456	-1.36059	0.635252	0.791969	0.607826
P26374	1.20186	1.47284	1.43817	0.927824	1.08815	0.806968	-0.707461	-0.943196	-0.719554	-0.395257	-1.03231	-0.816616	-0.886916	-0.786852	-0.647646
Q9HD42	-0.729799	0.603314	1.02185	-1.41794	-1.22667	-1.01376	1.03757	1.35641	0.729296	-1.19248	-0.293292	-1.0048	0.779261	0.552186	0.798849
Q7LBR1	0.898896	1.17752	1.1644	0.343619	-0.467319	-0.0797009	0.883186	0.189702	1.4554	-1.44635	-1.72158	-0.939801	-0.343687	-1.05447	-0.0598116
O43633	-1.11465	0.0438732	-0.825272	-0.384126	-0.408866	-0.241658	1.67733	1.95295	0.792115	-1.28573	0.513198	0.931671	-0.911897	-0.897426	0.158494
Q9UQN3	-0.720478	-0.705351	0.205403	-0.575448	-1.29386	-0.696438	1.96105	2.02963	0.793711	-0.980748	-0.49698	0.475528	0.156799	-0.51495	0.362128
Q9Y3E7	-0.384915	-1.34072	0.977363	-0.162219	-0.700851	-1.891	1.07041	0.440593	0.639458	-0.303138	-0.815615	-0.161058	0.30825	2.07813	0.245299
Q9BY43	-0.343053	0.0240998	0.834142	-0.1569	0.388626	0.296204	1.79683	0.567996	1.43403	0.535944	-1.76947	-1.38808	-1.17537	-0.66809	-0.376906
Q9H444	0.0215704	0.63241	-2.1004	-0.157239	0.513359	-0.819217	-0.41302	-0.393096	1.38951	-1.40958	0.0904493	-0.629292	1.09454	1.02952	1.15048
Q9NZZ3	-0.887601	-1.09631	0.0657794	-0.671329	-0.633925	-1.22138	-0.184791	0.249212	-0.0847674	-0.34495	0.0997245	-0.395474	1.25791	1.54491	2.30299
Q96FZ7;I3L3E4;I3L4G8	-2.00018	1.55615	1.45704	-0.108656	0.666274	-1.2119	0.256381	0.554964	0.52235	-0.481854	-1.40925	0.293923	0.217614	-0.647783	0.334919
Q8WUX9	-1.07795	0.438313	-2.68021	-0.776157	-0.350764	-0.70493	0.534083	1.10629	0.843242	0.604961	0.714563	-0.168841	0.189281	0.350286	0.97784
P52757	-1.2681	0.256839	-1.78896	-0.533617	-0.689673	-0.599237	0.528598	0.810048	1.01806	-0.408952	0.993066	1.0819	-0.144812	-0.933678	1.67851
Q9UHD1	1.63041	1.72928	0.806656	0.71181	0.469006	1.0975	-0.707315	-0.611363	-0.704005	-1.36871	-0.191743	-0.528352	-0.264002	-1.04098	-1.0282
Q99653	-0.692595	-0.654298	-1.12811	-0.725206	-0.681498	-1.82491	2.0205	0.777443	1.11692	0.0457379	0.999232	0.50221	-0.0718561	0.516393	-0.199952
F8W1B3;Q8WUD6	0.391071	1.18517	1.00514	0.406244	-2.01448	-0.152774	0.160016	0.372077	-0.0506111	-2.17907	-0.852277	0.24712	0.235356	1.19375	0.0532655
Q9NRG0	-0.546397	0.119533	0.460591	1.16446	1.69855	0.39745	-1.38357	-1.01563	-0.298823	-1.85089	-0.0989776	-0.894904	0.47597	0.944697	0.827945
O43529	0.588268	0.842314	0.692676	1.28245	0.596239	1.06115	-0.448412	-0.319092	-0.422495	-1.48455	-1.84533	-1.60227	0.217651	0.794384	0.047025
Q9NPF2	1.24251	1.13149	1.47448	1.05822	0.801075	0.761829	-0.802935	-0.662432	0.145011	-1.72569	-0.733457	-0.966217	-0.697603	-0.728185	-0.298103
Q9NRB3	-0.627543	-1.63665	-0.813881	-0.715782	0.776577	1.08866	0.565318	0.239477	0.737244	0.974697	0.539094	1.41812	0.170885	-1.55085	-1.16535
Q8NCH0	0.383118	-0.496586	-1.98879	1.20069	1.75355	0.00424524	-0.351228	0.47072	1.2185	-0.713338	-1.30583	-0.777986	0.208783	0.623976	-0.229836
Q86X52	-0.428342	-0.455163	-2.18287	-0.791948	-0.030445	0.10133	1.42369	1.59956	1.16004	-1.23763	0.454406	0.671072	-0.248111	-0.127659	0.0920801
Q8WVB6	-1.14155	-1.25443	-0.911163	0.623604	0.574731	1.02103	-0.323924	0.932447	-0.614442	-0.325119	0.418449	1.17442	0.345518	1.36271	-1.88228
P0CG13	-1.02236	-2.05911	-1.13186	0.959647	0.626532	1.02283	-0.765038	0.160439	-1.11892	1.47726	0.582148	-0.14508	0.495694	0.490052	0.427768
Q9Y3Y2	0.842156	-0.042963	0.968876	1.76309	0.195265	0.848293	-0.999402	1.23678	-0.130979	-0.245684	-0.445042	-0.466487	-0.387595	-1.12434	-2.01197
O15111	0.698617	0.230777	0.245804	-0.790173	-0.994126	-0.983397	0.317345	0.909464	1.25561	-0.0906338	-1.50862	-1.84484	0.942113	0.337188	1.27487
Q8WUH1;H0YHB4	0.326039	-1.13201	-0.444278	-0.901494	0.481407	0.952657	-0.644305	0.675955	0.227954	1.27111	0.673739	1.17861	0.535282	-1.02092	-2.17975
B4DL54	-0.0786246	1.30801	0.558471	-0.0230953	1.18286	0.306829	0.560814	0.121253	0.0174561	-1.20054	-1.57069	-2.38818	0.216495	0.499841	0.489094
O76071	2.12415	1.12759	0.544253	-1.45344	-0.576077	-0.671459	-0.762469	-0.203343	0.369984	0.222866	-0.256672	-1.21408	1.46596	-0.72586	0.00859135
Q9H5X1	-0.871903	-2.49514	-1.48561	0.28202	0.662939	-0.245347	1.23488	0.913088	-0.351173	0.612159	0.698407	0.738936	0.468567	-0.309611	0.147788
Q9Y3D0	0.971249	1.12284	1.05191	-0.164991	-0.496412	0.108205	-0.11984	-0.150235	-0.0168248	-3.09334	0.330438	0.0521788	0.17257	0.677103	-0.444847
Q9H6Q4	-1.19254	0.207117	-1.33984	0.770093	-1.26816	-1.58546	1.63839	0.407087	1.0085	-0.48045	0.225724	0.774492	-0.0387741	-0.231208	1.10504
Q6FI81	1.19374	1.27851	1.40552	1.10566	0.0468868	0.691549	0.457221	0.301647	-0.0981265	-1.22613	-1.26684	-0.765639	-1.03692	-0.995291	-1.0918
Q99828	-1.69133	0.0409114	-1.07218	-1.63844	-0.241101	0.564996	0.134077	1.47553	0.318182	1.21417	1.42815	0.596795	0.00609055	-0.807537	-0.328304
I3L2J0;Q96RK0	-0.692794	-0.326256	-0.114334	-1.47886	0.312838	-0.489966	-1.26321	0.0855736	-0.350999	0.990492	-0.357057	-0.598343	0.753419	2.43049	1.09901
Q9BW66	-0.275686	-0.524809	-0.639801	1.14571	1.12976	1.0953	-0.521423	0.605053	-0.669447	-1.69917	-0.592049	-0.658542	0.330135	2.01067	-0.735702
Q8TCG1	0.752939	1.14721	1.23771	-0.00697828	-0.467659	-0.858643	0.391175	0.86982	1.53096	-1.48642	-1.84986	-0.805579	-0.252499	-0.175389	-0.0267753
Q86X95	1.87049	1.37872	0.450599	0.677622	0.479067	0.703109	0.296008	0.313642	-0.0115759	-1.12912	-0.407983	-1.2913	-0.971832	-1.49187	-0.865578
Q14011	0.55482	0.727347	-0.537327	0.482011	-0.0627597	0.706585	0.966113	1.06978	-0.0660648	-0.139526	-0.98952	-1.30665	1.17659	-0.142967	-2.43843
Q9NZ45	-0.177918	-1.12448	-0.00188016	0.677197	-0.0426192	-0.217023	1.08796	0.360533	1.80439	-1.32046	-1.84511	-0.36062	-0.549927	0.314427	1.39553
Q8N5K1	-0.388351	0.212256	0.0573177	-0.904902	-1.45304	-1.57851	0.860752	1.07691	1.9657	-0.3738	-0.769377	-0.417557	0.0363464	1.22679	0.449466
P0C7P0	-0.446703	-0.56246	-0.412182	-0.619329	-1.14532	-0.532712	1.82521	0.404603	1.49955	-1.01623	-1.0164	-0.599509	0.112704	1.3112	1.19758
O14578;H7BYJ3;O14578-3	0.253929	0.513472	1.39721	0.321105	1.47267	0.81587	0.804389	0.0392868	0.632874	-1.42584	-0.651395	-1.72931	-1.2331	-0.4806	-0.730565
Q99967	-1.0108	-1.84884	-0.604054	1.60471	0.497374	-0.600503	1.2292	-0.0304664	-0.487257	-0.814598	1.2892	1.17837	-0.138404	0.365364	-0.629309
Q9ULV3	1.00108	1.17157	0.456301	-1.48599	-1.3695	-1.95225	0.922299	1.14302	0.467402	0.566708	-0.0547024	-0.164231	0.0898848	-0.882613	0.0910012
Q8WWK9	1.31222	1.64873	1.00142	0.289737	0.833501	1.07259	0.385011	-0.551267	0.0248741	-1.21963	-1.13055	-0.736098	-1.02499	-0.926237	-0.979315
Q8IYA6;F8WBE0	1.08599	1.51749	1.75626	-0.694667	0.219675	-0.00787363	0.5538	0.31497	-0.0261603	-0.0625956	-0.0687535	-0.570335	-0.822062	-2.03364	-1.16211
Q07065	-1.63112	-0.259517	-0.116784	-1.98007	-1.8683	0.00697322	0.566638	0.721799	0.728328	0.523629	0.629313	0.599889	0.696749	0.732777	0.649704
Q14008;H0YEK7	0.512216	1.14624	0.750776	1.19786	0.890553	0.705777	0.652051	-0.100658	-0.309226	-1.61016	-0.992289	-2.07886	-0.52308	-0.568642	0.32744
P12277	-0.668763	-1.16809	-1.54622	0.349602	0.576825	0.468298	-0.473093	0.452422	1.49038	-0.659409	-1.34454	-0.671994	1.0872	0.619651	1.48774
P12532	1.40683	0.837891	0.166153	1.18236	0.954235	1.83107	-0.65005	-0.835117	-0.226314	-0.343313	-0.593476	-0.354999	-0.935343	-1.29409	-1.14584
P61024	-1.05974	-0.9174	-2.95597	0.415775	0.324856	0.271321	0.520805	0.775666	0.0917712	0.540412	0.700779	0.99391	0.444904	-0.279067	0.131976
P33552	1.45756	1.37515	0.427776	0.101738	0.285013	0.404995	-0.876452	-0.258452	-0.218037	0.415332	0.147236	0.174594	0.386504	-1.21081	-2.61214
Q7Z460	0.549443	0.619065	-0.637701	0.949725	0.577781	1.01153	0.0416321	0.431938	-0.148115	-1.92521	-1.57306	-1.72168	0.872786	0.674712	0.277166
O75122-3;O75122	-0.0181365	0.802389	1.06213	1.89459	0.347107	0.211354	0.73658	0.443338	-0.492951	-2.16471	-1.0668	-1.10894	0.229224	-0.466706	-0.408461
Q8N2M8	0.920003	1.1415	1.25556	0.343504	-0.101158	0.438584	1.07895	0.369431	0.333067	-1.25482	-2.28185	-1.17117	-0.303824	-0.353021	-0.414753
Q05315	-0.109767	-1.09226	-0.956791	-1.51041	-1.16773	-1.51354	0.758076	0.65799	0.809908	0.36029	0.799477	0.730733	0.48923	0.0927264	1.65206
Q96S66	1.04187	2.12621	0.64487	0.426631	0.4534	0.00342971	0.233154	-0.744906	-0.0860065	-1.33887	-2.10085	-0.852	-0.0621964	0.0767821	0.178477
P51790-2;P51790	-0.154612	-1.21327	-1.17753	0.455567	-0.361171	0.00396459	0.966	0.827564	1.22323	-1.74882	0.584162	0.861183	0.36391	0.948423	-1.5786
P51795	-0.188512	-1.40272	-1.5441	0.875216	0.424535	2.05394	-1.07343	-0.677311	-0.845563	0.0570224	1.08796	-0.0548484	0.135417	0.929359	0.223034
P51797	0.213854	-1.52852	-1.46967	0.674121	0.768742	2.02271	0.588193	0.257787	0.468284	0.294756	-0.411132	-1.32608	0.839368	-0.672072	-0.720339
P51798;I3L470	1.3178	1.69709	1.90012	-0.668749	0.00170445	-0.00807906	-0.518613	0.226466	0.35727	-1.21053	-1.27118	-1.18196	-0.570431	0.153537	-0.224448
Q9NY35	-0.203173	0.0672052	-0.283346	-1.4518	-1.38684	-1.35433	1.56565	1.52941	1.55876	-0.723272	-0.000957015	0.179138	0.190549	-0.11557	0.428583
Q9Y240	-0.0924758	1.18679	1.34657	-1.33332	1.59193	-1.87505	-0.169016	0.0194532	-0.620789	-1.06902	0.3974	-0.457793	-0.160106	0.955744	0.279683
Q5QGZ9	0.271503	0.546435	0.426282	0.733361	0.114413	0.251676	0.556329	0.314418	1.73172	0.42976	-1.02352	-0.958553	-2.64159	-0.297199	-0.455043
Q2KHT3-2;Q2KHT3	0.958094	1.09441	1.15586	-0.349496	-1.24818	-0.590643	0.781202	-0.155985	1.02168	-2.43551	-0.385605	-0.702757	0.216101	0.405761	0.23507
Q9UMR7	-1.06016	-0.648607	-0.385915	-1.45446	-1.26941	-1.34241	1.29305	1.34293	0.855421	0.0852688	1.02833	1.03278	0.281458	-0.285649	0.527378
Q9NY25;C9JPR7;Q9NY25-2	0.0461317	-0.287597	-0.104994	-0.272053	-1.42154	-0.182638	1.102	0.954231	1.20764	-0.0763891	0.2461	-0.0648728	1.00038	0.478859	-2.62525
O14967	1.07847	1.01646	2.01801	-0.648398	-0.615079	0.687701	0.632994	0.0365456	-1.36059	-0.0545531	0.366453	-1.32249	0.281291	-1.0755	-1.04132
O00299	0.216078	0.535728	1.01388	0.122993	-0.481995	-1.68908	-0.608236	-0.72766	0.720456	-1.51018	-0.196233	-0.917924	1.73755	0.47629	1.30834
Q9Y696	-0.668644	-0.907874	-1.05426	0.192466	0.14178	-0.330464	0.754587	1.28375	-0.380561	-1.05415	0.0472789	2.67977	-0.262592	-0.780789	0.339703
Q9NZA1	-1.82139	-1.55711	-1.24621	-0.98186	-0.353117	0.335002	1.45323	0.989399	0.618223	0.851265	0.742799	0.853274	0.0386198	0.143698	-0.0658151
Q14677;Q14677-2	0.821353	0.712902	0.544832	1.02958	0.672734	0.212888	0.807673	0.522136	0.627592	-2.28855	-1.48772	-1.39791	-0.248616	-0.128527	-0.400364
P30622;A0A3B3ISJ8;P30622-2	-0.945869	-1.09615	-0.967887	-1.29354	-1.31985	-1.27522	1.08411	1.08915	1.12211	0.59637	0.494407	0.350649	0.731794	0.605429	0.824486
Q9UDT6;Q9UDT6-2	-0.663731	-0.171096	-0.333889	-0.777884	-1.23037	-2.21317	0.912399	0.913709	1.79153	0.385344	-0.263048	0.366706	0.882579	0.596231	-0.195316
P49759	0.618029	0.0543849	0.577908	1.76496	1.75337	1.22848	-0.392692	-1.38384	-0.823638	0.195676	-1.01011	-0.631857	-0.889951	-0.424184	-0.636532
P49760	0.278838	0.617475	2.10248	0.613282	0.529362	1.077	-0.210085	0.167748	0.518773	-1.18678	-1.63847	-0.619216	-0.542389	-1.45964	-0.248373
P49761	-0.729121	-2.26854	-1.37045	-0.347246	0.362319	0.826446	0.621258	0.7396	1.30903	-0.233419	1.00195	1.17617	-0.369505	-0.473643	-0.244844
Q9HAZ1	0.0107956	0.896583	0.96687	0.619206	0.983617	-0.600688	-0.589151	-0.687084	-0.110888	-3.02397	0.152158	0.422137	0.247928	0.524915	0.187574
Q96JQ2	0.914066	1.48993	1.17244	0.758277	0.996776	0.557287	-0.452914	-0.615547	-0.482979	-2.40647	-0.760622	-0.419488	-0.554654	-0.121356	-0.0747531
O75503	-0.875827	-0.909104	-1.97804	0.308652	-0.584527	0.705487	0.114975	-0.803956	0.116746	0.114704	0.689462	0.671043	1.51711	-0.81389	1.72717
Q9UBY8	1.5316	0.542405	1.24634	0.851245	-0.513638	0.239711	0.938046	-0.467552	-1.20698	-0.0534697	0.164919	0.718294	-1.45811	-1.67	-0.862808
P54105	-0.0882185	-2.43419	-1.6654	0.839717	1.44104	0.97785	0.469656	0.204608	-0.0828656	-0.748567	-0.353598	0.179802	0.399487	0.569001	0.291687
Q92989	1.99842	1.05595	0.844293	0.326502	1.16218	-0.00939583	-1.20293	-1.46633	-1.16039	-0.847743	-0.328166	0.523443	0.171328	-0.335685	-0.731471
Q9H078;F5H7A5	1.35178	1.75	0.637894	0.687065	0.493755	0.303212	-1.43175	-0.807938	-1.741	-1.228	0.00852256	-0.206544	0.688764	-0.318925	-0.186835
Q16740	-1.17101	-0.861773	-0.897504	-0.737199	0.29307	0.234474	0.659596	1.18535	0.606373	-1.91989	1.07976	1.50941	-0.352528	0.843533	-0.471648
O96005	0.951579	1.19318	1.07239	0.766822	0.690524	0.444165	0.283212	-0.0109836	0.507926	-2.19055	-1.47751	0.144847	-0.752969	-0.680205	-0.94244
Q96KA5	2.04597	1.54463	0.702771	0.605394	-0.173903	-0.14166	-0.806114	-0.309389	-1.54877	0.413908	-1.60577	-0.566969	-0.488472	0.0956323	0.232745
O76031	1.16247	1.45028	1.46545	0.554923	1.01552	0.815359	-0.0860464	-0.206756	-0.30639	-1.09607	-1.44097	-1.04834	-0.460382	-0.966648	-0.852414
Q9HAW4	1.4678	1.34479	1.05399	0.890361	0.980041	1.06971	-0.469177	-1.01307	-1.00164	-0.173654	-0.900244	-0.873612	-0.728214	-1.20332	-0.443758
O94985	0.809366	0.469544	0.746885	0.253217	0.703446	0.681451	0.950694	-0.13121	1.4068	-0.81434	-1.20942	-2.18363	-0.314675	-1.28163	-0.0864943
P09496	-0.320403	-0.881575	-1.30637	-1.28634	-1.57784	-0.70184	1.39297	1.36957	0.587466	-0.0425742	-0.0345451	0.819402	0.800852	1.13929	0.0419463
P09497;P09497-2	-0.628349	-0.646588	-1.14917	0.449215	0.0643544	-0.302601	0.891175	-0.230296	0.801363	2.23091	0.281835	-0.128247	0.475106	0.0765194	-2.18522
Q00610;K7EJJ5	-0.388648	0.273901	0.172868	-0.694839	-0.798138	-0.749442	-0.677636	-0.271189	0.141278	-0.728856	-0.311065	-0.930599	2.50179	0.626263	1.83431
P53675	-1.34476	1.13072	0.806114	0.917138	0.449189	1.23813	-0.435593	0.0130696	-0.618488	1.46384	-1.63265	-1.24374	-0.618974	-0.491464	0.367461
Q96AJ1	1.41633	0.591251	1.23899	0.387212	0.775553	1.16256	0.264238	0.57423	-0.196351	-1.85229	-0.804121	-1.03843	-0.404959	-0.975239	-1.13897
I3L2B0;O75153	1.1644	1.27473	1.4567	1.00803	1.1175	0.88104	-0.770641	-0.935047	-0.825441	-0.881903	-1.00396	-1.107	-0.354556	-0.361015	-0.662836
Q8N0X4	-0.174925	-2.18342	-1.03751	0.99959	-0.255736	-1.11633	-0.114344	-0.812593	1.25865	0.592476	-0.407969	1.15324	0.790747	0.31571	0.992421
Q8NFW8	-1.08928	-0.614534	-0.787961	-1.18376	-1.7436	-0.992537	0.837605	1.17613	1.2374	-0.0131482	0.684317	0.14798	1.24538	0.292646	0.803357
Q96DG6	0.592233	1.27394	1.20816	0.700119	0.600386	1.00062	-0.0981761	-1.44262	-0.686504	-1.24812	-0.633412	-1.93496	0.140197	-0.117091	0.645212
Q7Z7K0	-0.555935	-2.35082	0.893	0.635986	1.07204	0.259676	0.951157	0.864883	0.789119	-0.477739	-0.183192	-1.71944	-0.239532	0.341056	-0.280263
Q9NRP2;H3BNN8;H3BPP2	0.502402	-0.0707018	-0.221534	1.07122	0.434788	0.595079	0.75458	1.08657	1.62656	-0.157664	-1.25642	-1.7008	-0.600299	-0.474655	-1.58913
P56277	0.283019	-0.43036	0.632379	-1.32607	-1.01811	-1.05238	1.6232	0.819795	2.03708	-1.17584	0.395838	-0.484937	-0.433229	0.115988	0.0136182
Q8IY22	-0.155329	2.19674	-0.017385	1.01368	0.301739	0.341813	-1.21463	-0.931383	-1.67231	-0.480931	1.18098	0.537456	-0.89997	0.0224675	-0.222947
P30085	1.58702	0.385293	1.6766	0.0850492	-0.334896	-0.827903	-0.348449	-0.584344	0.0539495	-2.26491	-0.619237	-0.513112	0.619931	0.0415758	1.04343
Q5EBM0	-1.50158	-1.95756	-1.11816	-0.527183	-0.0253132	0.502619	1.12849	1.50223	0.0289238	-0.871203	0.293834	0.616373	0.344255	0.760396	0.823878
Q9BQ75;C9IY68	1.04628	0.971286	1.36057	1.03389	0.962208	1.2631	-0.828377	-1.06994	-0.671556	-0.965316	-1.62257	-0.65803	-0.170559	-0.320036	-0.33094
Q96MX0	0.373732	-0.311338	0.213013	1.04384	-1.93578	-0.311646	1.59891	-0.873469	1.2714	-1.0003	0.255641	-0.41035	0.747783	0.627362	-1.2888
Q9NX76	-0.879339	-0.390966	-0.307593	-1.7798	0.46915	0.304323	-2.05602	1.24741	1.30667	0.113163	1.05881	0.882529	-0.240839	0.150602	0.121905
Q8N1G2	0.567208	0.570041	0.48448	1.82043	0.780725	0.910666	-0.862567	-0.605768	-0.738985	-1.4815	-1.55162	-0.752686	1.03772	0.383753	-0.561889
Q8IYT2	-0.22599	1.19878	0.118501	-0.0866553	-0.458314	-1.30215	-0.434429	-0.125576	0.442423	-1.88304	-0.87458	-0.460829	1.59481	1.23749	1.25956
Q96M20	1.64963	1.11664	0.926664	-1.39096	-0.832423	0.045447	0.668383	0.812746	0.614902	-1.21383	0.761312	-0.36114	-1.23124	-1.0402	-0.525931
P62633;P62633-4	0.183803	0.288515	0.151348	1.51454	0.554499	1.91254	0.302213	0.140752	-0.0843049	-1.45941	-1.61852	-1.63781	-0.00378573	-0.0199217	-0.224449
Q96KP4;Q96KP4-2	-0.868883	-0.280792	0.124792	0.734537	0.904164	0.92138	-1.09662	-0.633231	-1.4341	-0.848649	-1.00988	0.00650956	1.76553	1.54905	0.166197
Q8WXI2	0.850406	0.815144	0.729833	0.787804	1.01275	0.951747	0.00797516	0.0211934	-1.2975	-1.20471	-2.08833	-0.716664	0.516188	-0.95994	0.574094
Q99439;A0A087X271	0.431513	1.01752	0.128233	-0.731723	-0.219624	0.256104	-0.0608109	0.202476	0.840058	-2.71247	-0.617584	-1.00657	1.42403	0.397225	0.651626
Q9H8M5	0.461983	0.236817	-0.218426	1.40258	-2.1265	0.247241	-0.337261	-0.835019	-0.1417	1.88959	-0.801231	0.884729	0.614068	-0.399912	-0.876964
Q8NE01	1.04419	1.16868	1.03221	0.0018815	0.47055	0.74296	-1.40722	0.816216	0.100809	0.731001	-1.62422	-0.0922403	-0.712305	-1.7599	-0.512603
Q6P4Q7;Q6P4Q7-2	-0.484248	-0.76854	-1.45561	-0.0906329	-1.04603	-0.455766	1.64733	1.89675	1.60203	-0.206551	-0.259742	-0.532342	-0.151358	-0.297769	0.602487
A5YKK6;H3BMZ2;A5YKK6-2	0.782433	1.11442	0.6414	0.893011	1.08506	0.5384	-0.465448	-0.818981	0.337026	-1.89431	-1.68297	-1.21263	0.698066	-0.219982	0.204508
Q9H9A5;Q9H9A5-2	1.20596	0.822523	0.939867	0.63999	1.01369	0.662563	-0.309072	0.318973	-0.46006	-1.36545	-1.46802	-2.06067	-0.0749213	-0.391017	0.52564
Q9UKZ1	-1.08355	-0.700891	-1.2748	0.746849	0.736474	1.66979	-1.10933	-0.530088	-0.281336	1.11665	-0.946798	-0.642074	1.48246	0.676379	0.140272
Q9NZN8;F8VUB4	0.586588	1.48567	-0.257025	0.941115	-0.00512457	0.448888	-1.78196	0.280349	-1.32787	-1.59717	0.142455	-0.0408683	-0.777973	0.57101	1.33191
O75175	0.465177	1.17505	1.60561	-0.341435	-0.103992	0.536602	0.522291	0.683716	0.232967	-2.60614	-0.14061	0.0666653	-0.589593	-1.15109	-0.355215
O95628-10;O95628	0.735261	0.395977	0.433994	-0.0875874	0.403539	1.25321	-0.916625	-0.695637	0.61697	1.51946	0.112684	0.5973	-1.48082	-2.00417	-0.883553
Q9ULM6	0.415854	0.692055	1.4425	0.91602	1.03608	1.4427	0.231993	0.00333428	-0.0868753	-1.68581	-1.08276	-1.36937	-0.716157	-0.763613	-0.475947
Q96LI5	0.987258	1.12461	0.266918	1.7723	1.1461	1.04487	-1.47032	-1.25931	-0.567942	-0.513113	-0.79548	-0.962016	-0.321342	-0.0754214	-0.377119
Q9UIV1;E5RHV9	-0.944495	-1.87241	-1.52752	-0.0931288	-0.836753	0.558356	1.20881	0.49422	0.730444	-0.987739	-0.0336851	0.642877	0.587462	0.787706	1.28586
Q9UFF9	-0.171175	-3.003	-1.06175	0.392708	1.1398	1.09894	-0.0183346	0.0748881	0.322239	0.745536	0.368863	0.351539	-0.460611	0.146731	0.0736292
Q92600	-0.997433	-0.358424	1.61214	0.427352	0.856003	0.568355	-0.0687619	-0.348841	0.702292	-1.86883	-1.34319	-1.1297	1.22131	0.576376	0.151353
P09543	-1.29795	-1.34451	-0.336229	-1.23403	-0.53391	-0.437507	0.957372	1.58515	1.67817	-0.55714	0.350544	0.912026	0.507235	-0.670651	0.421432
Q9Y2B0	-1.72047	-2.66587	-0.627618	0.660496	0.661907	0.252458	0.777104	0.558369	0.0119344	0.430428	0.73137	0.816672	-0.0873377	0.46799	-0.267429
Q9BT09	-0.0580729	1.20371	2.07191	-0.46673	-0.329617	-0.972004	0.342775	1.01309	1.44299	-1.05617	-0.829199	-1.03044	-0.0351078	-0.806974	-0.490157
Q8N129	-0.137192	0.430027	0.143398	0.095076	0.281744	0.0332213	0.455287	0.499355	0.0484913	-2.42197	-1.34434	-1.35246	1.20732	0.765263	1.29677
P34972	-1.32772	-0.280029	-0.1959	-0.497267	-1.42221	-1.03653	1.43835	0.758478	-0.529018	0.511018	-0.455011	1.34812	0.396384	-0.489138	1.78046
Q6PJW8	-0.57549	-0.713655	-0.27064	0.113375	1.21194	0.561069	1.01693	1.33642	0.882943	-2.46025	-0.821158	-0.668496	-0.379142	0.184616	0.581543
Q9NXG0	-0.260142	-0.555758	-0.18025	-0.525933	0.114775	-0.35904	1.28597	1.97177	0.135523	-2.5388	0.755115	-0.0686399	-0.50594	0.180676	0.550671
Q7Z7A1	-0.414908	-0.0127025	-0.237636	-0.415069	0.0347983	-0.706279	1.47138	0.378537	2.06787	-1.46164	-0.735646	-1.399	-0.286367	1.26105	0.455619
Q8N137	-2.50028	-1.32242	-1.1194	-0.222155	-0.0916543	-0.390312	0.347525	1.08527	0.352492	1.01085	0.488378	0.275266	0.567292	0.370986	1.14816
Q9GZY4	-0.663051	-1.14615	-0.53989	0.874862	0.902372	0.101897	-1.33132	-1.64639	-0.0729024	-0.914853	1.26871	1.59878	0.388248	0.472301	0.70739
Q9Y2R0	0.949967	1.64882	-1.11189	0.886415	0.295627	-1.06399	-0.864845	-0.432329	0.197021	0.545673	-1.47466	-0.736928	-0.485312	1.70566	-0.0592263
Q9NYJ1	0.335798	1.3242	-0.383601	1.46014	1.26482	1.04549	0.531518	0.0586143	-0.998489	-0.651786	0.00472755	-0.0127552	-1.61677	-1.02191	-1.33999
Q86WW8	1.20002	0.314371	0.550289	0.749631	0.798002	0.590869	0.198958	-0.243634	-0.318855	-0.307431	-0.385469	-0.106629	0.243363	-0.107878	-3.17561
Q5JTJ3	1.54399	1.21016	0.392948	0.368862	1.0927	0.874651	-1.64711	-0.490071	0.632423	-0.264295	-0.641552	0.34913	-1.25273	-0.975362	-1.19375
Q96BR5	0.513445	1.33745	0.720223	1.15142	1.16677	1.17664	-0.669321	-1.07402	-1.05244	-0.240413	-1.09963	-1.72121	-0.400158	-0.250901	0.442141
Q96IL0	1.53296	0.863894	0.701222	1.14299	1.61663	0.478916	-1.12157	-0.350443	-0.701085	-0.675166	-1.61184	-1.0334	-0.372658	-0.333034	-0.137419
Q13057	-0.806242	-0.897622	0.300408	0.0493141	0.858397	1.34094	-1.01585	-0.776319	-1.18031	-1.0981	0.237541	-0.611198	0.924896	1.97818	0.695964
O43405	0.964598	0.762643	0.931585	1.12555	1.45458	1.11133	-0.134434	-1.83297	-1.0617	-1.02006	-0.719756	-0.743406	-0.231494	-0.0306616	-0.575808
Q8WTW3	-1.8568	0.0984323	-0.144257	-0.665002	-0.888302	0.0543443	1.28902	0.902086	0.749941	-1.33775	1.09963	1.5184	-0.463446	-0.755745	0.399441
Q14746;B7Z2Y2	-0.937967	-1.52006	-1.18255	-1.16004	-0.529135	-0.453399	-0.226139	0.609893	0.607987	0.205234	0.178552	-0.023602	1.73836	1.16617	1.5267
Q96JB2	-1.82813	-1.16799	-1.52581	-0.337626	-0.440383	-0.420706	0.265035	0.482726	0.1196	0.365932	-0.00942149	0.319374	1.30521	1.21377	1.65842
Q9H9E3	-1.54182	-1.55994	-0.460246	-0.353107	-0.718365	-0.583748	0.805112	0.308025	0.801095	1.00746	-1.04679	-0.27869	1.02165	1.31805	1.28131
Q9UP83;U3KQU7	1.37364	1.51372	-0.0463512	0.655063	1.22475	0.212991	-0.610079	-0.580693	-1.26048	-0.483328	-1.37592	-1.21526	0.502517	-0.873652	0.963081
Q9Y2V7	-0.172782	-1.28793	-1.09061	1.86741	-0.462952	-0.854395	-0.28042	-0.980411	-0.176725	-0.096423	1.741	0.692715	0.429204	-0.582772	1.2551
P83436	0.707783	2.3483	1.43672	0.0757556	0.361044	0.174208	-0.44976	-1.19692	-1.44171	-0.19613	-0.311498	-0.0748211	-1.21001	-0.564476	0.34152
Q96MW5	0.130753	-0.0908971	1.09455	0.0398602	0.936234	0.526882	-0.530989	-0.272564	0.0154336	-2.62005	-0.629378	-1.2706	0.975181	0.828571	0.86701
P38432	1.50735	1.15609	2.21971	0.497597	0.32754	0.358013	-1.11367	-0.35837	-1.0934	-0.928974	-0.635503	-0.141479	-0.583592	-0.772839	-0.438473
P02452	-1.54654	-0.790969	1.74701	-0.186683	0.21762	0.540668	0.615518	-1.49696	0.900766	0.0195364	0.585827	1.45584	-0.552025	-0.424915	-1.08469
Q86Y22	1.06534	0.231519	0.176482	1.10124	1.73979	0.647653	0.593122	-0.630578	-0.800703	0.819184	-1.91508	-0.493445	-0.780127	-0.900612	-0.853785
A8TX70	1.32208	-2.24139	-0.638418	0.342444	0.89043	-1.2467	-0.220379	-0.728674	1.08709	0.91757	0.260933	1.16327	-0.167798	-0.491607	-0.248844
Q14055	-1.58778	-0.598177	0.324004	0.916923	-1.68344	0.341895	0.780732	1.06747	1.28798	-1.7645	0.304302	0.541389	-0.387175	0.406273	0.0501
Q8NBJ5	0.743931	0.96329	0.394169	1.63679	1.04663	0.799216	0.0488524	-0.508628	-0.500434	-2.38108	-0.538179	-0.913592	0.171365	-0.757061	-0.205275
Q8IYK4	-1.10957	-0.489481	0.14299	1.09472	1.5784	1.0625	1.05173	0.262218	1.04977	-0.784381	-1.01396	-1.13353	-1.16496	0.426257	-0.972702
Q8N668	0.770837	-1.36556	-0.527093	-1.3459	-2.22873	0.607414	0.776534	1.12358	0.414692	0.911566	0.811727	0.57966	0.0238786	-0.053743	-0.49887
Q9Y6G5	-1.76203	-0.624411	-0.738678	-0.299827	0.486528	0.219527	0.352069	-0.241914	0.0381648	-1.63641	0.346901	-0.325472	1.79258	1.65495	0.738026
Q86X83	-2.12282	0.114873	0.516585	0.866216	0.317714	-0.0106476	1.74477	0.54838	1.08919	0.139525	0.116495	-1.46172	-0.974998	-0.0416074	-0.841957
R4GMX3	-0.398652	-0.886519	-1.01565	-0.448009	1.31329	0.515336	0.324214	0.762459	0.413255	1.33338	-0.929268	-0.209768	0.93707	-2.26053	0.549398
Q9H0A8;H3BRX0	-1.28506	-0.544469	-0.201021	-0.565184	0.591898	0.458985	0.591124	0.483713	0.331164	-2.84531	0.0536162	0.384637	0.834652	0.979628	0.731633
Q9GZQ3	1.90794	0.766134	-0.495115	0.240245	-0.734077	-1.06433	-1.20394	-0.0101402	-1.04786	0.477186	0.86745	1.18167	1.02062	-0.862129	-1.04365
Q7Z4G1	-1.30245	-1.24375	-0.108712	0.839733	0.492955	0.539509	0.211826	0.620919	0.770909	-0.0351347	0.288451	0.82285	0.740773	0.0396383	-2.67752
Q86VX2	-1.4158	-1.31698	-0.269433	0.146789	-1.74018	0.793138	-0.560044	-0.300134	0.107375	-0.500635	0.681846	0.552487	1.63932	1.04071	1.14155
Q9NX08	-1.20643	-1.09631	-1.42932	-0.978881	-0.931124	-0.229801	0.438495	-0.0684918	-0.693744	1.15403	0.867703	1.19946	0.670499	1.39325	0.91067
Q9P000	-0.19383	0.153017	0.534154	1.19799	1.37057	1.11585	-1.15832	-1.38263	-1.48091	-1.00563	0.26919	-1.07063	0.553855	0.0438611	1.05346
P21964	-1.46244	-1.171	-1.37956	-0.204835	-1.02913	0.508513	0.803319	0.849697	0.859364	-0.337559	-0.0104731	0.194206	2.2165	0.228926	-0.0655233
Q8NHY2	-0.0644701	-1.56142	0.285953	1.54015	1.68479	1.03509	-0.496707	0.626555	-0.999784	-0.213766	0.697979	0.0366865	-1.48273	-0.20488	-0.883444
P53621;A0A3B3ISC6;P53621-2	1.76956	1.77614	1.23255	-0.138733	0.19388	-0.391661	-0.0832612	-0.869238	-0.69767	-0.830653	-1.39634	-1.33206	0.544232	0.118122	0.105131
P53618	-0.00750869	0.688851	0.867173	-0.322197	0.237614	-0.609598	-0.320106	-0.0384455	0.876564	-2.04152	-1.61488	-0.998358	1.03403	1.11875	1.12963
P35606;P35606-2	1.28859	0.242407	0.465394	-1.47949	-0.937071	-0.948184	1.40806	0.964214	0.304668	-2.14938	0.140092	-0.166739	-0.0301995	0.55354	0.344099
O14579	-1.00618	-1.64061	-1.20482	0.55503	-0.78227	0.0532726	-0.138806	0.736419	-1.26291	0.706702	0.695748	-0.24296	0.734888	1.02928	1.76721
Q9Y678	0.102686	-0.385679	0.00574916	-0.512982	-0.835239	-0.455306	-0.22723	-0.755666	0.3637	-0.70454	-0.566268	-1.25402	2.11776	1.88238	1.22465
Q9UBF2	-1.59013	-1.22688	-1.16952	-0.739562	-0.110944	-0.547026	1.22121	1.13723	1.25487	-0.963205	0.0503329	0.0614668	0.613665	0.84146	1.16702
Q9NQ92	-1.95866	-0.124591	0.28723	0.83355	0.217965	1.17307	-0.065593	-0.528027	-0.608121	0.435083	0.172447	-1.42504	2.18335	-0.522077	-0.0705861
P61201-2;P61201	-0.641273	0.79431	-0.83307	1.09996	-0.237562	-0.312968	-1.0781	0.197623	0.338967	-2.34412	-0.359907	1.25727	-0.0603344	1.08866	1.09055
Q9UNS2;H7C3P9;Q9UNS2-2	-1.45692	1.77572	-0.231677	-1.00326	-0.37654	0.716404	-0.302393	0.0622213	0.0672916	-0.670192	-0.527663	-1.20572	1.72493	0.10846	1.31934
Q9BT78	-1.34242	-1.39046	-1.49558	0.431763	-0.537159	0.610647	-0.266098	-0.292055	-0.738103	-0.230066	0.505607	0.601642	1.24425	1.62369	1.27435
Q92905	1.09405	1.21982	0.963657	-0.3342	-0.75488	0.128874	-0.0802211	-0.443172	-0.170833	-2.27942	-0.546641	-1.33429	0.918454	0.691912	0.926891
Q7L5N1	-1.44023	-1.87299	-0.715288	-0.657976	-0.59599	-0.50588	0.255438	0.150423	0.0528853	0.65322	-0.0418996	0.478548	1.69177	1.22051	1.32745
Q9UBW8	0.414	1.17632	0.539626	-0.185503	-0.124637	0.315946	0.143009	0.863347	-0.0517193	-2.64437	-1.36652	-0.504837	-0.0780452	0.0501505	1.45323
Q9H9Q2;Q9H9Q2-3	0.577704	1.7451	0.641786	0.175862	0.611844	0.413945	0.171794	0.431073	0.473114	-1.37675	-0.237091	-2.05317	-1.65098	0.423509	-0.347737
Q99627	0.208595	0.966613	-0.322849	0.914219	0.808023	-0.134143	-1.77283	-1.46426	-0.264795	-0.778536	-1.3088	0.196951	0.480958	1.6895	0.781353
Q8WXC6	0.111943	0.296711	-0.069173	0.222753	-0.233161	0.946255	-0.894522	0.790199	-0.560813	1.4215	0.98021	0.867683	-2.34473	-1.37823	-0.156626
P61923	0.220403	0.303955	-0.271518	-0.688061	-0.422951	-0.91644	-1.86832	-0.313345	-1.64004	1.30598	0.568873	1.41106	0.838841	1.05822	0.413341
Q9H8M1	1.38646	1.22718	0.712921	-0.281216	-2.19667	0.846312	-0.0601737	-0.0995624	-1.93296	-0.0320336	0.176742	0.0184482	0.702755	-0.402732	-0.0654684
Q9NZJ6	-0.607512	-0.565644	0.12245	0.271417	1.44677	-0.742469	-0.424711	-1.44088	0.163892	-2.06363	0.312045	0.668345	0.558368	1.66631	0.635244
Q9Y3A0	1.19882	0.930678	1.18336	1.12795	0.910958	1.1528	-1.06383	-0.772055	-0.45923	-1.26282	-0.884126	-0.785289	0.459446	-0.540898	-1.19576
Q5HYK3	0.338295	0.0417163	-0.444113	1.5037	1.57233	0.731328	-1.49925	-0.21475	-0.713985	-1.55137	-0.921389	-0.897256	0.958836	0.417286	0.678616
Q9Y2Z9;Q9Y2Z9-2;G3V434	-0.0665989	1.29593	0.241051	-1.38161	0.133585	-2.03661	0.21631	0.644022	-1.63403	1.20147	-0.534625	0.417028	0.676617	-0.00371779	0.831187
Q99807	-0.969879	-1.84494	-1.95853	-0.239125	-0.0180492	0.00466887	1.02596	-0.171515	-0.622276	0.31062	0.689286	1.15362	1.02689	0.675002	0.938263
Q8NI60	1.11402	1.34432	1.08404	1.5149	0.968289	0.732281	-0.552843	-0.362029	-1.53887	-0.80128	-0.934855	-0.804022	-0.560143	-0.635644	-0.56816
Q96D53	-1.42738	-1.38929	-0.431033	0.489219	-0.990986	-0.78678	-1.15384	0.128923	0.785102	0.549113	2.02589	1.06881	0.585963	0.248687	0.297607
O75208	-0.667031	0.364196	-1.03281	-0.288893	0.607051	-0.452784	0.109767	-1.13328	1.75397	-1.8408	-0.386572	-0.189593	0.730853	1.584	0.841925
P31146;H3BRJ0	0.783533	1.26806	0.438149	-1.27475	-1.11957	-1.29685	-0.437433	0.0566381	0.781587	-1.47545	0.0189999	-0.550145	1.41647	0.076111	1.31465
Q9BR76	-0.156897	0.301168	0.0760989	-1.38936	-1.99704	-1.81756	0.707827	1.02596	1.31459	-0.125941	0.161896	-0.0495896	0.457935	0.814259	0.676647
Q9ULV4	-0.377528	-0.458205	0.34076	-0.769957	-1.40703	-1.16089	1.55879	1.51688	1.38072	-1.24224	-0.26075	-0.514228	0.92732	0.487906	-0.0215487
Q92828	1.36674	1.62319	0.453117	0.557401	-0.468512	-0.312573	-1.32257	-1.73266	-0.946458	0.993136	0.733564	0.735518	-0.636707	-0.489617	-0.553567
P57737-3;P57737	-0.181305	-0.767614	0.0911678	-1.27615	-0.619592	-0.993439	0.229406	1.30062	1.78172	-1.7889	0.402691	0.815773	0.718985	-0.514554	0.801189
Q14019	1.8925	0.819553	-1.43851	0.215254	-0.380751	-1.96657	0.266587	-0.149247	-0.0292318	-0.771734	0.455008	-0.60717	1.47163	0.396694	-0.17402
Q12887	0.151727	1.39306	1.03741	-0.235288	-1.57098	-1.48351	0.985849	-0.987974	0.0386974	-1.40758	-0.178161	0.839488	1.10663	-0.229314	0.539954
Q9Y6N1	0.99958	1.04608	-0.0976027	0.358372	2.00369	0.775516	-0.614831	0.149088	-1.64623	-0.552707	0.424219	-0.28878	-0.185833	-1.74605	-0.624519
Q7KZN9	0.551786	0.0742844	0.0292729	0.870329	0.756614	0.548784	-0.87025	-0.678108	-0.599317	1.89305	0.643377	0.72634	-1.07369	-0.853905	-2.01856
Q14061	1.36797	1.38876	0.634163	0.273625	0.526504	0.517621	0.0848978	0.0195321	0.219248	-2.80567	-0.562651	-0.43108	-0.012301	-0.648107	-0.572506
Q8N8Q8	0.263157	0.256942	-0.634659	0.637259	1.46347	1.34366	-0.271596	0.0204673	0.537668	0.13537	0.364405	-2.69486	-0.139274	-1.13639	-0.14563
Q49B96	-0.0953364	0.314092	-0.10374	0.583834	1.00831	0.181087	0.852274	1.23224	0.980685	-0.745729	-2.78018	-0.800371	-0.2506	-0.523558	0.146991
Q5RI15	-0.498689	0.891846	0.933876	-0.703437	0.0448385	-0.659341	1.63917	1.73505	1.02935	-1.54283	-0.838439	-0.718477	-0.0544374	-0.60638	-0.652104
P13073;H3BPG0	0.135521	-0.125329	0.856736	-0.416391	-0.188446	-0.851511	1.19258	0.464751	1.61752	-2.31906	0.14491	-1.43093	0.706652	-0.0867988	0.299806
P20674	-1.16242	-0.38874	-0.625293	-0.673412	-0.372376	0.507094	0.240977	0.659385	0.155901	0.893326	0.969431	0.665399	1.51034	0.12306	-2.50267
P10606	0.349945	-1.17334	1.09752	-1.23392	-1.38718	-0.707202	-0.00317167	1.00894	1.78168	0.174984	0.704973	1.12431	-0.263247	-1.06057	-0.413721
P14854	-0.114248	1.1072	2.54112	-0.275346	0.540696	-0.500203	0.107026	0.199216	0.834659	-1.6576	-0.610671	-0.899968	0.0210937	-0.938686	-0.354296
P09669	0.799796	1.69183	0.906134	-0.447118	-0.438411	0.622577	0.526592	0.53568	0.866699	-2.00817	-1.3985	-1.06236	0.260987	-0.304596	-0.551149
P14406	-0.618664	-1.81351	0.482289	0.271685	0.650241	0.478161	0.789596	0.863027	-1.36164	0.422555	0.882545	0.974726	0.477103	-0.58093	-1.91719
O14548	-0.857996	0.901573	-0.463629	0.517184	-0.754028	-1.53918	1.51481	1.33008	-0.310932	-0.270614	-0.61124	-0.625376	-1.15356	1.20541	1.1175
P24311	-2.19271	0.437665	0.212983	0.457844	0.612929	0.522492	0.86246	0.81761	-1.94141	-1.47619	0.308751	0.436345	0.0750072	0.619849	0.246379
P15954	1.29829	1.35973	1.12219	0.369321	0.273622	0.043356	-1.45606	0.0455953	0.0198258	-1.5811	0.0333638	-0.0601306	-1.28498	-1.25298	1.06996
P10176	0.789407	-0.353498	0.568763	-1.15419	-0.646076	-1.16177	1.17365	0.73352	-0.579264	0.421518	2.00017	0.473818	-1.73285	-0.143586	-0.389605
O75976	-0.665878	0.0519369	-1.00004	-1.12779	-1.9236	-1.05329	1.03995	0.778432	0.796764	0.294305	-0.256882	-0.311724	1.27157	0.872649	1.2336
Q17RY0	-1.33119	-1.28098	-1.64817	-0.673517	-1.15016	-0.625211	0.399323	0.137513	0.864296	0.945788	0.975988	0.845332	0.828672	1.03427	0.67805
P14384	-0.170123	-1.46278	-0.737504	0.890279	-1.82387	0.648735	0.769768	0.711474	-1.79468	0.413882	0.505241	0.926276	1.03344	-0.143825	0.23369
Q99829	-1.0724	-0.68522	-2.35503	0.125334	-0.547386	-0.499495	1.6681	0.967133	0.948048	-0.383962	0.281969	0.408738	-0.302583	0.968944	0.477809
Q96FN4	-1.16619	-2.25279	-1.49213	0.167795	-0.784817	-0.0402901	0.689151	0.213687	0.534579	0.679704	0.272874	0.109283	0.932588	1.37307	0.763497
O75131	-1.36745	-1.41986	-1.26205	-0.99034	-0.999993	-0.963157	0.867586	0.946839	0.531746	0.626142	0.690423	0.765512	0.843441	0.77523	0.955929
Q86YQ8	-0.409651	-0.521715	-0.0279138	0.540901	1.31106	0.631338	-1.72072	-0.350709	-1.63938	0.786033	1.14003	0.0320812	-1.34467	0.332016	1.24129
P36551	-1.96547	-0.530077	-0.604934	-0.425222	-0.946428	-0.560597	0.265077	-0.263934	0.0564007	0.15949	0.473769	-0.340331	1.99477	1.34315	1.34433
Q9BRF8	-1.79804	-0.132455	-1.05103	-1.1897	-1.18077	-0.769474	0.424151	-0.0368961	0.895582	0.808422	0.934168	0.823574	1.39921	-0.161816	1.03507
Q9Y646	-0.302676	-1.66824	-1.51714	-0.573276	-1.56194	-0.968117	0.495953	0.528661	0.45532	0.920147	0.778191	0.894621	0.876492	0.730559	0.911454
P31327	-0.527916	-2.02899	-1.51807	-0.359659	-0.719463	-1.11384	1.0572	0.437846	0.18761	1.03695	0.804965	0.888877	1.05038	0.654871	0.149247
Q10570	-0.0260504	0.533196	-0.278203	1.23291	1.51339	0.818842	0.939275	0.00398096	0.537293	-2.40572	-0.82987	-0.226089	-0.41783	-0.30342	-1.09171
Q9P2I0	1.1625	0.663466	1.19127	0.961744	0.987308	0.900935	-0.166353	-0.545898	0.0520554	-1.96396	-1.46563	-1.17752	0.0911039	-0.110256	-0.580767
Q9UKF6	0.108775	1.8152	0.4883	0.726083	1.31745	1.29177	-0.873622	-0.207109	-1.4768	-1.15347	0.160247	0.215062	-0.624104	-1.16425	-0.623532
O95639	0.569812	-1.61458	-0.848203	1.63879	0.751272	1.06824	-0.363741	0.349927	0.409735	1.01825	-0.228802	0.500585	-1.73089	-0.612457	-0.907934
Q16630	1.65931	1.27322	2.21835	-0.155124	0.466505	-0.434508	-0.752012	-0.195879	-0.102904	-1.1023	-1.03452	-1.06988	-0.23139	-0.145197	-0.393669
Q8N684	0.810273	1.07782	1.36982	0.973688	0.45325	1.18139	-0.355748	-0.143324	-1.68867	-0.965012	-0.660941	-1.0389	0.792309	-1.06357	-0.742368
P50416	1.82709	1.7847	0.355271	0.501448	0.586244	0.177528	-1.14898	-0.201915	-1.07567	-0.279446	-1.09465	-1.09853	0.865294	-0.956823	-0.241568
P23786	-0.713386	-0.62663	-1.75956	-1.18635	-1.0955	-1.04323	0.767662	1.25521	1.17565	0.0989853	0.030625	0.677663	1.2042	0.832863	0.381797
Q5TA50	-1.34524	-1.37578	-2.04128	-0.349351	-0.242946	-0.694963	0.687424	0.133265	0.744985	0.265778	0.576294	1.12857	0.196743	1.05059	1.2659
Q9H3G5	-0.655869	-0.823982	-1.67138	-0.367667	-0.168875	0.0785094	2.03076	1.04423	1.31711	-0.990133	-0.636177	-0.607655	-0.0919816	0.659821	0.883291
P17927	-1.16078	-1.08054	-1.60115	-1.09342	-1.08677	-0.993231	0.832742	0.849693	0.987169	0.65553	0.7652	0.804493	0.716339	0.647292	0.757424
Q6ZU35	0.742333	0.504722	1.00911	0.989026	0.930404	1.07094	0.194349	0.501728	0.224144	-1.22865	-1.51793	-1.51509	0.36332	-1.25948	-1.00893
Q9BSW2-2	0.925059	1.84298	1.33794	0.502077	0.214772	-0.119219	0.364311	-0.0225036	0.258267	-2.04341	-1.25081	-0.756118	-1.02152	-0.29355	0.061735
P78560;F5H7C2	-0.190326	-0.490051	-0.746991	-0.191566	0.237132	0.10755	0.488612	-0.664903	-0.55465	0.820288	-1.19925	-1.70664	1.76043	0.37951	1.95086
Q96RY5	0.520326	0.842551	0.320785	0.858573	1.24111	1.47085	-1.47604	-1.30239	-1.30092	-1.41308	-0.472501	-0.386251	0.668284	0.198154	0.230544
P43155	-0.147746	-1.92531	-1.69353	-0.933175	-0.689768	-0.864477	0.848146	0.881863	1.07021	1.08641	0.967216	0.295451	0.192189	0.383262	0.529249
Q96SW2	1.24881	0.81806	0.445824	1.33307	0.130713	1.87604	-1.01804	-0.0462655	-1.50408	-0.286124	-1.03699	0.213447	-0.933898	-0.858594	-0.381959
O75575	0.21967	0.403374	0.300783	1.16574	1.01503	1.07778	0.575209	0.143537	0.352121	-0.0940398	-0.0459815	-2.45176	-0.434111	-0.413254	-1.81409
P16220	-0.746179	-1.14168	-0.79727	2.20195	1.20199	1.50338	0.490621	-0.254026	0.0253629	-0.409073	-0.374152	-1.06138	-0.898513	-0.300641	0.559613
Q70SY1	0.804347	1.44223	0.279592	-0.0252578	1.30502	1.20501	-0.746364	-1.19411	-0.449009	-0.10915	-0.489074	0.0697246	-1.98602	-0.961356	0.854407
Q02930	2.19315	-0.102915	1.26129	0.688212	0.865562	0.684642	-0.714303	-1.48382	-0.840292	-0.651762	-0.292234	-0.181559	-0.36534	0.257068	-1.31769
Q92793	-0.00283599	-0.451262	-0.23882	-1.45831	-0.971431	-1.83287	1.00075	1.27596	1.33359	1.37181	-0.362189	0.518927	0.516124	-0.582289	-0.117155
Q8IUR6	-0.875369	-1.34165	-1.20243	-1.0806	-0.781832	-1.53486	0.964158	0.992948	0.83443	1.17511	0.81801	0.674798	0.584858	0.167629	0.604797
Q9NS37	-1.12317	-1.6981	1.89547	0.512772	-0.173003	0.455624	-0.0133331	-0.441215	-0.207619	-0.0641764	1.53205	-0.549277	-1.42265	0.592666	0.703943
O75629	1.55928	-0.132216	0.0654464	-0.337829	-0.435465	-1.81261	0.463106	0.972243	1.1443	-0.807855	-0.391736	1.65681	-0.53185	-1.27945	-0.132183
Q96HD1	-2.70343	-1.38427	0.462408	-0.44653	-1.03302	0.318486	0.564682	0.620023	1.05222	0.146467	0.211506	0.542459	0.820131	0.471311	0.357549
Q6UXH1	-0.340683	-0.391028	0.0807692	-0.823293	-1.28876	-1.28368	1.65693	1.07492	-0.22049	0.9923	1.15849	0.377517	-0.637605	-1.37133	1.01595
Q03060-21	0.47174	1.03771	0.88705	0.762124	0.975068	0.780071	-1.53486	0.796826	0.263985	-0.187071	-0.112421	-1.98535	-0.696055	0.0372184	-1.49603
Q9NZV1	0.363488	0.935926	0.239372	0.939715	0.159257	0.479501	-0.751609	0.38464	0.267464	-2.01069	1.52093	0.799811	-1.44038	-1.22673	-0.660691
P50238	0.0305239	-0.226734	-0.756131	-1.53233	-1.26149	-1.77321	1.01973	1.10023	0.844422	0.731752	0.750138	1.4476	-0.212265	-0.277223	0.114993
P52943	0.114487	-0.626327	0.479439	1.28847	-0.469234	0.487882	1.37589	1.8046	0.462972	-0.906556	-1.6633	-0.252997	-0.574117	-1.37025	-0.150961
Q9P021	1.19344	1.6185	0.895252	0.923977	0.829335	0.932318	-0.731601	-0.328106	0.283954	-0.489383	-0.654789	-0.708405	-0.977528	-1.31861	-1.46835
Q9H0B8	-0.817479	0.119213	-1.52803	-0.0901769	-1.8527	-1.37913	0.991928	1.33593	1.22682	-0.10715	0.149849	0.920204	0.199332	0.191843	0.639557
P46108;P46108-2	-0.17039	-0.163058	-0.580879	0.358723	-0.138834	-0.990798	0.143525	-0.0940397	-1.66252	1.19546	-1.81227	1.77061	0.533128	0.450027	1.16131
P46109	-0.302935	0.217365	-1.09969	-0.571685	-0.290346	-0.414701	1.43979	0.656549	1.0994	-2.09822	-0.832409	-0.301714	1.66559	0.261239	0.571769
Q8IUI8	-1.40019	-0.904857	-1.30986	-0.883709	-0.987088	-1.12407	0.78542	0.75853	0.899642	-0.120832	0.396996	0.677053	0.98623	1.56175	0.66499
Q9BZJ0	1.2481	1.16404	1.20246	0.675953	0.629522	0.615804	0.113848	0.136034	0.301692	-1.55951	-1.70425	-1.53941	-0.559026	-0.410669	-0.314592
Q5TZA2	-0.881018	-2.26141	-1.13825	-0.303081	-0.670778	-1.00946	0.428292	1.11884	1.17472	0.607603	1.09996	0.555198	0.367371	0.453134	0.458865
Q9UKG9	-0.387399	-1.71184	-0.351365	-0.203814	-0.0875519	-0.603371	2.216	1.27265	0.808112	0.239572	-0.390438	0.860285	-0.0571584	-1.49479	-0.108889
O75718	-0.0393866	1.06298	1.50492	-0.289553	-0.313733	-0.445107	-1.66049	-1.01287	0.580611	1.00131	-1.48457	-0.881843	0.653134	1.30068	0.0239185
Q6UUV9	-0.293554	0.364115	-0.0338338	-0.361598	-0.621442	-0.361912	2.25664	0.810557	1.05066	1.23778	-0.53136	-1.02716	-0.73242	-1.69381	-0.0626648
Q53ET0;H0YDQ8	-1.32941	-1.56806	-1.6675	-0.370913	0.41564	0.108457	-0.325235	-0.161899	0.947395	0.470824	-0.383672	0.494831	1.56254	0.212948	1.59406
Q6UUV7	0.624424	0.703783	0.496238	-0.89492	-1.31169	-0.673146	0.68846	1.5304	1.7405	-1.55558	-0.787806	-0.510638	-0.489061	-0.234248	0.673278
Q16526	-0.563766	-0.300828	0.405268	1.23331	0.094489	0.650836	-0.208747	0.531767	-0.799543	1.14961	1.22528	0.130878	-1.73229	0.320273	-2.13654
Q49AN0	0.255149	1.01974	0.884853	0.620398	-0.619252	0.377608	-1.9364	-0.341896	-0.810068	0.412868	-2.19182	0.121577	0.919109	0.558433	0.729696
P53674	0.892252	-0.695639	-0.49626	-1.35231	-2.48234	-0.932948	0.246558	1.12689	0.933789	0.233983	0.621181	0.405548	0.315948	0.641065	0.542277
Q9Y4K1	-1.49121	-0.448266	-0.133265	-1.12439	-1.34584	-1.74665	1.24603	0.93673	1.08949	0.64937	0.344179	0.280053	0.303468	0.902243	0.53806
Q68DQ2	-1.14084	-1.02832	-1.46868	-0.770992	-1.48258	-1.04303	0.888651	0.80157	0.958418	0.721008	0.491497	0.631583	0.64543	1.0752	0.721073
Q9Y2S2	-1.1906	-1.14883	-1.11223	-0.951383	-1.38729	-1.23263	0.67613	0.647677	0.583241	0.739733	0.935239	0.669498	0.824668	0.888107	1.05867
Q08257	0.673497	1.45668	0.947093	0.529665	0.38315	0.143287	-1.25662	-1.51017	-1.91206	-1.15103	0.752829	0.745282	0.311365	0.0257558	-0.138727
O95825	-1.89298	-0.266869	-0.500669	-0.631823	0.618662	-0.998322	-0.532079	1.53445	-0.0483076	-0.394918	-0.0287422	-0.606183	1.41052	1.63282	0.704441
O75390;F8VRP1;H0YH82	1.42266	1.704	1.30055	-0.0257997	0.173619	-0.957904	-0.75987	-1.34808	-1.32133	-0.574882	-0.150173	-0.905978	0.475141	0.0236724	0.94437
Q9Y600	-1.60187	-1.08582	-1.11068	-0.868073	-1.37903	-0.646135	1.12417	0.998783	0.514507	1.11739	0.965173	0.662909	0.797324	0.390835	0.120507
O75534;O75534-2	1.3076	0.956299	0.808856	0.884692	0.732727	1.22289	0.0535561	-0.548899	-0.118415	-1.61874	-1.57302	-1.53936	-0.0984349	-0.278816	-0.190948
P55060-3;P55060	1.37864	0.384133	1.2352	0.130231	0.584666	-0.00700865	0.474673	0.347994	-0.245881	-2.56258	-0.902968	-1.39307	-0.0717146	0.0761896	0.571489
P07333	-0.0702934	-0.787577	0.487216	1.71811	-0.0420711	1.25486	-1.12042	0.901806	0.252317	-0.631711	-2.43699	-0.0546073	0.342837	0.114449	0.0720766
P15509	-0.918079	-0.682219	-0.135962	-1.43758	-1.63784	-0.580335	1.01531	1.61662	1.257	-0.987812	0.505506	0.408307	0.350146	0.40183	0.825106
Q99062	-0.795985	-0.418822	0.907621	-0.292407	-0.82549	0.085826	-1.41573	-0.961529	-0.326454	2.58343	-0.163603	0.895688	0.789674	-0.494183	0.43197
Q8TDX6	1.91666	-0.501385	-0.555988	-1.52481	-0.204513	-1.19568	-0.0629843	0.574248	0.445161	0.955346	0.0665744	1.80239	-0.655325	-0.904569	-0.155128
Q8N6G5	-1.02246	-1.0271	-1.28186	-1.51972	-1.2119	-0.813371	0.850612	0.789077	0.950161	0.710757	0.789585	0.989959	0.396402	0.298637	1.10123
P41240	-0.863991	-0.505851	-0.278494	-1.05101	0.690894	0.887195	-0.0226164	0.0510393	0.968881	-1.50223	-0.453837	-1.2685	1.9454	0.0816901	1.32142
P48729-2;A0A590UJQ7;A0A5F9W493;H0Y9X2;P48729	1.36301	1.85437	0.505034	-0.114901	0.548633	-0.641438	-1.08225	-0.713273	-0.912992	0.260137	-1.03624	-1.67444	0.0608683	0.849154	0.734336
P48730;P48730-2	1.54663	1.36794	1.85266	1.02056	0.311727	-0.214889	-0.581007	-0.771276	-0.822189	-1.13082	-1.3371	-0.513627	-0.28123	-0.197068	-0.250327
Q9HCP0	-0.455747	-0.0955015	1.04657	1.9209	0.888157	0.256419	0.771963	0.415488	0.539233	0.283631	-1.13957	-1.28656	-1.62827	-1.11071	-0.406004
P78368	-0.0563111	-1.09194	1.12604	-1.01873	-1.44584	-1.25873	-0.0595461	-0.350492	-0.205438	0.195652	-0.122725	1.56289	1.75505	-0.0665494	1.03666
Q9Y6M4	0.731204	1.12823	-0.329018	-1.42598	-0.883033	-0.941386	1.18393	1.30088	0.708312	-0.708615	-0.305929	-0.409784	1.54508	-0.368025	-1.22587
P68400	0.774012	0.712989	-0.722785	1.25784	0.823413	-0.199755	-1.76412	-0.526636	-1.11466	0.564113	-1.61415	-0.349291	1.45911	0.253874	0.44605
P19784	1.25178	1.36134	1.29897	-0.057449	-0.188356	-0.848036	-1.11533	-0.368967	1.64853	0.000138338	-0.324651	0.0717525	-0.236066	-0.629847	-1.86381
P67870	0.74631	0.853063	0.494874	2.37107	-0.0742392	0.347681	-1.09963	-0.987257	-0.94036	-1.10416	0.477023	-0.48481	0.794232	-1.12702	-0.266766
Q1MSJ5;F2Z2M5	1.12411	0.892749	0.785454	0.845361	0.924054	1.17238	-0.700524	-0.459349	-0.327682	-2.32324	-0.488619	-1.38809	0.0125241	-0.0836257	0.0144872
P21291;E9PND2;E9PP21	-0.113038	0.00430003	0.790266	-1.28563	-1.05455	-1.19991	1.8277	1.22686	0.955172	-1.73934	0.39129	0.184653	-0.303401	0.00689607	0.308734
P01034	0.376498	-0.692459	-0.587384	-2.04821	-1.23902	0.130019	0.108137	-0.479276	0.348033	-0.961335	1.50462	0.787502	1.38902	0.323932	1.03992
O76096	1.42617	1.4621	0.97569	0.909144	0.787516	0.487182	-0.857828	-0.454487	-0.551872	-1.54806	-0.821576	-1.40326	-0.223542	0.553406	-0.740571
P01040	-2.22072	-0.727678	-0.641935	-0.410853	-0.642702	-0.274465	0.885027	1.35808	1.07361	-1.28709	0.452266	0.240845	1.00917	0.748009	0.438427
P04080	-1.44661	-1.24606	-1.3961	-0.751812	-0.56626	-0.487395	0.0343544	-0.245376	0.393798	0.201817	0.547808	0.649702	1.28894	1.70068	1.32251
Q05048	1.27337	1.18194	0.983454	0.713562	0.279222	-0.605258	0.588859	0.412744	0.122681	-0.67468	0.29634	-0.0332817	-1.54762	-0.748856	-2.24247
P33240;A0A0A0MT56	-0.705649	-2.11684	-0.955092	-0.172641	-0.246055	0.0556517	0.151526	-1.37965	-0.335067	1.3129	1.42166	0.829124	0.821885	0.653466	0.66478
Q9H0L4	-0.894964	-0.824236	-1.38118	0.375796	0.723828	0.81246	-0.507715	-1.57992	-0.889084	1.82982	1.37279	0.267549	-0.0798838	0.6438	0.130933
Q12996	-1.01675	-0.448701	0.547721	0.938032	0.712947	-0.325108	0.834983	0.550766	-0.0970266	-2.76557	-0.556666	-0.321417	1.26708	0.162425	0.517294
Q13363-2;Q13363	1.73069	-0.622094	-0.641557	-0.251652	-0.0696256	-0.187433	1.07755	1.23371	1.59763	-1.55927	-0.236256	-0.387038	-1.48166	-0.186316	-0.0166829
P56545	0.499805	-0.843309	0.0786288	0.406689	0.348436	-0.112013	-1.31867	-0.350785	-0.981222	0.788069	0.396337	-2.02735	-0.0321626	1.39224	1.75531
Q01459	-1.72549	-1.44414	-1.24803	-0.760844	-0.772671	-0.795953	0.396252	0.969634	1.0067	0.476421	0.552377	0.651577	0.848591	0.723236	1.12234
Q2NKJ3	-0.607696	-0.488027	0.0547388	0.988689	-0.0732125	0.506357	-0.47957	-1.10906	-0.326918	0.853233	1.75413	1.14092	0.862355	-1.50381	-1.57213
P49711;A0A2R8YFL0	2.15798	1.43406	-0.0350637	-0.81443	-0.370242	0.125993	0.193084	0.0703956	0.633837	-0.959432	-0.0208483	0.614998	-0.246327	-2.02046	-0.763546
O95476	-1.22427	-0.546562	-0.578911	0.480081	0.0364152	0.226549	1.0761	0.726686	0.551339	-1.55968	-1.83642	1.04613	1.10383	-0.572808	1.07152
Q9Y5B0;Q9Y5B0-4	0.343774	1.39895	-0.281754	0.600949	1.28016	0.374965	0.265646	-0.712227	-0.893221	-1.87904	-0.945207	-1.36355	1.29345	-0.0871196	0.60421
Q9GZU7;Q9GZU7-2	-0.944717	-0.323142	-0.0167519	-1.3102	-1.97104	-1.31769	1.35258	1.04814	0.765195	0.358462	0.976613	0.471462	0.766365	-0.28047	0.425189
O14595	-0.685023	-1.39866	-1.5405	-0.149582	-1.11448	0.254325	0.496278	0.975208	1.22079	0.865154	-0.24396	-1.35963	0.621192	1.13583	0.923048
Q05D32;H0YNU2	1.12185	0.648113	0.943021	-0.110905	-0.0208588	-1.23127	0.364644	0.64251	0.130931	-2.95615	0.363685	-0.135345	0.593082	-0.312411	-0.0409011
P32929	1.14519	1.04749	1.20433	0.941753	0.367494	0.72269	-0.219957	-0.349717	-0.578552	-0.290898	0.444104	-0.106359	-0.433208	-2.06418	-1.83019
O43310;K7EQS5	1.13747	1.25578	1.53359	0.816768	1.10134	0.750309	0.0281623	-0.341972	-0.521422	-1.2454	-1.10623	-1.08782	-0.645025	-0.549092	-1.12647
Q9UBT7	0.678697	0.953901	1.74049	1.41535	1.14888	0.807241	-0.64144	-0.899576	-1.13834	-0.892873	-0.899901	-0.235886	-0.662681	-0.509022	-0.864836
P35222	-0.984586	-0.87801	0.847982	-0.929072	-0.661503	0.585913	1.28962	-0.0852218	1.02934	-0.752929	0.917587	1.28016	-1.42075	-1.1371	0.89857
Q9NSA3	0.690694	0.0131526	0.526151	0.233928	-1.81492	-2.24133	1.19922	0.943314	1.05466	-1.11982	0.346708	0.130733	-0.146737	0.0493716	0.134874
Q8WYA6	0.712032	1.02052	1.5428	0.339089	0.868456	0.161468	0.0165916	0.00178896	0.480321	-1.36008	-1.82375	-1.91208	0.16308	0.0743378	-0.284571
O60716	-2.1338	-0.229728	-0.0867945	0.405624	0.436386	-0.122234	-0.338942	0.903033	1.85533	-0.826595	-1.3609	1.42025	-0.115965	-0.0750867	0.269423
P17812	1.36265	1.33872	1.81071	0.215162	0.0537869	-0.109867	-0.092078	-0.461034	0.177964	-1.66401	-1.73805	-0.747378	-0.339664	-0.274973	0.468062
Q9NRF8	1.0949	1.44083	0.922182	0.0316346	0.571815	0.0062017	-0.773048	-0.445472	-0.515359	-1.8241	-1.30753	-1.32952	1.02883	0.645685	0.452946
Q6PD62	-0.343141	0.65071	1.50094	0.71917	1.7069	-0.227734	-0.047169	0.142937	-1.01969	-0.822912	-1.62854	-1.62893	0.485695	-0.138724	0.650481
P10619	-0.0671837	-1.15138	-1.45231	-0.359406	0.0135654	-0.694731	0.846264	0.67475	1.06703	-1.50351	-0.817165	0.0443115	1.85757	0.585943	0.956248
P07858	-1.01662	-1.18961	-1.00446	-0.788099	-1.20944	-0.820732	0.731913	0.820636	1.14463	-1.04435	0.439477	1.01135	0.977681	1.20456	0.743077
P53634	-0.843174	-0.889877	-1.3155	-0.703128	-1.01086	-0.993803	-0.659428	0.568948	0.553527	1.66829	1.70184	0.140502	0.945359	0.062008	0.775304
P07339	-1.50311	-0.78583	-0.852386	-1.03061	-1.28255	-1.08301	0.221192	0.696996	0.751937	0.0729939	0.506361	0.431803	1.36991	1.2627	1.22361
P08311	0.854859	1.31386	1.73652	0.713741	0.643336	0.20024	-1.48557	-1.6337	-1.00916	0.489182	-0.310756	-0.912404	-0.441106	0.304017	-0.463049
P09668	-0.84628	-1.16284	-0.723951	-1.20492	-1.52864	-1.16387	0.407894	0.955954	0.769865	0.0565771	0.760913	0.647027	0.419872	1.27445	1.33794
P07711	0.158555	0.173008	0.280779	0.931862	0.363748	-0.135125	-2.09056	-1.39943	-1.2239	-0.379731	0.15957	-0.136613	1.64663	0.210234	1.44099
P43234	-0.624512	-0.091153	-0.253389	0.849568	-2.05902	-1.52146	0.757698	1.15843	1.15534	-1.26937	0.686512	0.0872401	0.516814	0.78777	-0.180463
P25774	0.232949	-0.597566	-0.250305	-1.23083	-0.998841	-1.46658	0.559638	1.06789	2.07702	-0.0457272	-1.19523	-0.208018	1.03109	0.383801	0.640715
Q9UBR2	-0.746107	-1.72646	-0.961236	-1.73662	-0.784184	-0.372877	0.893084	0.930606	0.647437	0.430105	0.582631	0.791119	1.12737	1.10942	-0.184288
Q14247	2.07074	0.925258	0.889287	-0.114505	0.232898	0.0957887	-0.708264	-0.947836	-0.904358	0.304493	0.63544	0.923227	-1.43537	-1.44566	-0.521139
Q9P2B4	1.28233	0.448676	-0.579586	-0.519737	0.476335	0.236039	0.262806	-0.13578	-0.109919	1.29529	-1.94796	1.55902	-1.59137	0.163021	-0.839154
Q7Z7A3	1.03854	0.206566	0.877011	0.204438	0.385685	0.458163	0.779335	0.727461	0.507517	-1.20538	-0.21067	-0.072848	-1.08675	0.149385	-2.75845
Q2VPK5	0.892786	0.83396	1.23219	0.994697	0.83937	1.26654	-0.787263	-0.828841	-0.587686	-0.945784	-2.13798	-0.659923	0.213344	-0.0221932	-0.303222
Q9H467	0.649612	1.14387	0.599668	1.18663	1.13249	1.74601	-0.559414	-0.198394	-0.0227404	-0.787031	-0.520849	-1.16406	-0.810894	-1.35066	-1.04424
Q13616;A0A590UJA0	0.688772	1.52084	1.31112	1.32411	0.709282	0.627402	-0.144784	-0.846422	-0.738636	-0.829097	-1.20019	-1.61091	0.313981	-0.332717	-0.792747
Q13617	-0.371415	-0.767531	-0.86613	0.592558	-0.689056	-0.807671	0.413979	1.59003	0.789476	-1.19209	-0.394334	-1.50625	1.48719	1.1633	0.557943
Q13618	1.7677	1.94396	0.0587727	0.552772	0.358748	0.644041	-0.632752	-0.903864	-0.348764	-2.05813	-0.136382	-0.580679	-0.418521	-0.355224	0.108323
Q13619	0.855242	0.972809	1.1144	1.25958	0.96618	0.752133	-1.42984	-1.50388	-0.515274	-0.68205	-0.774976	-1.41401	0.583658	-0.0834167	-0.100553
K4DI93;Q13620-3;Q13620	-0.0588352	0.196308	-0.129261	-0.969138	-1.5949	-1.82741	0.949942	1.02122	0.970339	-0.452874	-0.23883	-0.893477	1.28544	0.832339	0.909138
Q93034	-0.141901	0.00197844	0.446892	-1.80963	-1.1935	-1.86433	0.818843	0.558814	0.21888	0.653311	-0.152423	-0.758857	1.10399	0.850428	1.26751
Q14999	-0.916599	-1.80783	-2.16997	-0.25198	-0.0186879	0.0425798	-0.0700745	-0.157196	-0.0959018	0.629828	0.844062	1.10782	1.02417	0.938216	0.901561
Q8IWT3	-0.182286	0.28093	-0.194321	-0.0106382	-0.293705	0.0162748	0.523888	-0.379727	-0.132258	-2.46337	1.07935	2.26541	-0.538199	-0.565325	0.593976
Q96C57	1.04557	1.03196	0.972782	1.28716	1.40652	0.683084	-0.124596	-0.432193	-1.17768	-1.51591	-0.949986	-1.23598	-0.042265	-0.362533	-0.585939
O60888	0.0878711	-1.36701	-0.172774	0.519295	-0.246804	1.01298	0.0395297	0.401536	-2.70651	0.0970394	1.12511	1.05468	-0.367453	0.804314	-0.281813
Q9NTM9	0.450567	1.49026	0.947201	1.05805	0.997609	1.2226	-0.708336	-1.18872	-0.917858	-1.265	-1.02741	-0.943792	0.148555	-0.727193	0.463466
P39880;Q13948;P39880-9	0.0731516	0.58851	0.641999	0.859409	1.83448	0.969756	0.526325	0.0615732	-0.171334	-1.57431	-1.03926	-1.9356	0.102187	-0.720668	-0.216213
Q9P013	0.937771	1.34818	0.136841	0.161572	0.585532	0.0895616	0.106275	1.12262	0.816137	-2.29704	-1.53498	-1.06093	0.0224176	0.0247531	-0.458699
Q9HCG8	0.83402	0.514151	0.97879	1.46023	1.68574	1.10076	-0.506571	-0.186748	-0.455037	-1.35511	-1.18012	-0.944176	-0.560277	-0.6516	-0.734058
Q9NXE8	1.39576	1.48828	1.17679	0.836281	0.672197	0.902816	-0.499551	-0.455066	-0.100513	-0.0756488	-0.944488	-1.54857	-0.837601	-1.01349	-0.997199
Q6UX04	0.395495	0.89234	1.49469	0.818098	0.328917	1.30822	0.341997	0.634181	-0.262819	-0.564629	-0.301227	-0.585383	-1.88345	-1.39086	-1.22556
Q69YN2;Q69YN2-3	1.1806	1.39216	0.00942056	1.07053	1.05658	0.165635	-1.41827	-0.651342	-0.963051	-1.6941	-1.2059	-0.223251	0.547199	0.557037	0.176756
Q2TBE0	1.30321	1.57532	1.26767	0.945287	0.324299	0.80545	-0.178035	0.230692	-0.491123	-0.417594	-0.690287	-1.2753	-0.901152	-1.12882	-1.36961
P10145	0.3831	1.4806	0.692427	-0.164368	0.594281	-0.200827	1.60366	0.589498	1.00938	-1.40468	-1.50926	-0.424925	-0.908766	-1.03067	-0.709455
P61073	1.5095	0.99163	0.129273	0.713832	0.454688	1.31632	-0.530255	-0.0555012	1.11342	-0.880283	-1.17128	-1.77881	-0.126957	-0.861997	-0.823583
Q8TB03-2;Q8TB03	0.71365	-0.304973	0.470423	-0.0274436	-1.00613	-0.931356	1.31401	-1.20573	-0.665586	1.11322	0.178372	-0.386904	2.19932	-1.14737	-0.313495
Q9H5V9	1.46408	1.31319	0.775573	1.23081	1.02104	0.947544	-0.460579	-0.792936	-0.467747	-1.18572	-0.942456	-1.19371	-0.125807	-0.908266	-0.675029
Q9P0U4	0.715164	1.33878	1.44725	0.231215	-0.1155	0.261998	-0.425889	-1.229	-0.441136	0.24782	-1.26685	0.790668	0.423377	-2.24455	0.266649
Q7LFL8;E7EVI8	1.25585	1.27663	1.18593	1.01221	0.30432	0.788086	-0.90384	-0.601786	0.294402	-1.90082	-0.215403	-0.685684	-0.0387391	-1.46994	-0.301217
P00167	1.51194	1.44271	1.84063	0.191774	0.619666	0.355458	-0.690127	-0.169209	-1.0408	-1.65865	-0.788892	-0.45373	-0.323767	-0.224933	-0.612075
O43169;H3BUX2	0.309558	0.0174231	0.0182986	0.194632	0.876438	0.43146	-0.144021	0.336042	0.20878	-2.60168	-2.0357	0.056451	0.725044	0.783847	0.823423
Q9UHQ9	-1.23104	-0.712459	-0.947602	-1.28035	-1.0971	-1.59248	0.420074	0.973263	0.477604	0.930813	0.704049	0.546985	1.02982	0.739162	1.03927
P00387	-2.29156	-0.833358	0.634032	-0.616211	-1.53397	0.437212	-0.0848986	0.955529	1.24168	-0.0632006	1.32451	0.196599	-0.0355174	-0.0148447	0.684003
Q7L1T6	-2.02894	-1.62016	-1.1371	-0.168498	-0.360538	-0.704364	0.525776	0.552191	0.667113	0.365367	0.967863	-0.124472	1.14197	1.11069	0.813092
P13498	0.175418	-1.00364	-1.19881	-0.545366	-0.927216	-1.36999	1.78536	1.378	1.50908	0.801782	0.0352884	-0.0756966	0.217785	-0.141956	-0.640049
P04839	-1.47072	-1.25882	-0.774406	-0.48907	-0.728189	-1.17612	0.866318	1.04239	1.2834	-0.658595	0.0859416	0.0345169	1.05972	0.909756	1.27387
Q9BQA9	-0.783686	-2.01431	-1.37631	0.619351	0.347552	-0.0749499	0.804817	-0.0592437	0.695066	-1.17222	1.62111	0.739855	0.927443	-0.551045	0.276569
Q53TN4	-0.844908	0.209409	-0.351482	0.116947	-1.09087	-0.200775	0.445952	-0.176353	-0.425767	-1.92487	0.0891456	-0.27468	2.18754	0.684891	1.55582
P08574	1.21859	0.494988	-0.92173	-0.0152381	-0.335966	-0.959533	-0.251365	0.287098	0.449747	1.51914	-1.43246	0.580531	1.6157	-0.8074	-1.44209
P99999	0.47177	-0.557828	-1.91097	0.487912	-0.3536	-0.26261	0.279368	-0.114263	0.837495	-0.00844736	-1.7354	0.248314	1.88808	-0.552823	1.283
Q7L576	-1.11972	-0.661562	-2.08854	0.0461365	-0.819304	-0.863149	1.51722	0.967206	0.66342	1.12242	0.812443	0.768555	-0.0189773	-0.541543	0.215384
Q96F07	-0.925901	-0.446178	-0.520207	-0.996247	-1.56163	-0.530415	0.640803	-0.379428	1.16525	-1.09669	0.527842	0.0826841	1.23465	1.62653	1.17894
Q6ZMK1	-0.0768378	-0.480886	-1.51562	-0.613902	-1.53504	-1.13322	1.29593	1.42868	1.54283	0.0812447	-0.534146	-0.13319	0.480868	0.814103	0.379188
Q9NQC7	-1.3393	-1.25876	-0.679354	-1.02351	-1.33749	-1.33714	0.654677	0.89306	0.709403	0.654702	0.667244	0.723844	1.00648	0.771247	0.894903
Q16678	-0.0407432	-0.602847	-2.59042	0.399468	1.63853	0.75231	0.043728	-0.349724	0.208491	-1.23016	-0.286139	0.375301	-0.0884505	1.01794	0.752714
Q6UW02	-1.00434	1.65743	0.143378	-0.474521	0.744408	-1.73232	-0.15853	-0.565554	0.037678	-0.399347	-0.966739	-0.68974	1.17485	0.54525	1.6881
Q7Z449	-0.479782	-0.624552	-0.244836	-1.15415	-1.16346	-1.25229	1.83954	0.951848	0.471743	-0.710488	-0.707738	-0.153158	0.943791	1.02719	1.25634
Q16850	0.954739	0.505042	1.23951	1.33954	1.39194	1.04387	-0.636898	-1.19547	-0.883142	-0.278845	-1.17044	-1.27737	0.178166	-0.513511	-0.697125
Q9H0Q0	-1.19878	-1.36529	-1.25071	-1.20575	-0.942962	-1.02124	0.685346	1.02728	0.946609	0.611624	0.627508	0.565701	1.12241	0.664255	0.73398
Q9NUQ9	-1.62565	-1.36558	-1.53666	-0.791118	-0.589536	-0.617001	0.597131	0.468666	0.152278	1.05563	1.06004	1.10433	0.735244	1.04027	0.311953
Q15438;K7ENQ8	-1.61118	-1.32653	-1.42191	-0.808553	-0.683234	-0.973784	0.807974	0.688037	0.913829	0.550065	0.60275	0.481719	0.746298	1.2016	0.832919
Q99418	-1.25046	-1.17418	-2.09132	-0.250112	0.150828	-0.0598264	0.222238	0.219004	0.438877	-0.88997	1.49724	0.520069	0.559736	0.571227	1.53665
O43739	-1.7195	-1.77068	-1.75491	-0.0492142	0.631241	0.345878	0.75378	-0.268671	-0.173102	0.58704	1.21076	1.21605	0.213916	0.399314	0.378088
Q9UIA0	-1.19466	-0.675484	-0.577506	-1.55444	-1.67048	-1.1113	0.622412	0.824923	1.01827	0.798588	0.775136	0.820323	0.570825	0.47266	0.880732
Q9NWV4	-1.10912	-1.5287	-2.26326	-0.258573	-0.628268	-0.102253	0.184597	0.468711	0.650706	1.07397	0.576419	0.652433	1.32371	0.616461	0.343168
Q8N465	-0.422769	0.406606	0.359445	-1.43404	-0.549443	-0.820849	-0.980089	-0.692192	-0.288913	-0.303503	0.0194898	0.527232	0.203717	1.4141	2.56121
Q9Y4D1;Q9Y4D1-3	1.5417	1.72591	1.1905	0.711517	0.25355	-0.205705	0.461311	-0.200012	0.400401	-0.936915	-1.1273	-0.661547	-1.18692	-0.614125	-1.35238
Q9UI36	0.89214	1.07168	1.64789	0.740309	0.875732	0.38598	-0.319674	0.0564499	-0.328209	-1.84989	0.610254	-0.966592	-1.37711	-0.754586	-0.684371
Q14118	-1.59884	0.955413	-0.524462	1.89244	1.1098	1.10442	-0.9478	-0.970897	-1.14993	-0.0553425	0.0806164	-0.428453	-0.528409	0.640509	0.420932
Q8NCG7	0.20965	-0.0221786	-0.448175	0.645093	1.28447	0.0915696	-0.211009	-1.97172	0.175232	0.0166831	-2.06364	-0.145471	1.036	-0.128674	1.53216
Q5D0E6	0.468891	1.26015	1.80965	0.996146	0.578849	0.0912162	-0.264404	-0.384328	-0.0339662	-1.98774	-1.48776	0.313305	-0.510649	0.0645648	-0.913922
P51397	-0.272885	1.18074	-1.88325	0.321199	-1.70084	-0.134388	0.405303	-0.0594354	1.41564	0.432723	-0.412686	-1.22142	1.33035	0.309451	0.289492
P51398	0.578795	1.01157	1.862	0.885292	0.857879	1.37213	-0.589907	-0.610109	-1.52945	-0.755006	-0.632199	-0.872739	-0.25902	-0.511048	-0.808187
Q9UIK4;Q9UIK4-2	-0.696192	-0.503115	-2.16017	-1.27584	-1.03733	-0.654795	0.417846	0.293612	0.978777	1.26547	0.525804	0.978807	1.0086	0.535906	0.322612
O43293	-0.620974	0.0744261	-2.25126	-0.307485	0.0303252	0.473216	0.696952	0.681223	2.05486	1.12611	-1.09237	-0.718528	-0.0382969	0.124833	-0.23303
Q9UN19	-1.08196	-1.33497	-1.3242	-1.10143	-1.15895	-0.980136	0.875117	0.724171	0.614908	1.14035	0.451753	0.66571	0.635097	0.922676	0.951857
P14868	0.926672	1.01784	0.117126	-0.254399	0.65314	1.10369	-0.719014	-0.163963	-0.0195158	-2.29518	0.0121113	-1.77949	0.487487	-0.154981	1.06848
Q6PI48	0.592969	0.0494803	0.341952	0.802831	1.05608	0.669676	0.542502	-0.747239	-0.239861	-2.23366	-1.22527	-1.57102	0.989684	0.49399	0.477879
Q9UER7	1.52528	0.800288	0.572055	-0.0263004	0.125036	1.34458	0.553448	-0.925097	-1.42323	-2.01528	0.122687	0.848103	-0.536058	-0.213745	-0.751781
Q96EP5	-0.556677	-0.274762	-0.547498	1.39684	1.19759	0.269576	-0.412187	0.469792	0.0154423	-2.49625	0.16195	-1.13949	0.933661	-0.0363049	1.01832
Q15038;Q15038-2	1.69258	-1.82583	0.995844	-0.0872011	0.38025	-0.316496	1.05621	-0.286287	1.18453	-0.267958	-0.272085	-0.154116	-0.685933	0.369732	-1.78325
Q9UBU7	0.126684	0.353259	0.612381	1.49261	1.61013	1.52697	-0.481579	-0.187116	-0.616746	-0.626715	-1.12138	-1.96146	-0.164138	-0.250922	-0.311976
P07108;B8ZWD1;P07108-2;P07108-6	-0.1821	0.848742	-0.0225154	-1.79315	-0.623051	-1.15057	0.655746	0.147554	1.00767	-1.58097	0.270687	-0.645483	1.37762	0.327025	1.36279
Q16643;D6R9W4	1.09658	0.97973	1.10994	1.043	1.23756	1.3092	-1.2976	-1.41688	-0.526637	-0.491556	-0.812689	-0.408225	-0.771523	-0.734502	-0.316408
Q9UJU6	0.189083	0.936768	0.326271	-0.0265012	0.0822102	-0.50761	0.384805	0.620148	0.425724	-2.99511	0.105465	-1.21549	0.504329	1.13418	0.0357387
Q9UK59;Q9UK59-2	0.139405	0.216966	0.299104	0.373661	0.172635	-0.284131	-1.10788	0.609694	0.675127	-1.0921	-1.07983	-2.11948	1.95264	0.847058	0.397133
P11182	-1.81378	-1.73603	-1.72558	0.151649	-0.454061	0.0242959	0.282851	0.36959	0.986866	1.14444	0.45222	0.938137	0.692627	0.650516	0.0362509
Q9Y4B6	1.33454	1.33038	1.28802	1.06219	0.88549	0.988703	-0.486483	-0.499473	-0.700673	-0.655379	-1.37126	-0.999377	-0.613885	-0.690685	-0.872118
Q5QP82	0.554041	0.31733	0.878245	-1.27941	0.344365	0.336103	0.694577	1.04302	0.48344	-1.03052	-0.896835	-2.23787	0.000905126	-0.593656	1.38628
Q8TEB1	0.150076	1.19811	0.0457617	1.12109	1.02147	0.501659	-0.567568	0.557982	-0.884803	-1.02675	-2.37234	-1.05112	0.529074	0.07047	0.706889
Q5T6F0	1.65265	-1.26811	0.944475	-0.511432	0.539216	0.969725	0.378767	-2.09123	0.114301	-1.11345	0.4038	0.867752	-0.338517	-0.677477	0.129527
Q9NV06	1.30691	0.637441	1.27827	1.27694	1.20084	1.22345	-0.447032	-0.449531	-0.810202	-1.0072	-0.957129	-0.798028	-0.63965	-0.899959	-0.915116
Q66K64	0.192557	1.25819	0.560685	1.32826	1.0077	0.989444	0.111677	-0.337643	0.311501	-2.00678	-0.472179	-0.359388	-1.8516	-0.426824	-0.305595
Q5H9S7	0.623262	-0.320213	0.489405	1.43028	-0.391071	0.610836	-0.647685	-1.11537	0.50268	-2.70853	0.673613	0.224995	-0.417046	0.855016	0.18982
Q8WV16	0.60705	1.13409	1.14415	1.47929	1.39477	0.656185	-1.20403	-0.620917	-1.00536	-1.575	-0.842062	-0.32476	-0.510924	-0.251468	-0.0810219
Q96JK2	-1.41639	-0.328778	-0.358213	0.403987	0.687217	0.574132	-0.0608486	0.293884	-0.433745	-0.226168	-2.25099	-0.547471	1.09836	0.734671	1.83035
Q58WW2	-1.25267	-0.550713	-1.32636	0.412329	-0.136873	0.670846	-0.434391	0.896566	1.29178	1.20884	1.40599	0.560135	-0.202132	-1.41537	-1.12797
P61962;A0A087WWI6	0.237796	-0.109003	-1.12731	0.58944	0.0471359	0.0811398	-1.62189	-1.50507	-1.15386	0.649481	0.28625	-0.180787	1.74492	0.600338	1.46142
Q5TAQ9;V9GYZ9	-1.26478	-0.66278	-0.943928	-0.749358	-1.42154	-1.21753	0.187493	0.495929	0.861529	1.31798	1.09761	0.234524	1.51411	0.79548	-0.24473
Q8WVC6	0.192985	0.0330876	-0.0713756	0.0419799	0.165582	0.525389	0.860522	0.563342	0.0772657	-0.632937	-3.27175	-0.36241	0.713245	0.296325	0.868747
Q8N8Z6	-0.257247	0.480756	-0.871414	0.327829	-0.41783	-0.604262	-0.22496	-1.19672	-1.35125	2.13139	1.31528	-0.838151	0.0782247	0.0120353	1.41633
P27707	1.07596	1.38058	0.643012	-2.21357	-0.0323473	-0.137321	0.474632	0.317486	0.662072	-1.02582	-0.569916	0.0423333	0.822869	-1.65429	0.214324
Q6PJP8	1.81431	1.50205	0.904283	1.04359	0.262869	0.781784	-0.696476	-0.647195	-0.931504	0.0493395	-0.163921	-1.22288	-0.939999	-0.610901	-1.14536
Q9H816	-0.441769	0.589612	1.17469	0.454921	0.649964	2.80076	-0.678378	-0.723603	-0.251428	-0.898001	-0.237864	-0.476858	-0.999195	-0.527768	-0.435087
Q96SD1	0.067857	0.0778342	-0.696749	1.65122	0.148011	0.600795	0.885454	0.865061	1.33739	-1.19753	-0.280464	-2.15246	-0.208834	-0.924114	-0.173467
Q9NPI6;A0A087WVE6	0.514017	0.511061	0.836722	1.4888	0.907055	1.00106	-0.965638	-0.659535	-0.490047	-0.777118	-2.0443	-1.24353	0.633324	0.564478	-0.276348
Q8IZD4	1.3047	1.12618	0.503552	1.34993	0.735228	1.26011	-0.144609	-0.489651	-0.78691	-1.07075	-0.718288	-1.95291	-0.215565	-0.359345	-0.541665
Q8IU60	0.314836	0.769776	2.2085	0.921338	0.534763	0.820895	-0.404433	0.393038	-0.0874667	-0.604952	-1.38927	-1.09265	-0.103246	-0.829028	-1.45209
Q96C86	0.6876	-0.0148508	-1.29942	0.747944	0.654238	0.979585	-1.02381	0.666973	0.513155	-1.89933	-1.42264	1.15392	0.957458	-0.420705	-0.28011
P32321	0.594638	-1.21516	0.826915	2.43683	-0.651497	-0.955953	-1.41902	-0.544355	-0.199194	0.0816394	1.22684	0.225999	0.241593	-0.442859	-0.206407
Q14203	-0.590537	-0.114015	-0.41314	0.133292	-1.62115	-1.37322	0.540886	0.886978	1.83411	0.236693	0.184815	-0.615091	1.49572	-1.19148	0.60614
Q13561;F8VX93	-1.5469	-1.75069	-1.25292	-0.0334772	0.321733	-0.309342	0.123627	0.367315	0.794103	1.32993	-1.14755	0.283254	1.02055	0.614495	1.18587
O75935	-0.236601	-0.025105	-0.320981	0.877336	-0.459841	0.160254	1.8512	0.0365594	0.133521	2.02393	-0.613609	-1.1132	-1.4973	-1.14984	0.33368
Q9UJW0	0.355692	1.14291	1.53089	-0.657407	0.0664843	-1.08334	1.38047	0.482632	0.807877	-2.07283	-1.10448	-0.291788	-0.334369	0.0933848	-0.316127
Q9BTE1	-0.413983	-1.85188	-0.141016	-0.966084	-0.79077	-0.222048	0.495168	1.31721	0.544137	0.61141	1.07896	1.46004	0.0996262	-1.6278	0.407031
O00399	0.386216	0.320706	0.474768	-0.161789	0.732143	-1.90148	-0.0365626	1.02495	-0.0643793	-0.140385	0.415976	-2.61803	0.655265	0.0112507	0.901349
Q9H773	-1.27473	-1.84752	-1.73025	0.851747	1.12502	0.612097	0.696917	0.647331	-0.445966	-1.1037	0.500476	0.28066	0.538332	0.558281	0.591304
Q96GG9	-0.484902	-0.192649	-0.308372	-0.781853	-0.529521	-0.903632	1.74725	1.33803	1.64444	-1.76747	-0.188024	-0.603368	-0.184805	0.809396	0.405484
Q6PH85	-1.02081	0.269755	-0.662619	-1.09798	-0.498695	-0.115892	1.71233	0.223552	-0.484396	-0.816429	1.81604	1.74079	-0.734475	0.128143	-0.459313
Q8IWE4	2.95018	-1.41377	-0.0786879	-0.517885	-0.400309	-0.965249	0.331646	-0.433288	-0.0945499	0.987406	-0.330581	-0.25346	0.560607	-0.398404	0.056344
Q92564	0.954327	0.302784	1.18373	-0.149453	-0.146129	0.569863	0.426814	1.50515	1.05785	-1.59256	-0.458116	-0.0930047	-1.2475	-0.576577	-1.73718
Q9BTE7	1.11105	1.00654	0.271313	1.08246	1.06071	1.51415	-0.21458	-0.334172	-0.929551	-1.97456	-0.868193	-1.01819	-0.360251	-0.480236	0.133515
Q7Z4W1;J3KS22	-0.136287	1.29545	-0.367639	-2.01182	-1.37616	-0.695333	-0.326956	0.2652	-0.0709593	-0.327351	-0.184034	-0.0394194	1.24583	1.09885	1.63062
Q9BW61	1.55345	1.80503	1.85177	0.145092	0.413239	-0.0481173	-0.685406	-0.764344	-0.859781	-0.254842	-1.00055	-0.342874	0.0315555	-1.0384	-0.805826
O94760	1.8249	-0.292859	-0.435835	0.989694	-1.24497	-0.166641	0.303419	-0.747919	1.01186	0.286967	-1.99902	-0.531255	1.05982	-0.610427	0.552272
O95865	-1.18248	-0.572376	-0.927527	-1.2941	-1.41027	-1.0112	0.971753	1.06116	0.762734	-0.421836	1.2394	0.927755	0.64519	0.18737	1.02442
Q16531	1.35993	1.24983	0.842348	0.400418	0.328939	0.699289	-0.418596	-0.193923	-0.043947	-1.70568	-1.69187	-1.61732	0.620729	0.329293	-0.159442
Q92466	-1.36332	0.157076	-0.395795	-1.29196	0.207471	-1.36026	-0.217951	1.15148	-0.277873	1.68348	-0.378408	0.83973	1.40565	0.719065	-0.878383
Q8NEL9;Q8NEL9-3	1.05445	0.223149	1.3587	0.823487	0.596308	0.0537845	0.77225	0.630021	0.187168	-0.705849	-2.10347	-0.483618	-1.14784	0.28208	-1.54063
O94830	-0.110186	-1.70656	-1.14514	-0.927173	-0.0236937	-0.278061	0.952563	0.412452	1.38075	0.674955	1.27852	-0.406081	1.45153	-1.14668	-0.407189
Q5TDH0	0.3233	0.678743	-0.00838264	-1.62836	-0.101979	-0.252751	0.753445	0.464803	-0.237922	-1.64196	0.756759	-0.208862	1.72563	-1.61213	0.989671
P39656	1.30917	-0.305625	-0.218629	0.166942	1.42796	-0.0757196	-0.834408	-0.859942	0.00994344	-0.179157	-1.65851	-1.69069	0.670364	1.26193	0.976373
Q96HY6	-0.163813	-0.0402286	-0.133268	0.0976948	0.831485	0.0754186	0.921425	0.618661	1.55729	-2.78591	-0.730991	-0.256563	0.7471	0.0770136	-0.815317
P30046	-0.991279	-0.774055	0.473114	0.534654	0.876353	0.309802	-0.799224	-0.942697	-0.242523	-1.59585	-0.758866	-0.344524	1.57577	1.60849	1.07084
Q92499	1.30497	1.31595	1.06027	0.457395	0.0930952	0.0267506	0.05347	0.144552	-0.105587	-2.67133	-1.12534	-0.848214	0.116798	0.223617	-0.0463982
Q13206	1.30844	1.1998	1.23272	1.0508	0.93996	1.19245	-0.569828	-0.84025	-0.903784	-0.927786	-0.984314	-1.20707	-0.326186	-0.5805	-0.584459
Q96FC9	-0.300679	1.367	0.199289	0.912384	1.5121	1.04919	-0.897183	-0.797492	-1.11452	0.546113	-1.16298	0.660166	-0.375046	0.0935258	-1.69186
Q92841	1.40691	1.12657	1.03559	0.0528388	0.29277	-1.13466	-0.80584	-1.08413	-0.467105	-1.14332	-1.25883	-0.633265	1.4015	0.972799	0.238167
Q9NVP1	1.383	1.51407	1.3995	0.784583	0.848082	0.743175	-0.329906	-0.695367	-0.693708	-0.99244	-1.12321	-1.28724	-0.234145	-0.81755	-0.498839
Q9NUU7	1.48944	0.896757	1.11034	1.0053	0.755763	0.765982	-0.663101	0.0328831	-0.186756	-1.7674	-1.56528	-1.13716	-0.272183	-0.392571	-0.0720082
Q9UMR2;Q9UMR2-3;Q9UMR2-2	0.952712	0.278194	-2.12399	0.467361	0.868521	-1.02272	-1.1684	0.710845	-0.0475972	1.50254	-1.14028	0.589427	0.255122	-0.624078	0.502331
Q9UHI6	1.14622	1.3026	1.4238	0.749399	1.31693	0.956615	-0.496188	-0.577703	-1.09732	-0.52785	-0.630113	-1.16864	-0.773589	-0.747547	-0.876624
Q9NR30	1.33741	1.39228	1.4502	0.790705	0.911634	0.869072	-0.390504	-0.485465	-0.431213	-1.18358	-0.899098	-1.32445	-0.521684	-0.742342	-0.77296
Q9BUQ8	1.07309	0.972143	0.229787	0.0478236	0.642452	0.466142	0.838436	0.770092	0.878842	-1.29016	-1.73073	-1.40565	0.396796	-0.409553	-1.47951
Q9GZR7	1.38604	1.21474	1.28905	0.719017	1.27725	0.873836	-0.460633	-0.559983	-0.443772	-1.05304	-1.27311	-1.26725	-0.55394	-0.522365	-0.625847
Q96GQ7	0.880337	1.44504	1.38973	1.04151	0.791006	0.840274	-0.307978	-0.361102	-0.77477	-1.72508	-1.14665	-1.17298	-0.425606	-0.278786	-0.194943
Q9NUL7	0.234227	0.804689	1.13072	1.32262	1.32171	1.44749	-0.503906	-0.480316	-1.0867	-1.37534	-0.624955	-1.25986	0.16329	-0.180798	-0.912886
Q9H8H2	1.35047	1.09242	1.08065	1.28117	0.906128	1.16854	-0.897278	-0.65571	-0.815184	-1.02687	-1.16313	-1.04015	-0.281587	-0.598418	-0.401053
O00148;K7EPJ3	0.107673	0.567919	0.418672	0.947122	1.30088	0.738896	-0.371067	-0.637507	-0.114033	-2.73024	-1.06662	-0.646171	0.443865	0.361723	0.678892
Q13838;F6R6M7;F6SXL5	0.711874	-0.0690473	-0.741593	0.671504	1.63747	0.424855	-0.82849	-1.10812	-1.95909	-0.568477	-0.858386	0.0483388	1.44466	0.670198	0.524305
O00571	0.73201	0.925907	0.616048	0.188822	0.645418	0.994609	0.117109	-0.605962	-0.28298	-2.23114	-1.74206	-1.12514	0.636448	0.536369	0.594532
Q9UJV9;H0YA06	1.58867	1.43728	0.929707	0.879979	0.269435	1.12865	-0.378964	-0.588304	-0.379135	-1.94087	-0.535306	-1.03112	-0.348529	-0.619551	-0.41194
Q86XP3;A0A0A0MSJ0;J3KRE3	0.442821	0.531847	0.569592	1.30674	1.15022	0.720266	-0.380983	-1.21082	-0.592953	-1.26459	-2.13973	-0.434218	1.13692	0.00466209	0.160212
Q7L014;A0A0C4DG89	0.879346	1.15446	1.90196	0.448007	0.525592	0.554161	-0.224875	-0.178878	0.0305541	-2.13585	-0.288475	-1.02888	-0.251662	-1.27678	-0.108673
Q9H0S4	0.826429	1.07367	0.787895	1.48996	1.05693	1.3559	-1.45924	-0.810366	-0.957472	-0.756455	-0.388722	-1.26689	-0.352976	-0.170939	-0.427726
Q9Y6V7	1.22985	1.35561	1.35757	1.28881	0.697349	0.869506	-0.280515	-0.391043	-0.773027	-1.17302	-0.923729	-0.906705	-0.466352	-1.06469	-0.819623
P17844;J3KTQ4	1.28848	1.25531	1.03647	0.799047	0.848406	0.857755	-0.44868	-1.36662	-0.669776	-1.28055	-0.900183	-1.32758	0.594993	-0.71471	0.0276397
Q9BQ39	1.10906	1.80524	1.48924	0.647022	0.978231	0.586598	-0.719962	-1.10368	-0.608026	-1.13977	-0.50647	-0.623366	-0.189395	-0.858708	-0.866021
Q8N8A6	1.76705	0.533949	1.10257	0.0740676	0.657003	0.607641	-1.10482	-1.61908	-0.856731	-0.174946	0.149636	0.205703	0.38722	0.196969	-1.92623
Q9Y2R4	0.521309	1.44608	1.52077	1.09252	1.17333	0.941586	-0.740289	-0.653212	-1.14546	-1.23791	-0.857678	-0.940271	-0.292746	-0.415968	-0.412061
Q8TDD1-2;Q8TDD1	0.711514	1.51679	1.24335	0.846635	0.939043	1.32269	-0.327786	-0.6419	-0.498996	-1.74414	-0.395821	-0.463234	-0.917655	-0.723198	-0.867292
Q8NHQ9	1.36735	1.251	1.2912	0.84337	1.1903	0.799955	-0.59799	-0.798835	-0.520254	-0.806771	-1.37554	-1.30338	-0.460997	-0.546391	-0.333011
Q9NY93	0.958135	1.33465	1.87098	0.92723	0.829928	0.912433	-0.678746	-0.519453	-0.714416	-0.846308	-0.917275	-0.954311	-0.486448	-0.865388	-0.85102
O95786	-0.905284	-1.07366	-0.980883	-1.23019	-1.54604	-1.24099	0.672979	0.812153	1.00165	0.457399	0.665537	0.841878	0.950416	0.759763	0.815271
Q5T1V6	-1.6882	-1.77613	-0.939621	-0.866535	-0.779195	-0.619986	0.965577	0.832235	0.850987	0.647267	0.372859	0.364828	0.953214	0.893716	0.788981
P26196	1.02558	0.302294	-0.258787	0.736211	-0.174923	0.258067	0.596105	-0.346985	0.0443349	-2.78723	-0.24636	-1.42245	0.690104	0.580562	1.00347
Q8IY21	-0.880377	-1.33622	-1.31708	-0.773685	-1.08542	-1.51116	1.13801	0.794791	0.988277	0.636567	0.400423	0.799432	0.734568	0.710778	0.701093
Q5H9U9;H0Y8H0	-0.78049	-1.72188	-0.807311	-1.29208	-1.02856	-0.43649	0.709376	0.805935	1.27247	-0.434852	1.35542	0.245618	0.283684	1.26415	0.565016
O75398	0.51632	1.30557	1.17792	0.322012	0.415503	1.13587	-0.61927	-1.75528	-0.538666	-1.33584	0.468932	-1.6186	0.754725	-0.338334	0.109129
Q16698	-1.08502	-0.940757	-0.956333	-1.17861	-1.21475	-1.33269	0.177283	0.7143	0.806722	0.231649	0.958269	0.42953	1.06859	0.847747	1.47407
Q9NUI1	-1.16809	-1.36079	-1.80081	-0.258612	-0.612528	0.302609	0.0408104	-0.805937	0.257392	0.862342	0.653984	0.0831256	1.18478	0.942708	1.67903
Q9H4E7	0.269146	-1.71454	-0.609906	-0.648171	-0.752751	-1.18391	1.51926	0.529979	0.746147	0.764953	-0.971226	-0.426213	1.74686	0.528629	0.201758
Q6ZN54	0.864988	-1.45874	-0.0648824	-0.851249	-1.9634	-0.824911	0.950681	1.01663	0.609852	1.17582	0.844686	0.479861	-1.00158	-0.202059	0.424305
O15121;E7EMA0	-0.609359	-1.07364	-1.34313	-0.366375	-0.0150864	0.57194	-0.862486	-1.46753	-0.1295	0.204048	0.0698988	0.704996	1.58706	1.86939	0.859777
P35659;D6RDA2	0.416196	1.40294	1.30328	-0.0244127	0.506276	-0.396852	-0.127454	0.666564	-0.631946	-2.17416	-1.41472	-1.13565	0.491932	0.576562	0.541458
Q8TCE6	-1.6239	-1.18758	0.0450247	-0.554364	-0.558682	-1.2957	0.692319	0.496795	0.187488	1.74528	-0.77109	-0.225859	1.06723	0.774467	1.20857
A4D1U4	-0.457523	-1.3258	0.0234585	-0.105952	0.53183	0.242716	1.60034	1.17488	1.87919	-1.49954	-0.414608	-1.30698	-0.270219	-0.0698433	-0.00194552
Q8TEH3	0.343584	1.79052	1.25726	0.657295	0.10033	1.02355	-0.68898	-0.679658	0.207832	-2.03691	-1.26138	-0.628449	-0.243859	0.536927	-0.378064
Q6P3S1	-1.49928	-1.45298	-0.646012	-0.838181	-1.05862	-0.534849	-0.250594	-0.175096	0.339911	0.484664	1.31721	1.46133	1.17345	0.921305	0.757737
Q8IV53	-0.424535	0.134087	-0.810437	-1.4382	-0.270106	-1.45698	0.545859	0.976621	0.984618	1.74519	0.502169	1.44506	-0.710261	-0.714222	-0.508867
A2RUS2;A2RUS2-2	-0.246525	-0.70512	-1.72984	0.0802398	0.219311	-0.834036	0.709866	-0.180821	1.08617	-0.454529	-1.07723	-0.79116	1.68898	0.551377	1.68331
Q7Z401;Q7Z401-2	0.625842	0.945944	0.60246	1.01782	1.72512	1.57278	-1.07735	-0.812134	-1.11669	-0.6732	-1.13395	-0.587169	-0.628948	-0.556045	0.095522
O75064	0.514137	1.34069	1.00478	0.0847153	1.36564	0.52458	0.236856	-0.671775	-0.337928	0.571475	-0.00578815	-0.292909	-2.38525	-1.25583	-0.693401
Q5VZ89	-0.174015	-0.678841	-0.452599	-1.45698	-1.62301	-1.67368	0.555938	1.34966	1.11734	0.976696	0.789087	0.753358	0.137403	0.446457	-0.0668021
Q6IQ26	-1.63317	-0.8722	-1.11422	-1.30665	-0.858923	-0.7912	1.09011	0.766839	1.42509	0.89512	0.18079	0.101263	0.968996	0.503524	0.64462
Q6ZUT9	0.911864	1.02767	-1.00116	0.573139	0.767777	0.718115	-0.340969	-1.09674	0.709286	-0.936441	-1.56785	-1.75514	0.383328	0.815204	0.79192
Q8IWF6	0.175583	0.799518	-1.15101	1.18408	2.1801	0.137869	0.115878	-1.39924	0.438846	-0.0671467	-0.467017	-1.24839	-0.448885	-1.03433	0.784153
O43583	1.0509	-1.47061	-0.106292	0.952366	0.33737	0.317577	0.00502084	0.232593	1.48382	-2.14481	-0.255904	-1.47869	0.493932	0.489045	0.0936792
Q5TB30	0.861355	-0.288766	-0.417525	1.27811	0.275059	1.36466	0.145741	0.82744	0.156455	-1.41648	-1.27954	-2.18942	0.288063	-0.0265436	0.42138
Q8WUY9	0.744859	0.650693	0.20705	1.1042	1.0649	1.10462	-0.34612	-0.108833	-0.531926	0.794143	0.0829884	-0.41336	-2.34984	-0.429872	-1.5735
O75140	0.719953	-0.802883	-0.464359	-1.79275	-1.4859	-0.701426	-0.523562	-0.371448	0.951137	-0.23867	1.00377	0.469897	1.20839	0.471148	1.55669
Q96QD5	0.906663	1.11362	1.12434	1.31823	1.47798	0.951374	-0.713366	-0.767021	-0.466703	-0.976126	-0.881579	-0.23655	-0.813581	-1.0828	-0.95448
Q8TB45	0.908425	1.00737	0.723277	1.38276	1.16704	0.973335	-0.0285028	-0.464383	-0.82939	0.0835975	-0.385131	-2.0381	-1.02273	-0.559374	-0.918181
Q9Y315	-0.699749	-1.19101	-0.412285	-1.90703	-0.613801	-1.27264	-0.0123682	0.703979	-0.0491817	1.50477	1.10478	0.678671	0.550007	0.463624	1.15224
Q9GZP9	0.457275	-1.5241	-0.546458	-0.272657	1.24545	-0.244481	1.5588	1.43466	0.953489	0.337225	-0.853817	0.246152	-0.370246	-1.45061	-0.970683
Q96Q80	-2.46432	-1.95021	0.176144	-0.40569	0.0608652	0.577483	-0.135749	0.00926214	1.20623	0.827111	0.37565	0.671792	-0.0368721	0.895873	0.192437
Q6ICB0	1.60553	1.28169	0.431725	1.70215	0.778808	0.791652	-0.582793	-0.481797	-1.04168	-0.669218	-0.465228	-0.80428	-0.440542	-0.849533	-1.25649
Q9BSY9	-0.429493	-0.438971	1.46626	1.57285	0.437122	0.26227	-1.53378	0.34165	-2.04666	0.640149	-0.587941	-0.366911	-0.584755	0.484202	0.784011
Q7L5Y6	-0.0610583	-0.59457	-0.75683	0.959457	0.985238	0.0017856	-0.282534	-0.343226	1.1156	-0.898024	-2.38642	0.0752521	1.34641	-0.310161	1.14908
O00273;O00273-2	1.24019	0.753895	0.559096	0.630486	1.1632	1.63114	0.238392	-0.0345024	-0.750953	-0.785106	-0.363479	-1.58082	-1.12877	-1.41467	-0.158087
O76075	-0.0409648	0.905813	1.20485	1.34711	1.16461	-0.55618	-1.70961	-1.26101	-1.13996	0.43364	-0.974964	-0.298195	-0.426334	0.911414	0.439784
P98153	-0.698084	-2.81757	0.301262	-0.0858008	-0.426946	-0.112647	0.65994	0.651622	-0.166705	0.655226	-0.57807	-0.45485	1.29688	0.601465	1.17428
Q9BY27	0.0613107	-0.494182	0.449475	-1.81549	2.38118	-0.375064	0.283722	1.23956	-1.15615	-0.200998	-0.28514	-0.0732073	-0.57609	0.941312	-0.380234
Q8WYQ5	1.31052	0.913886	0.801174	1.49001	0.701812	0.82983	-0.34783	-0.299514	-1.15092	-1.87074	-0.907059	-0.108116	-0.702654	-0.971665	0.31127
P23743	-1.06995	-0.778044	-1.51765	-0.601773	-1.42245	-1.33391	0.866502	0.71079	1.06826	0.45088	1.06419	1.18344	0.533748	0.370527	0.475446
Q16760	0.492188	0.758026	-0.605784	-1.44252	-1.23976	-1.54173	1.25101	1.78502	1.18074	0.0245026	0.0384894	0.144756	-0.141134	-0.790791	0.0869955
P52429	-1.04728	-1.30806	-1.25405	-0.916562	-0.582819	-0.799228	0.645759	0.512915	1.23359	-0.877443	0.00341041	1.05093	1.11277	1.04654	1.17954
P49619	-1.72012	-0.574609	-0.258096	-0.374027	0.83375	0.834058	0.896868	-0.69446	0.204113	0.487471	-0.397353	-2.12427	0.862985	1.21794	0.805747
Q86XP1	0.542429	0.160446	1.36929	0.971887	1.29502	0.0519204	1.20095	0.120789	0.530548	-1.55874	-0.528269	-0.811418	-1.24075	-0.650694	-1.45341
P52824	-1.23317	-2.10389	-0.543173	-0.763082	-1.14772	0.637595	0.555375	0.885309	0.111343	-0.289227	0.957953	1.3218	0.113606	1.23078	0.266498
Q13574;E9PNZ3	-0.506176	-0.469888	-0.58147	-1.47044	-0.88181	-1.54178	1.14642	1.69573	-0.804653	-0.156011	0.388604	0.911101	1.01726	0.946962	0.306148
Q7Z3D6	0.174216	-0.350322	0.526648	0.239776	1.8839	1.45648	0.0275991	-1.47034	-0.177694	-1.12638	-1.02788	-0.694578	0.24278	-1.02194	1.31774
Q16854	-1.06792	-1.42397	-1.08171	-0.553343	0.0878393	-0.460664	0.695732	-0.847165	-0.925418	0.84303	-0.240809	1.09827	1.49457	1.31915	1.06242
Q15392	1.48471	1.78507	1.56109	0.793862	0.324324	-0.448313	-0.918119	-0.955189	-0.581699	0.161485	-0.116431	-0.186615	-0.787325	-1.38032	-0.736521
Q9UBM7	1.02448	0.729225	0.540073	0.114191	0.148212	-0.477871	0.908163	-0.0679792	1.3363	-2.18722	-2.07005	-0.345594	0.0143286	0.212551	0.121187
Q86SQ9	0.695947	1.10292	1.52482	1.24411	1.15221	1.13202	-0.915159	-1.06623	-0.515401	-0.878148	-0.641981	-1.2111	-0.655636	-0.364806	-0.603554
P00374	0.732943	1.15814	0.57166	1.57432	1.1959	0.403456	-0.167388	-1.41935	-0.80766	-0.771115	-0.91609	-1.83287	0.454638	-0.00824018	-0.168347
Q02127	1.78828	1.81447	1.13486	0.590684	0.809243	-0.250005	-0.8772	-0.520231	-0.209125	-1.45067	-0.513146	-0.5206	-0.890288	-0.791994	-0.114283
P49366	0.412192	0.568917	0.803308	1.35641	1.73704	1.54884	-0.61046	-0.983561	-1.00622	-0.477379	-0.80367	-1.10468	-0.270406	-0.137693	-1.03264
Q96LJ7	-0.685571	-1.12329	-1.07539	-0.758235	-0.342488	-0.555618	0.40469	0.0569166	0.633307	-1.63033	0.20586	0.443199	1.65598	1.56514	1.20583
Q6UWP2	0.319309	-0.76508	-0.877956	0.565638	1.3633	1.14179	0.343045	0.243963	0.126737	-2.29037	-0.657544	-1.396	0.758834	0.687769	0.436564
Q13268	-1.02327	-0.803339	-2.40753	-0.587573	-0.683773	-0.974014	0.702988	0.570099	0.788711	0.929918	0.725104	0.770308	0.688556	0.669445	0.634373
Q9BTZ2;Q9BTZ2-8	-0.805799	-1.58237	0.468001	-1.56102	-0.888056	-0.6976	1.21741	0.752487	-0.187972	0.940333	0.867262	1.21857	-0.965918	0.730354	0.494326
H0YJ66;Q9Y394	1.05794	0.0541096	-0.182607	-1.93468	-1.1581	-1.66421	0.722982	0.288301	0.33544	-0.443291	1.72102	0.782229	0.667447	-0.23768	-0.00889684
Q6IAN0	-1.50037	-1.21874	-0.888942	0.073558	0.430963	0.283223	-1.24381	0.462857	0.0228642	-0.612199	0.0170217	-0.369999	1.36297	1.51145	1.66915
Q9BPW9	-1.7848	-0.133534	-0.649774	-1.15743	-1.54918	-1.13948	0.501136	0.942263	0.947981	0.80089	0.752704	0.142281	0.841622	0.382717	1.1026
Q8N5I4	1.58688	0.690268	-2.02499	1.12776	1.31459	-0.456844	-0.714347	0.186313	-0.22472	-1.30904	-0.216001	-0.0242961	0.944072	-0.615287	-0.26436
Q96HY7	-0.553145	-0.948665	-0.903117	-1.47455	-1.27442	-1.3505	0.54885	0.193449	0.805164	1.37683	0.434934	1.14018	0.281968	0.403	1.32002
O43143	1.48459	1.52154	0.648977	0.571985	0.522342	0.311685	-1.25965	-0.977409	-0.444498	-1.82624	-0.756498	-0.94523	0.879173	0.214688	0.0545448
O60231;A2AB15	1.35071	1.16419	1.20051	0.707393	0.704995	0.95452	0.163632	-0.225294	-0.293797	-2.11047	-0.646715	-1.10103	-0.595536	-0.805385	-0.467713
Q7Z478	1.83367	1.40688	1.25754	-1.24312	0.0606031	-0.362689	1.04682	-0.868569	-0.744126	-0.936736	-0.00522385	-1.14422	0.190719	0.323654	-0.815209
Q7L2E3;Q7L2E3-3;Q7L2E3-2	1.42897	0.892218	0.553599	1.20533	1.22211	1.30901	-0.436847	-0.946809	-0.326504	-0.230133	-0.303026	-1.09706	-1.07156	-1.30783	-0.891483
Q7L7V1;X6R717	0.752069	1.31886	1.00016	0.919295	1.18062	1.46975	-1.14009	-1.41144	-0.88551	-0.0316924	-0.534475	-0.961977	-0.340112	-0.665613	-0.669838
Q9H6R0	1.02243	1.69504	0.796653	0.919146	1.32444	1.03003	-1.08816	-0.942656	-0.811832	-0.397279	-0.755988	-1.21753	-0.442275	-0.506575	-0.625447
Q14147	1.11208	0.682405	0.457945	1.23504	0.951926	1.10593	-1.31352	-0.701716	-0.520306	-0.792488	-0.585169	-2.12501	-0.210881	0.640522	0.0632479
Q9H5Z1	-0.122716	-1.99686	-1.04015	0.294789	0.0616008	1.78563	-0.0276492	-0.0804211	-0.596129	-1.18401	1.48208	0.917226	-0.254815	-0.108793	0.870219
Q9H2U1	1.15193	1.05562	1.08633	1.25577	0.811474	0.674854	-0.360024	-0.399487	-0.361571	-1.80017	-1.06927	-1.53093	0.375703	-0.408611	-0.481616
Q8IY37	1.04563	1.5386	1.45456	0.698058	1.12122	1.04912	-0.661685	-0.570274	-0.679392	-0.514309	-0.846663	-0.796768	-0.849601	-1.13361	-0.854895
Q92620;J3KTG2	1.69562	1.17759	1.2474	0.374887	0.576563	1.08627	-0.37107	-0.623533	-0.399988	-1.95859	-0.745645	-0.313025	-0.110865	-0.78041	-0.855203
Q8IX18	0.658787	0.533596	1.41374	1.31274	0.97478	0.608029	0.401007	-0.706004	-1.2191	-2.11202	-1.11738	-0.530016	0.143922	-0.274901	-0.0871751
Q6P158;Q6P158-3	1.74068	-0.97675	0.0415905	0.80287	-0.437401	1.52957	1.29785	-0.796777	-0.279164	-1.36524	-0.213845	-1.05957	0.162722	0.577712	-1.02424
Q96C10	-0.603715	-1.68714	-1.83546	-0.721373	-0.47205	-0.258754	1.07297	1.44617	1.54589	0.516512	-0.19282	0.0137313	0.694581	0.0470208	0.434435
Q14562	1.35923	0.558062	-0.421058	0.744773	1.52112	1.43066	-0.198822	0.102921	-0.728934	-0.16667	-1.77701	-1.05256	0.446807	-0.808151	-1.01037
Q08211	-0.18867	0.343364	-0.361475	1.12428	0.749388	0.0558841	-1.75107	-1.58398	-0.849731	-0.503057	0.183074	-0.753423	1.56839	0.570496	1.39653
Q9NR28;H7BZQ7	-0.483597	0.0381734	2.03474	-0.550194	-0.757102	-0.61316	1.75813	1.52489	-0.10775	-1.19293	0.242327	0.123905	-0.916499	-0.522552	-0.578379
O60610-2;O60610;H9KV28	-0.245944	-0.293251	-0.101157	-0.434811	-0.29346	-0.581024	1.07408	0.959699	1.27538	-2.64974	-0.572037	-0.526727	0.819949	0.793645	0.775407
O60879;O60879-3	-1.73853	-2.10705	-1.3685	-0.160187	-0.273924	-0.214722	0.624054	0.674395	1.08015	0.232056	0.65215	0.191971	0.915869	0.606434	0.885837
Q9NSV4	0.646238	0.81746	0.165625	0.814798	0.89773	1.3048	0.600762	-0.392395	-0.482526	-1.2907	-1.94752	-1.77011	0.185584	-0.120442	0.57069
Q9UPY3;Q9UPY3-2	-0.862624	-0.183396	0.15455	0.0498425	-0.128532	-0.230483	0.137615	0.392575	0.712698	-2.10673	-0.370836	-1.56406	1.56229	1.29815	1.13894
Q9BTC0	1.29833	1.28458	0.921307	0.589325	0.528088	-0.0186255	1.21826	0.116238	0.390884	-0.630849	-0.896484	-1.55131	-0.56067	-1.35688	-1.33219
Q68CQ4	1.43859	1.47744	1.16535	0.906038	1.04976	0.827578	-0.519607	-0.875095	-0.952446	-0.693123	-0.592105	-1.26617	-0.881647	-0.402233	-0.682333
Q9UNQ2	0.995718	1.14255	1.35939	1.33321	0.924712	1.12034	-1.1995	-0.962836	-0.971972	-0.344761	-0.550578	-0.780424	-0.321754	-0.898594	-0.84549
Q14689	-1.1182	-0.0234922	-0.296634	-1.07286	-1.6501	-1.78004	0.998422	-0.054909	1.14045	0.813614	0.0283749	1.23213	0.82023	0.501362	0.46165
Q9P265	-0.962438	0.0180377	0.306395	-0.655087	-0.194021	-0.772282	0.391114	0.863937	1.05723	-1.36269	-0.857066	-1.52713	0.782327	1.20623	1.70545
Q8NDZ4	-0.936038	-0.507958	-1.72408	-1.43594	-1.04831	-0.935845	0.354519	0.68455	0.132329	0.572721	1.03827	0.872303	0.778861	0.803307	1.35131
Q9Y2L1	1.00037	1.8125	0.883468	0.970303	0.915638	0.943989	-0.249914	-0.608341	-0.217976	-0.872399	-1.19952	-1.29836	-0.153845	-0.866451	-1.05946
Q8TF46;Q8TF46-4	0.622469	0.180446	-1.33479	2.08059	0.711151	0.483929	0.732192	-1.52501	-0.241177	-0.844859	0.268101	0.650746	-1.06056	-1.14077	0.417546
Q8IYB7	1.15023	0.261294	1.0663	1.16111	0.701655	0.525876	-0.366462	-0.4182	-0.420049	-2.0691	-1.37365	-1.3776	0.851376	0.278359	0.0288605
Q9NRI5;Q9NRI5-2	-1.77036	-1.38303	-0.780883	-0.730791	-0.920685	-0.844764	0.235367	0.201291	0.337263	1.54066	0.910092	0.881243	1.11084	0.818085	0.395677
Q155Q3	0.602972	1.19223	1.45257	1.15191	1.18568	0.944997	-0.148184	-0.175107	-0.463299	-1.39432	-0.832418	-0.629246	-0.446772	-1.21137	-1.22963
O60832	-0.534616	1.03037	1.57204	-0.347205	-0.359651	0.995771	0.494439	0.912861	1.02074	-2.249	-0.841566	-0.0521542	-0.72179	-0.691093	-0.229144
P10515	0.0829656	0.808221	0.0114882	1.84982	1.1188	1.06978	-0.346013	-1.09807	0.112141	-0.809127	-1.05905	-0.99199	1.05449	-1.48707	-0.31637
P09622	1.08689	1.02656	0.62389	0.911332	0.854077	-0.431892	-0.081446	0.0807099	0.615297	-2.47156	-0.703304	-1.54831	0.399017	-0.10196	-0.259306
Q12959	1.1427	1.15514	1.11287	1.53573	0.816801	0.402808	-0.212552	-0.494338	-1.02798	-0.707404	-0.444986	-0.986514	0.0374533	-1.93959	-0.390129
Q8TDM6	-1.11234	-1.08774	-0.205333	-1.00207	-0.725891	-1.11769	1.753	1.25378	0.585627	0.309474	-1.30964	0.348572	0.699157	0.647285	0.963802
Q9Y2H0;Q9Y2H0-1	-0.823655	-0.794135	-1.34187	-0.632462	0.495892	-0.699163	-0.479755	0.806144	0.861237	2.57998	-0.208926	-0.263659	-0.377325	1.08569	-0.207993
Q15398;Q15398-1	1.60802	1.08696	0.822359	1.14225	1.21975	0.942525	-0.436814	-0.440535	-0.565595	-0.934914	-1.15627	-1.23731	-0.608104	-0.818541	-0.623769
P36957	0.406465	0.138444	0.891962	-1.05563	-1.53764	-0.750493	1.13366	0.230034	-0.142023	0.255274	-1.84371	-0.890607	1.17273	1.03938	0.952152
Q9NW81	-0.464585	0.177075	0.202544	0.0175499	-0.451876	0.21061	-0.319179	1.27581	0.122206	1.05094	-2.32506	1.71568	-0.643545	0.63486	-1.20303
Q99766	-0.952797	-0.628918	-1.04154	-0.894397	-0.479858	-1.15283	0.122073	-0.0744246	-0.060295	0.258741	2.26262	1.07137	-0.635348	1.27358	0.932019
Q9NPF5	2.18562	1.43762	0.46824	1.02574	-0.379482	0.712949	-0.230551	-0.556029	-0.69487	-1.71196	-0.865966	-0.687553	-0.241973	-0.045367	-0.416428
P11532	0.987465	0.0719538	0.0233165	0.724289	0.971581	-1.36779	0.550686	-2.74185	-0.174569	-0.205143	-0.204799	-0.618015	0.475679	0.742953	0.764245
Q9Y222	0.0975703	-0.252429	-0.625636	0.439774	-0.496859	-0.233489	0.459002	0.612954	0.429852	1.3425	0.98021	0.796949	-0.0881839	-0.533215	-2.929
Q9Y485	-1.56473	-1.17276	-1.44474	-0.071019	-0.0936707	-0.713075	-0.181762	0.0266231	1.50815	0.675374	1.62849	1.27093	-0.350805	-0.142747	0.625747
Q8TDJ6;H0YLM8	-0.911428	-0.963035	-0.450057	-1.17026	-0.920924	-1.88535	0.672171	0.555175	0.83149	0.0601177	0.281783	0.448271	0.546988	1.53279	1.37227
P51530	0.621079	0.66691	1.50826	1.25432	1.08059	1.61376	-0.719218	-0.647465	-1.26814	-0.900427	-0.905587	-0.444248	-0.601791	-0.521772	-0.736284
Q9NVR5	1.13719	0.965103	1.10312	1.42422	0.724449	0.952268	-0.992933	-1.13523	-1.10895	0.450338	0.0246786	-0.472432	-1.0332	-0.914542	-1.12408
Q86Y56	1.10935	1.07417	0.564492	1.44838	1.02393	1.38004	-1.10649	-0.958245	-1.08759	-0.718546	-0.817909	-1.0237	-0.138739	-0.814782	0.065628
Q9P225	-1.20271	-1.04079	-0.904863	2.00616	-0.246033	0.174605	1.27912	0.679758	0.698686	-0.149456	0.570471	-0.811886	-0.738932	-1.24037	0.92625
Q8TE73	-0.415334	-1.28233	-0.204866	0.645164	1.16826	-0.767628	0.0235158	-0.750359	-0.562108	-0.343357	-1.69933	-0.00626011	1.46783	1.28163	1.44518
Q9C0G6	0.901854	0.700218	1.84984	0.470368	0.591586	0.313048	-0.503162	-0.557017	-0.720913	-2.16512	-0.726635	-0.270238	0.422287	-1.15509	0.848972
Q8WXX0	1.11437	1.24916	1.46083	0.329588	1.41212	0.562875	-0.510306	-0.55185	0.553386	-0.530173	-0.53714	-1.13786	-1.23202	-1.02785	-1.15514
P31689	-0.255797	1.2308	1.56522	0.881987	1.03082	0.811535	-0.172519	-0.507166	-0.715988	-1.20943	-0.972518	-1.83055	0.546797	-0.717057	0.313851
O60884	-0.606565	0.187522	-1.50555	-1.46485	-0.546501	-0.17702	-0.727121	0.529751	1.54658	0.0436866	0.577248	-1.1829	0.9296	0.894775	1.50134
Q96EY1-2;Q96EY1	-0.321999	0.774281	1.25401	1.05528	0.597856	0.654393	-0.148796	-0.592457	-1.03427	-1.90201	-1.42583	-0.921289	0.811502	1.10214	0.0971909
Q8WW22;F5GWV1	0.160518	2.21105	-0.636333	0.346729	0.694604	1.83848	0.188668	-0.409999	-0.576152	-1.21616	-1.11486	-0.640293	0.383127	-0.867514	-0.361862
P25685	-0.45313	-1.63726	-2.38351	-0.199156	-0.130944	-0.01486	0.959962	0.577196	0.80879	1.44404	0.442097	0.772969	-0.410191	-0.332737	0.55673
Q9UBS4	0.472445	1.12237	-1.59321	0.188396	1.91406	0.312515	-0.815373	-1.4022	-0.661112	0.26581	-0.235951	0.776565	0.327937	-1.34881	0.676557
Q9NXW2;Q9NXW2-2	0.386711	1.20518	1.13832	0.88415	1.31692	0.872298	-0.256041	0.444495	-1.83665	-0.236044	-0.00636652	-0.513462	-1.03393	-1.21778	-1.14781
Q8TBM8;Q8TBM8-2	0.0780096	0.382017	0.122248	0.421141	0.244653	-0.363311	1.51551	1.80544	0.881463	-1.23185	-1.65078	-1.21904	-0.699237	0.517147	-0.803419
P25686	-0.913785	-1.2539	-1.56421	-0.972774	-1.24173	-1.02729	0.616024	0.748402	1.00152	0.532073	0.739791	0.830178	0.663049	0.959664	0.882986
Q9UDY4	-1.60695	0.484532	-1.26755	-0.427069	-0.684928	-1.0753	-0.109991	0.242232	0.0424207	1.60357	0.872499	2.02747	-0.431606	0.0891033	0.241571
O75190	0.691614	0.260038	1.78985	0.765224	1.35077	1.08748	-0.697166	-0.521263	-0.481065	-1.26793	-1.47365	-0.946465	-0.466391	0.575692	-0.666731
Q9UBS3	0.654739	1.29352	1.31714	0.622467	0.789679	0.729688	-0.0241108	-1.62681	-0.816459	-0.626404	-0.788117	-2.03802	0.301038	-0.00811305	0.219764
Q96KC8	1.74442	1.50805	1.26903	0.47241	-0.04458	0.350574	-0.547224	-0.270562	-0.248581	-1.7372	-0.849023	-1.5527	-0.00482249	-0.305839	0.21606
Q8IXB1	0.656837	1.23058	1.79189	0.0325867	0.0862167	-0.315991	0.621033	0.759082	0.561089	-1.19015	-1.17162	-1.70658	-0.251677	-1.28812	0.184816
Q9NVH1	-0.01621	0.51839	0.0966742	0.82695	0.615384	0.114458	-0.665991	-1.16211	-0.772127	1.18306	-0.483952	-1.9833	0.0874668	2.11175	-0.470446
Q9UKB3	1.41979	1.08937	1.38857	1.09223	0.915912	0.948289	-0.385454	-0.695638	-0.706196	-1.11398	-0.542352	-0.522355	-0.685281	-0.874447	-1.32846
O75165	-1.1504	-1.4271	-1.04729	-0.607807	-0.783761	-0.781485	0.978928	0.788576	0.848974	-0.565978	-0.0559142	-0.156366	1.39339	1.10203	1.46421
Q9Y5T4	-0.222796	0.312663	0.162952	1.20609	0.952796	1.45066	-1.10275	-0.0962888	-1.64685	-0.65368	-0.151512	0.714811	-1.89218	0.937761	0.0283187
Q9Y2G8	1.02388	1.20487	1.77047	1.19688	0.288553	0.0215122	-0.382266	0.0903839	0.441303	-1.8201	-0.944335	-0.454963	-0.543767	-0.912507	-0.979919
Q9NVM6	0.942163	1.44729	1.28033	0.571363	1.25058	0.586722	-0.0125515	-0.268179	-0.241648	-0.958633	-1.53801	-1.74803	-0.359727	-0.26251	-0.689162
Q96DA6;A0A2R8Y839	0.994235	0.723186	0.730385	0.109968	0.582045	0.362576	0.0366435	-0.117164	0.163394	-3.3717	0.037367	0.00083627	-0.247298	-0.00489404	0.000418735
Q99543;Q99543-2	1.52558	0.922332	1.3237	1.00063	0.837969	0.787139	-0.0226246	-0.318952	-0.214571	-1.57625	-1.23922	-1.15057	-0.54174	-0.477114	-0.856305
Q5F1R6;Q5F1R6-2	0.873423	0.263604	-2.50729	0.823768	0.994719	0.403483	0.228453	0.281605	-1.75985	-0.793162	0.374585	0.621996	0.716078	-0.169263	-0.352152
Q6P3W2	-0.399415	1.06119	0.928784	-0.353765	-1.15955	-0.106455	0.167066	-0.379293	-2.31113	-1.30226	0.957064	0.600491	0.841342	0.485654	0.970269
Q9H1X3	2.39789	1.11497	0.2485	0.395223	0.64646	0.271098	-1.2635	-1.46248	-0.979015	-0.9857	-0.387291	-0.401837	-0.234228	0.145097	0.494812
Q13217	-0.834004	-1.47758	-0.580121	-0.642797	-0.307363	-0.955486	1.11827	0.695114	1.22605	-0.905557	-0.478528	-0.418233	0.524302	1.61761	1.41832
Q9H3Z4	0.288744	-0.439962	-0.777508	-1.21263	-0.896086	-0.630995	0.426725	0.227937	-0.294203	0.383724	-0.19108	-1.21646	2.65693	0.815938	0.858939
Q99615	1.03557	1.40114	1.03198	1.2613	1.04651	0.933171	-0.80194	-0.554767	-0.524594	-1.2111	-1.0859	-1.38558	-0.192322	-0.304729	-0.648738
O75937	0.92674	1.19689	1.9876	0.849388	0.0721837	0.168045	-0.244295	0.0866923	0.059087	-1.72791	-0.162257	-1.54648	-0.300293	-0.179436	-1.18595
Q8WXX5	0.673095	-0.55474	-0.0857604	0.264016	0.20659	-0.116382	0.311911	0.478796	0.499322	-3.2948	0.0223094	0.275226	0.159703	1.25079	-0.0900673
Q4LDG9	-2.31418	-0.995852	-0.89169	-0.124583	0.369513	0.56993	0.313731	0.994182	1.70012	-0.163031	0.388197	-0.157765	-0.511266	-0.483543	1.30623
P49184	-1.72184	-0.734789	-0.416465	-1.054	0.377906	-1.81033	0.725846	0.689135	0.422571	1.42566	0.795064	-0.0216907	0.236052	-0.262497	1.34938
O00115	-1.2405	-0.480332	-0.481402	-0.373836	-0.51369	-0.00740474	0.0711223	0.509772	0.187896	-1.2078	-0.0475023	-1.33175	1.66883	1.67327	1.57333
Q05193;A0A0D9SFE4	-0.283569	-0.419688	-0.545687	-1.58622	-1.18902	-1.61621	1.46083	1.06317	1.14379	-0.690164	0.299155	0.152884	0.776345	0.482169	0.952209
O00429;O00429-2;O00429-7	0.685155	0.635092	0.151557	0.512371	0.487738	-0.100637	-0.0816894	0.0671094	1.46016	-2.13096	-1.42658	-1.58465	0.472518	-0.196604	1.04943
P50570-3;P50570;K7EPK9	-0.151497	-1.47151	-0.877778	-0.913175	-0.741061	-0.431902	-0.497452	0.427254	1.074	-0.467703	-0.349439	-0.18708	2.10286	1.28657	1.19793
Q6XZF7	-0.73485	-1.93234	-1.36448	-0.62395	-0.172956	0.347255	1.28272	0.342546	1.71533	0.0656791	-0.664177	-0.457251	0.248644	0.919069	1.02876
P26358-2;P26358	1.08928	0.935482	1.59422	0.920932	0.985558	1.14894	-0.620048	-0.267421	-0.302301	-1.5066	-1.04489	-0.976368	-0.390832	-0.693134	-0.872815
Q9Y6K1	-1.39883	-1.19245	-1.29583	-0.167733	-0.0964558	-0.189324	1.5484	0.921724	0.409682	-1.75549	0.920063	0.280356	0.919099	0.568487	0.528307
Q9UBC3	0.348329	0.651816	0.160944	-0.164873	-0.0752769	-0.0500823	0.586706	1.21394	0.907302	1.13002	-0.499129	0.0152476	-0.626857	-0.712984	-2.88511
Q9ULA0;B9ZVU2	1.37915	1.67801	1.36532	0.473976	-0.231341	0.344276	-0.759501	0.0497822	0.16637	-1.97189	-0.517331	0.221756	-1.28258	-0.188959	-0.727019
Q9H147	-0.293888	-1.68511	0.160436	1.11435	0.855488	-1.00082	1.3214	1.13998	0.0177439	-1.90034	-0.330661	-0.47882	0.230364	-0.150787	1.00066
Q5QJE6	1.37157	1.32012	1.03352	0.927342	1.19916	0.824411	-0.0446	-0.308059	-1.14885	-0.873739	-0.915459	-1.40804	-0.790043	-0.608765	-0.578563
Q96BY6;H7C0I3	-1.13833	-1.24794	-0.979542	-1.32555	-1.06035	-1.26427	0.533032	0.582745	0.996092	0.942561	0.727267	0.617984	0.928223	0.898698	0.789383
Q5JSL3	-0.732156	-0.377177	-0.861899	-1.21896	-1.21824	-1.72131	0.645195	0.963969	1.23266	0.182057	0.0915522	0.363317	1.78642	0.577962	0.286602
Q92608	0.470299	1.0216	0.037378	0.537811	-0.0904391	-0.832228	-0.341753	0.247324	0.875118	-2.29616	-1.38444	-0.855131	1.49159	0.439699	0.679333
Q8N1I0	-1.46718	-1.98541	-1.28632	-0.409294	-0.897397	-0.397623	0.516866	0.892904	0.812098	0.346455	0.969239	0.797685	0.887697	0.320531	0.899746
[truncated: 6,694 more rows]

## Sheet: F1_panel_J
Volcano Plot
Significant	-log(p-value)	Difference	Uniprot_ID	Gene names
	0.0219271	0.0155487	A0A087WZ62	A0A087WZ62
	2.07636	1.94978	A0A088AWK7	A0A088AWK7
	0.769235	-0.275281	A0A1W2PNV4	A0A1W2PNV4
	3.17389	1.4582	A0A1W2PQ13	A0A1W2PQ13
	0.0232405	-0.00931549	A0A1W2PRB8	A0A1W2PRB8
	0.13697	0.202664	A0A2R8Y3M9	A0A2R8Y3M9
	0.112505	0.683414	A0A3B3ITR4	A0A3B3ITR4
	1.54287	-2.19454	A0A590UK80	A0A590UK80
	0.0958418	-0.128476	A6NM71	A6NM71
	0.00362974	0.0123158	Q9NRG9	AAAS
+	5.10321	1.67972	Q86V21	AACS
	0.12709	-0.0431747	Q6PD74;Q6PD74-2	AAGAB
	4.52555	0.720024	Q2M2I8	AAK1
	2.89923	0.755123	Q9H7C9	AAMDC
	2.3752	-1.12283	Q13685	AAMP
	0.86254	0.528639	Q9Y312	AAR2
	0.688522	-0.112081	P49588	AARS1
	0.541508	0.252748	Q5JTZ9	AARS2
	1.57793	-0.661194	Q9BTE6	AARSD1
	1.66946	-0.451629	Q4L235	AASDH
	0.800702	-0.823086	Q9NRN7	AASDHPPT
	2.02749	-0.575478	Q9NY61	AATF
	0.551058	-0.769957	P80404	ABAT
+	4.24157	-2.52755	Q9BZC7	ABCA2
	1.30856	1.41009	Q8IZY2	ABCA7
	0.349185	0.44117	P08183	ABCB1
	2.26932	-1.07005	Q9NRK6	ABCB10
	3.27156	-0.540929	O75027;O75027-3	ABCB7
	0.325698	0.211118	Q9NUT2	ABCB8
	2.18275	-0.642886	P33527	ABCC1
	0.986565	-0.99397	Q96J66	ABCC11
	2.49764	-0.860247	O15439	ABCC4
+	4.22337	-1.92557	O15440	ABCC5
	2.01518	0.736657	P33897	ABCD1
	2.22528	0.509539	P28288	ABCD3
	1.39363	-0.851314	O14678	ABCD4
	2.68671	-0.859145	P61221;H0Y990	ABCE1
	1.34799	-0.279689	Q8NE71;Q5STZ8	ABCF1
	2.30688	-1.38489	Q9UG63	ABCF2
	0.257831	0.0417315	Q9NUQ8	ABCF3
	0.452204	0.187321	Q9NUJ1;Q9NUJ1-2	ABHD10
	1.43136	0.502354	Q8N2K0	ABHD12
	0.07476	0.0970891	Q7L211	ABHD13
	1.88961	1.89547	Q96IU4	ABHD14B
+	4.51994	2.15256	O95870	ABHD16A
+	3.44852	2.0248	Q96GS6	ABHD17A
	0.673158	0.322399	Q5VST6;Q5VST6-2	ABHD17B
	1.09135	-0.393142	Q0P651	ABHD18
	0.971116	1.28039	Q8WU67	ABHD3
	0.205133	0.327377	Q8TB40	ABHD4
	2.235	-1.61012	Q8WTS1	ABHD5
	1.13957	1.25977	Q9BV23	ABHD6
	2.65077	2.65647	Q8IZP0	ABI1
	0.870972	1.30991	Q9P2A4	ABI3
	2.83687	0.852673	Q9NX38	ABITRAM
	0.178377	0.0530879	P00519	ABL1
	3.27462	-1.17159	P42684	ABL2
	2.45945	1.31636	O14639-3;O14639;O14639-6	ABLIM1
	1.59156	0.595545	Q12979	ABR
	0.193663	-0.384143	Q9P1F3	ABRACL
	1.55286	-0.182564	Q6UWZ7;A0A087WZ78	ABRAXAS1
	1.91044	0.480465	Q15018	ABRAXAS2
	0.708256	1.22478	Q9ULW3	ABT1
+	3.30877	3.60836	Q969K4	ABTB1
	0.327471	-0.43817	Q8N961	ABTB2
+	4.433	1.46341	P09110	ACAA1
	1.19021	0.610227	P42765	ACAA2
	2.10226	-0.565262	Q13085;Q13085-3	ACACA
	0.633151	0.483341	O00763	ACACB
	1.20523	0.527686	Q6JQN1-5;Q6JQN1	ACAD10
	0.279104	0.326968	Q709F0	ACAD11
	2.53416	0.84959	Q9UKU7	ACAD8
	2.54184	-0.631392	Q9H845	ACAD9
	3.48206	1.23118	P11310	ACADM
	0.7448	1.02763	P16219	ACADS
	2.90059	0.753839	P45954	ACADSB
	0.99448	-0.216058	P49748	ACADVL
	2.37935	0.668551	Q15027	ACAP1
	3.28576	1.15697	Q15057;A0A087X1H5	ACAP2
	2.24471	1.71513	Q96P50	ACAP3
	1.28843	-0.449886	P24752	ACAT1
	0.12988	0.0690142	Q9BWD1	ACAT2
	0.170702	0.0546481	Q9H3P7	ACBD3
	3.72575	0.959371	Q5T8D3-2;Q5T8D3	ACBD5
	1.9963	-0.788509	Q9BR61	ACBD6
	0.131556	-0.339441	Q96AP0	ACD
	1.33276	-0.274476	Q9UKV3;Q9UKV3-5;A0A087X0D2;S4R3H4	ACIN1
	3.59845	-0.536983	P53396;P53396-2	ACLY
	2.09914	0.585094	P21399	ACO1
	2.4942	0.455807	Q99798	ACO2
+	3.46347	2.11353	Q8WXI4	ACOT11
	0.533434	-0.289443	Q9NPJ3	ACOT13
	1.54715	-0.531639	O00154	ACOT7
	1.1218	1.15644	O14734	ACOT8
	3.58098	0.811114	Q9Y305;Q9Y305-4	ACOT9
	2.84156	1.31033	Q15067	ACOX1
	2.06731	0.655242	O15254	ACOX3
	0.884005	0.668702	P24666	ACP1
	1.32645	2.62689	P11117	ACP2
+	5.20608	2.50981	P15309	ACP3
	0.273471	0.412782	Q9NPH0	ACP6
+	4.062	1.23331	Q96CM8	ACSF2
	1.21355	0.74711	Q4G176;F5H3B2	ACSF3
	3.67562	1.30127	P33121;P33121-3	ACSL1
	0.841806	0.417542	O95573;F5GWH2	ACSL3
	1.47882	0.342262	O60488	ACSL4
	0.30601	-0.086366	Q9ULC5	ACSL5
	1.95074	-0.937368	Q53FZ2	ACSM3
	2.63347	0.743467	Q9NUB1	ACSS1
	2.56666	0.700132	Q9NR19	ACSS2
	2.4207	1.64492	P62736	ACTA2
	0.562831	1.34014	A0A2R8Y793;P60709	ACTB
	0.770611	1.53111	Q562R1	ACTBL2
	0.568954	2.3181	P68032	ACTC1
	0.0124325	0.00848516	P63261;I3L1U9;I3L4N8	ACTG1
	2.36803	0.600468	O96019	ACTL6A
	1.96032	-2.04438	Q9H568	ACTL8
	1.38737	0.601107	P12814	ACTN1
	1.69442	0.345631	O43707;K7EJH8;H7C144	ACTN4
	0.533871	0.436338	Q9NZ32	ACTR10
	1.83167	0.505234	P61163	ACTR1A
+	3.69746	1.70911	P42025	ACTR1B
	0.411103	-0.121544	P61160	ACTR2
	0.0547633	-0.0150019	P61158;B4DXW1	ACTR3
	1.15865	0.168221	Q9P1U1;Q9P1U1-2	ACTR3B
	1.18486	0.322194	Q9H9F9	ACTR5
	1.44989	-0.428238	Q9GZN1	ACTR6
	2.78781	-0.577693	Q9H981	ACTR8
	1.34235	-1.04289	Q03154	ACY1
	1.06307	0.864871	P07311	ACYP1
	1.21753	0.683618	P14621	ACYP2
	0.251889	-0.0801468	P00813	ADA
	3.64646	1.04936	Q9NZK5	ADA2
	1.30624	0.470395	Q6DHV7;Q6DHV7-3	ADAL
	1.4894	0.194085	O14672	ADAM10
	0.16985	0.102025	Q13444-3;Q13444	ADAM15
	0.279359	-0.148972	P78536	ADAM17
	2.5038	0.670881	Q13443	ADAM9
	3.53048	0.965696	O75689	ADAP1
	0.268888	0.0586561	P55265;P55265-3	ADAR
	2.23121	-0.970072	P78563;P78563-4;P78563-5	ADARB1
	1.05723	-0.176412	Q9BUB4	ADAT1
	0.0786132	-0.146809	Q7Z6V5	ADAT2
	1.37944	0.738956	Q96EY9	ADAT3
	0.481543	0.231349	Q86TW2	ADCK1
	0.281093	0.550886	Q3MIX3	ADCK5
	2.41322	1.443	P51828	ADCY7
	0.396312	0.265809	O60503	ADCY9
	2.75167	1.0299	P35611	ADD1
+	3.55506	-3.1118	P35612	ADD2
	3.49628	1.10904	Q9UEY8;Q9UEY8-2	ADD3
+	3.20759	-2.79261	Q8IWK6	ADGRA3
	2.62676	0.767059	Q14246	ADGRE1
	0.319219	0.427036	Q9UHX3	ADGRE2
	1.65241	1.34267	Q9BY15	ADGRE3
	2.51059	0.893658	P48960	ADGRE5
	0.244168	0.22165	Q86Y34	ADGRG3
	0.0382888	-0.121723	Q8IZF4	ADGRG5
	0.16516	0.0366936	P11766	ADH5
	1.76448	1.11545	Q9BV57	ADI1
	0.0219713	0.0177561	Q96A54	ADIPOR1
	0.381092	-0.230335	Q86V24	ADIPOR2
	0.541959	-0.0967458	P55263;P55263-2;A0A5F9ZHJ1	ADK
	0.339338	-0.594643	E9PL83	ADM
	2.81273	-0.675695	Q9H2P0	ADNP
	1.65038	-0.501671	Q6IQ32	ADNP2
	0.465988	0.672181	Q96SZ5	ADO
	2.00981	0.936035	Q9BRR6	ADPGK
	2.56563	1.14371	Q3LIE5	ADPRM
	0.848795	0.536448	Q9NX46	ADPRS
	3.19527	-0.970009	Q16186	ADRM1
	2.2416	0.258887	P30566	ADSL
	2.49803	3.09181	Q8N142	ADSS1
	0.711521	-0.148125	P30520	ADSS2
	1.54567	-1.89188	Q8IUX7	AEBP1
	1.09223	-0.530373	Q6ZN18	AEBP2
	3.25021	0.59844	P55196;P55196-2	AFDN
	2.07178	-0.57038	P51825-2;D6RIZ5;E7ETI4;P51825	AFF1
	3.15466	-1.75983	P51816	AFF2
	0.0828766	0.0230128	Q9UHB7	AFF4
	0.802418	-0.311224	Q8WV93	AFG1L
	0.0769064	0.0319951	Q9Y4W6	AFG3L2
	1.58791	1.79855	Q63HM1	AFMID
	1.35283	-0.260577	Q6ULP2-6;Q6ULP2	AFTPH
	0.0962464	0.0733198	P20933	AGA
	1.62132	0.639015	Q99490	AGAP2
+	3.86382	-1.53844	Q96P47	AGAP3
	1.277	0.798209	P52594	AGFG1
	0.660688	-0.649558	O95081	AGFG2
	1.2097	-0.618311	Q8N302	AGGF1
	0.400815	0.0809886	Q53H12;E9PG39	AGK
	2.64486	0.610076	P35573	AGL
	1.58873	0.488073	Q9UL18	AGO1
	1.27253	-0.225562	Q9UKV8	AGO2
	0.913551	0.23035	Q9H9G7	AGO3
	3.51588	1.31312	Q9HCK5	AGO4
	0.508169	0.418307	O15120	AGPAT2
	1.39799	-0.198973	Q9NRZ7	AGPAT3
	1.50492	-0.532281	Q9NUQ2	AGPAT5
	0.374431	0.0771141	O00116	AGPS
	1.99456	-1.6941	O00468-3	AGRN
	2.70153	0.397452	Q9UPW5	AGTPBP1
	0.2454	-0.046847	Q8WYP5	AHCTF1
	3.32534	-1.04147	P23526	AHCY
	3.17821	-0.621947	O43865	AHCYL1
	1.10811	0.660124	Q96HN2-2;Q96HN2	AHCYL2
	0.549131	-0.191568	Q5TGY3	AHDC1
	2.28902	-1.72885	Q8N157;E9PI51	AHI1
	1.62256	0.183306	Q09666	AHNAK
	2.84838	0.796949	P35869	AHR
	0.10446	0.0823326	O95433	AHSA1
	1.53461	0.318905	Q96BJ3	AIDA
	2.83839	2.38382	P55008;P55008-3;Q5STX8	AIF1
	0.452524	-0.0588659	O95831	AIFM1
	0.107851	-0.0370026	Q12904	AIMP1
	0.0669766	-0.0487251	Q13155	AIMP2
	1.91802	-0.759907	O00170	AIP
	0.367437	0.066625	P54819;P54819-3;P54819-5	AK2
	2.44117	1.13345	Q9UIJ7	AK3
	0.610988	-0.490555	P27144	AK4
	0.635692	-1.05967	Q9Y3D8	AK6
+	4.44331	-1.76965	Q92667	AKAP1
	2.73225	0.904674	O43572	AKAP10
	0.046752	0.0327479	Q9UKA4	AKAP11
	3.56121	1.06961	Q12802	AKAP13
	0.495732	0.163204	Q02040	AKAP17A
	2.88398	-2.22251	Q9Y2D5	AKAP2
	2.95274	-0.740004	O43823	AKAP8
	0.0958754	0.0582962	Q9ULX6	AKAP8L
	3.2395	0.500776	Q99996;A0A0A0MRE9;Q99996-3	AKAP9
	0.172978	-0.183258	Q9NQ31	AKIP1
	3.5751	-1.12567	Q9H9L7	AKIRIN1
	0.46512	-0.426933	Q53H80	AKIRIN2
	3.25969	1.58324	Q7Z591	AKNA
	0.28328	0.0811564	P14550	AKR1A1
	1.26254	-0.494099	P15121	AKR1B1
	0.085397	0.156475	Q04828;A6NHU4	AKR1C1
+	4.04807	1.58093	P42330	AKR1C3
	2.29487	1.16972	O43488	AKR7A2
	0.369907	0.157303	P31749	AKT1
	0.131067	0.0445824	P31751	AKT2
+	3.45301	1.71792	Q9H8T0	AKTIP
	2.65965	2.2624	P13716	ALAD
	3.00581	-1.30464	P13196	ALAS1
	1.20348	-0.508825	Q13740	ALCAM
	0.565801	0.25913	Q8IZ83	ALDH16A1
	3.73418	-1.03492	P54886	ALDH18A1
	3.5918	-0.917422	P30837	ALDH1B1
	0.800477	-1.22364	Q3SY69	ALDH1L2
	1.42302	0.308191	P51648	ALDH3A2
	3.10509	1.59314	P43353;P43353-2	ALDH3B1
	2.77713	0.973303	P30038	ALDH4A1
	0.778877	-0.674573	P51649	ALDH5A1
	2.31254	0.616716	Q02252	ALDH6A1
	2.1156	1.13351	P49189	ALDH9A1
	1.81416	-0.493722	P04075;P04075-2;H3BR04	ALDOA
	2.18639	0.71335	P09972;J3KSV6	ALDOC
	1.89914	0.559299	Q9BT22	ALG1
	1.90543	0.945111	Q5I7T1	ALG10B
	1.43731	0.484564	Q2TAA5	ALG11
	2.25365	1.6878	Q9BV10	ALG12
	0.896318	0.212587	Q9NP73-2;Q9NP73;A0A087WT15;D6RE84	ALG13
+	2.98723	-3.70871	Q96F25	ALG14
	0.0141195	-0.00576909	Q9H553	ALG2
	1.09302	-1.32982	Q92685	ALG3
	0.102678	-0.0657094	Q9Y673	ALG5
	0.172808	0.23186	Q9Y672	ALG6
	0.0842021	0.453719	Q9BVK2	ALG8
	3.45575	-0.82772	Q13686;H0YJF3	ALKBH1
	2.91906	-2.17939	Q6NS38	ALKBH2
	0.617832	-0.17157	Q96Q83	ALKBH3
	0.401024	0.664507	Q9NXW9	ALKBH4
	3.17436	-0.85724	Q6P6C2	ALKBH5
	0.0295714	-0.107365	Q3KRA9	ALKBH6
	0.151859	-0.107214	Q96BT7	ALKBH8
	3.63696	-0.900683	Q8TCU4	ALMS1
+	5.40886	3.96144	P09917	ALOX5
	3.26502	1.11858	Q96QP1	ALPK1
	1.71692	-1.65403	P05187	ALPP
	2.92104	-1.21111	Q96Q42	ALS2
	1.25966	0.804039	E9PB61;Q86V81	ALYREF
	2.15737	2.01788	Q9UHK6	AMACR
	2.15948	-2.75429	P17707	AMD1
	0.170744	-0.125897	Q9Y303	AMDHD2
	2.47963	2.4969	Q5JTC6	AMER1
	0.290024	-0.310755	Q9UKV5	AMFR
	1.73359	-1.32201	Q9Y4X0	AMMECR1
	3.0853	-1.41572	Q6DCA0	AMMECR1L
	0.0531265	0.0254428	Q8IY45	AMN1
	0.924459	-1.90165	Q8IY63	AMOTL1
	1.83867	0.625388	Q01433;Q01433-2	AMPD2
+	4.135	1.40777	Q01432	AMPD3
	2.28044	0.808754	Q86W34	AMZ2
	3.39975	-0.417857	Q9H1A4	ANAPC1
	0.0379683	-0.0619456	Q9UM13	ANAPC10
	2.56747	-1.24564	Q9NYG5	ANAPC11
	2.61267	1.89244	Q9BS18	ANAPC13
	1.72365	1.42303	Q96DE5	ANAPC16
	0.713769	0.282374	Q9UJX6	ANAPC2
	0.065406	-0.0265923	Q9UJX5	ANAPC4
	2.62421	-0.836418	Q9UJX4	ANAPC5
	1.71742	-0.462889	Q9UJX3	ANAPC7
	2.11469	-0.470937	Q9UNK9	ANGEL1
	0.245395	0.0987803	Q5VTE6	ANGEL2
	0.821825	-1.06143	Q9Y5C1	ANGPTL3
	2.97284	-1.99712	Q01484	ANK2
+	3.81824	1.34488	Q9P2R3;I3L1Z9	ANKFY1
	0.96499	-0.282092	Q8IWZ3-6;E9PDP5;Q8IWZ3;Q8IWZ3-2	ANKHD1
	1.92648	1.05652	Q9P2G1	ANKIB1
	2.54807	-0.72688	Q86XL3	ANKLE2
	1.78458	-0.441521	Q8IV38	ANKMY2
	0.79484	-1.52052	Q9H9E1	ANKRA2
	0.640841	-0.699223	Q9NXR5;S4R3R2	ANKRD10
	1.21018	-0.644132	Q6UB99	ANKRD11
	0.981332	0.244264	Q6UB98	ANKRD12
	3.43326	0.782661	Q8IZ07	ANKRD13A
	0.399823	-0.34696	Q8N6S4;Q8N6S4-2	ANKRD13C
	0.0983474	-0.0680339	Q6ZTN6	ANKRD13D
	3.11915	-0.90786	O75179	ANKRD17
	0.0159406	-0.018233	Q5VYY1	ANKRD22
	1.12141	0.404264	Q9UPS8;Q9UPS8-2	ANKRD26
	3.45658	-1.37419	Q96NW4	ANKRD27
	0.0258787	-0.00433222	O15084	ANKRD28
	0.916341	-1.09399	A6NCL7	ANKRD33B
	1.85951	4.51166	Q8N283	ANKRD35
	1.54046	-0.751385	Q53RE8	ANKRD39
	1.88143	0.622764	Q6AI12;K7ERW4	ANKRD40
+	4.11323	1.62459	Q8N8A2;Q8N8A2-4;Q8N8A2-2	ANKRD44
	0.3645	-0.335122	Q86W74	ANKRD46
	0.919132	0.571482	Q8WVL7	ANKRD49
	2.9338	-0.908696	Q9ULJ7	ANKRD50
	0.948665	0.480589	Q8NB46	ANKRD52
	1.03129	1.68578	Q6NXT1;F8WB76	ANKRD54
	0.407134	-0.115695	A0A3B3ISP1;Q92625	ANKS1A
	0.0933523	-0.207832	Q6ZW76	ANKS3
	0.185204	0.0713387	Q9H8Y5	ANKZF1
	3.73284	-0.954353	Q9NQW6	ANLN
	0.495159	-0.789501	Q9NW15	ANO10
+	4.10616	1.12251	Q4KMQ2	ANO6
	2.07367	-0.577019	P39687	ANP32A
	1.06846	-0.520006	Q92688	ANP32B
	0.790502	0.851055	Q9BTT0;H0YCE2;E9PLC4;Q9BTT0-3	ANP32E
	0.385891	0.140835	P15144	ANPEP
	0.901378	0.724078	P58335	ANTXR2
	3.517	0.52056	P04083	ANXA1
	2.87279	0.622617	P50995	ANXA11
	1.39345	1.47566	P07355	ANXA2
+	4.53401	1.12082	P12429	ANXA3
	3.48701	1.49116	P09525	ANXA4
	3.23414	1.18625	P08758	ANXA5
+	4.1375	1.17482	P08133	ANXA6
	2.84909	1.25819	P20073	ANXA7
	3.45487	1.00228	P28039	AOAH
	1.11761	-0.865152	P19801	AOC1
	0.563897	-0.595491	Q63HQ0	AP1AR
	2.12671	1.46098	Q10567	AP1B1
	0.463674	0.186609	O43747	AP1G1
	3.4664	1.27132	O75843;H0YJ47	AP1G2
	3.76196	0.776877	Q9BXS5	AP1M1
	1.37593	0.596621	P61966;H7C1E4	AP1S1
+	3.92928	1.67978	P56377-2;A0A5F9ZI43;F6SFB5;H0Y673;P56377	AP1S2
	2.43084	0.971808	O95782	AP2A1
	3.10597	1.05029	O94973;O94973-2	AP2A2
	1.93974	0.44216	P63010;P63010-3	AP2B1
	3.53497	0.724434	Q96CW1;H7C4C3	AP2M1
	0.479788	-0.376794	P53680	AP2S1
	0.0815509	-0.0316861	O00203	AP3B1
	0.999063	0.949668	Q13367	AP3B2
	3.11055	0.44784	O14617;O14617-2	AP3D1
	1.78905	0.670563	Q9Y2T2	AP3M1
	1.32222	0.984652	P53677	AP3M2
	0.80458	0.716677	Q92572	AP3S1
	0.822489	0.419729	Q9Y6B7	AP4B1
	2.59111	0.511677	Q9UPM8	AP4E1
	0.468311	0.217312	O00189	AP4M1
	1.43098	-0.395417	Q9Y587	AP4S1
	1.2303	0.390565	Q9H0R1	AP5M1
	2.92095	-1.39414	Q9NUS5	AP5S1
	0.241109	-0.145045	O43299	AP5Z1
+	4.00332	1.51958	O14727	APAF1
	0.0381266	0.11462	O96018	APBA3
	2.83378	0.769255	Q7Z5R6	APBB1IP
	0.817807	-0.687947	P25054	APC
	2.56575	0.965371	P13798	APEH
	1.56727	-0.525275	P27695	APEX1
	1.08632	0.198831	Q9BZZ5	API5
	3.49194	0.537762	Q96GX9	APIP
	2.998	1.76036	Q8IW19	APLF
	1.14887	-0.400047	Q06481;Q06481-4	APLP2
	2.76008	0.647597	Q9HDC9	APMAP
	0.410979	0.485128	P04114	APOB
	0.40451	0.18462	Q9NRW3	APOBEC3C
	1.85034	2.44937	Q9HC16	APOBEC3G
	3.08528	1.40851	Q0VD83	APOBR
	2.50983	-2.02905	P02655	APOC2
	1.5839	-0.813808	Q9BQE5	APOL2
	0.683099	-0.637991	Q9BUR5	APOO
	0.730824	0.250909	Q6UXV4;A0A087WUX8	APOOL
	3.28802	-1.58655	P05067	APP
	4.4214	-0.943721	Q92624	APPBP2
	1.40464	0.485673	Q9UKG1	APPL1
+	3.50597	4.49578	Q8NEU8;F8VS86	APPL2
	1.51355	2.5886	P07741	APRT
	3.13827	-1.91769	Q7Z2E3	APTX
	1.48476	-0.522011	O60306	AQR
	0.639581	-0.183408	P10398	ARAF
	2.43607	1.51087	Q96P48;Q96P48-2	ARAP1
	2.29562	2.29293	Q8WZ64	ARAP2
	2.14524	3.87569	Q8WWN8;Q8WWN8-2	ARAP3
	2.17536	-0.647057	P48444	ARCN1
	0.214815	-0.165615	O15033	AREL1
	0.352676	0.254765	P84077	ARF1
	2.06935	2.00428	P18085	ARF4
	2.71327	2.02464	P84085	ARF5
	0.915257	0.474589	P62330	ARF6
	0.0289052	0.0206083	Q8N6T3	ARFGAP1
	0.870884	0.362915	Q8N6H7;E9PN48;E9PIY6;E9PQP3;H0YDN9	ARFGAP2
	0.657708	0.259308	Q9NP61	ARFGAP3
	2.17294	0.250387	Q9Y6D6	ARFGEF1
	0.0354748	0.0109469	Q9Y6D5	ARFGEF2
	1.98129	0.564039	P53367	ARFIP1
	1.57683	0.322385	P53365	ARFIP2
	0.00342203	-0.00309245	Q13795	ARFRP1
+	5.34228	6.82638	P05089	ARG1
	1.68019	-0.714706	Q9NWB6;Q9NWB6-2	ARGLU1
	1.92536	0.688198	Q07960	ARHGAP1
	2.12692	-0.47952	A1A4S6	ARHGAP10
+	3.86353	-1.49478	Q6P4F7	ARHGAP11A
	2.54481	1.18795	Q8IWW6	ARHGAP12
	0.194398	-0.0448303	Q53QZ3	ARHGAP15
	2.47134	-0.841175	Q68EM7;Q68EM7-2;C9IZD3;I3L3P1;I3L4P6	ARHGAP17
	2.36298	0.759019	Q8N392	ARHGAP18
	1.6754	-0.819441	Q14CB8	ARHGAP19
	0.965348	1.15535	Q7Z5H3	ARHGAP22
	0.719111	-1.69826	Q9P227	ARHGAP23
	0.466159	0.837438	Q8N264	ARHGAP24
	3.40827	1.66288	P42331-4;B7Z8K7;P42331	ARHGAP25
+	3.71348	1.36425	Q9UNA1	ARHGAP26
	2.86977	1.55368	Q6ZUM4	ARHGAP27
	2.48455	1.19342	Q7Z6I6	ARHGAP30
	1.65112	0.48872	Q9NRY4	ARHGAP35
	1.78369	-0.578105	P98171	ARHGAP4
	3.95599	0.4628	Q92619	ARHGAP45
	3.21612	-0.547966	Q13017;H0YK04	ARHGAP5
	0.419354	0.477311	F8VQR0;Q9BRR9	ARHGAP9
	0.49179	0.288279	P52565	ARHGDIA
	1.28149	0.399241	P52566;H0YGX7	ARHGDIB
	2.70559	0.881107	Q92888	ARHGEF1
+	3.60297	2.42252	O15085	ARHGEF11
	0.455095	0.216688	Q96PE2	ARHGEF17
	2.65144	-0.526669	Q6ZSZ5	ARHGEF18
	1.41402	-0.380826	Q92974;Q92974-3	ARHGEF2
	0.18999	-0.108171	Q8TER5	ARHGEF40
	1.44094	0.336505	Q15052;Q15052-2	ARHGEF6
	3.62328	0.921377	Q14155-1	ARHGEF7
	0.879895	-0.159564	O14497	ARID1A
	0.331855	0.176655	Q8NFD5	ARID1B
	0.520687	-0.14557	Q68CP9	ARID2
	0.484975	0.140361	Q99856	ARID3A
	1.1657	1.42036	Q8IVW6	ARID3B
	1.0894	-0.136856	P29374	ARID4A
	1.60543	-0.257889	Q4LE39;Q4LE39-2	ARID4B
	0.51091	-0.176249	Q03989	ARID5A
	0.121909	-0.0424258	Q9Y4X5	ARIH1
	1.40175	-0.645317	O95376	ARIH2
	1.46914	1.48909	P40616	ARL1
	2.14151	0.868179	Q969Q4	ARL11
	0.591225	-0.2559	Q3SXY8	ARL13B
	1.22975	-0.444842	Q8N8R7	ARL14EP
+	3.54431	1.69352	Q9NXU5	ARL15
	1.40627	-0.985285	Q0P5N6	ARL16
	0.0802343	0.0582403	P36404	ARL2
	2.80165	1.42324	Q9Y2Y0	ARL2BP
+	4.79059	1.40333	P36405	ARL3
	0.456471	-0.434995	P56559	ARL4C
	0.0553424	0.0429668	Q9Y689	ARL5A
	1.97714	-0.59484	Q96KC2	ARL5B
	0.66758	-0.516253	Q9H0F7	ARL6
	0.0632688	-0.146418	Q15041	ARL6IP1
	0.834551	-0.616245	Q66PJ3;Q66PJ3-2;Q66PJ3-3;Q66PJ3-7	ARL6IP4
+	3.5367	2.79034	O75915	ARL6IP5
	2.10257	2.11945	Q96BM9	ARL8A
	0.559594	0.917779	Q9NVJ2	ARL8B
	0.785296	0.301289	Q9NVT9	ARMC1
	0.153519	0.191184	Q8N2F6;Q8N2F6-2	ARMC10
	2.2291	-0.728647	Q6NXE6;B4E1N1	ARMC6
	1.29874	1.98388	Q9H6L4	ARMC7
	0.635918	0.165436	Q8IUR7-2;Q8IUR7-6;Q8IUR7;Q8IUR7-3	ARMC8
	0.174089	0.40274	Q7Z3E5	ARMC9
	0.811648	-0.303115	Q9UH62	ARMCX3
	3.05149	-1.65815	Q6P1M9	ARMCX5
	2.55552	1.03593	Q5T2E6	ARMH3
	2.04797	0.761794	Q9H993	ARMT1
	1.85623	0.36916	P27540	ARNT
+	4.29394	1.61593	O00327	ARNTL
	1.31418	0.300055	Q92747	ARPC1A
	1.1571	0.92872	O15143;C9JEY1	ARPC1B
	0.465863	0.0926374	O15144	ARPC2
	0.370189	0.419407	O15145	ARPC3
	0.461807	0.322188	P59998;P59998-2	ARPC4
	1.62848	1.15422	O15511	ARPC5
	0.818923	0.229721	Q9BPX5	ARPC5L
	3.50213	1.43624	Q7Z6K5-2	ARPIN
	0.321434	-0.273926	P56211	ARPP19
	2.94276	1.13695	P49407	ARRB1
	3.71254	0.895962	P32121	ARRB2
	0.156262	0.564515	Q8N5I2	ARRDC1
+	3.68562	2.52547	P15289	ARSA
	0.533611	-0.0848605	P15848	ARSB
	0.229488	0.918481	P51689	ARSD
	1.48891	1.13109	Q96EG1	ARSG
	0.0461005	-0.0431519	Q6UWY0	ARSK
	1.04408	-0.520005	Q9H2C2	ARV1
	1.87763	0.75405	Q13510;A0A1B0GVJ1;A0A1B0GUB3;A0A1B0GUW4	ASAH1
	3.29196	1.06255	Q9ULH1	ASAP1
	0.297385	0.547562	Q9Y576	ASB1
	0.576093	-0.477331	Q8WXK3	ASB13
	1.14689	2.01051	Q96Q27	ASB2
	0.207748	-0.168561	Q9Y575	ASB3
	1.98274	-0.934913	Q9NWX5	ASB6
	0.00453806	-0.00239182	Q9H672	ASB7
	0.972231	-1.72379	Q9H765	ASB8
	1.25358	0.64993	Q8N9N2;E9PM82	ASCC1
	0.33497	0.225646	Q9H1I8;Q9H1I8-2	ASCC2
	1.14083	-0.172508	Q8N3C0	ASCC3
	0.0240184	-0.0218964	L0R819	ASDURF
	1.52209	-0.663681	Q9Y294	ASF1A
	0.00161873	0.00309499	Q9NVP2	ASF1B
	1.98477	-1.12758	Q9NR48	ASH1L
	0.849639	0.246947	Q9UBL3	ASH2L
	0.248582	-0.238742	P78348	ASIC1
	3.0874	0.96575	P04424;F8W943	ASL
	0.0398902	-0.0345624	O95671	ASMTL
+	3.74329	-1.76645	P08243	ASNS
	2.33306	-0.669235	Q9NWL6	ASNSD1
	2.77992	0.723137	Q12797;E5RHJ2	ASPH
	0.473905	0.390255	Q6ICH7	ASPHD2
+	6.04791	-0.993571	Q8IZT6	ASPM
	3.34924	-1.40485	Q9BZE9	ASPSCR1
+	4.93996	1.40416	Q7L266	ASRGL1
+	3.35475	-2.11125	P00966	ASS1
	3.91487	0.661625	Q2TB18	ASTE1
	0.510818	-0.388636	Q8IXJ9	ASXL1
	0.420535	0.136088	Q76L83	ASXL2
	0.296957	0.10408	Q8NBU5	ATAD1
	0.296827	0.0690638	Q6PL18	ATAD2
	0.22602	0.086764	Q9ULI0;C9J1G9	ATAD2B
	3.74825	-1.0982	Q9NVI7	ATAD3A
	1.96778	0.996092	Q5T9A4;A0A5K1VW56	ATAD3B
+	4.69859	-0.937636	Q96QE3	ATAD5
	0.652832	-0.839751	Q5SQI0	ATAT1
	0.520714	0.237572	O95260-2;O95260;F5GXE4	ATE1
	2.59997	3.24778	P18846	ATF1
	0.653033	0.359427	P15336;P15336-3	ATF2
	1.4336	-0.753455	P18847	ATF3
	3.11457	-1.66735	P18850	ATF6
	1.61539	-1.76904	Q99941	ATF6B
	1.15751	0.846369	P17544	ATF7
	0.454605	0.115201	Q6VMQ6-2;Q6VMQ6	ATF7IP
	2.64182	1.71332	Q9H0Y0	ATG10
	0.823243	-0.566914	Q9BSB4	ATG101
	0.773217	-0.822055	O94817	ATG12
	0.463815	0.400221	O75143	ATG13
	1.3556	1.34394	Q6ZNE5	ATG14
	1.00842	0.186574	Q676U5	ATG16L1
	2.3056	1.42922	Q8NAA4	ATG16L2
	2.4201	1.55206	Q2TAZ0	ATG2A
	1.7054	0.270531	Q96BY7	ATG2B
	2.32598	0.847277	Q9NT62	ATG3
	1.25753	0.793001	Q8WYN0	ATG4A
	2.21007	0.923572	Q9Y4P1	ATG4B
	0.507264	-0.103928	Q96DT6	ATG4C
	0.85261	-0.729415	Q86TL0	ATG4D
+	4.84245	1.0896	Q9H1Y0	ATG5
	3.86438	0.863711	O95352;H7BZ92;H7C2R3	ATG7
	0.350527	-0.538759	Q7Z3C6	ATG9A
	0.047188	-0.0196826	P31939;C9JLK0;P31939-2	ATIC
	0.614564	-0.673051	Q8WXF7	ATL1
	3.50692	-0.702229	Q8NHH9	ATL2
	1.4964	0.701691	F5H6I7;Q6DD88	ATL3
	2.97514	0.59692	Q13315	ATM
	1.71303	0.460305	P54259	ATN1
	0.857762	0.47551	O00244	ATOX1
	2.36346	1.00482	P98196;H0Y624	ATP11A
	2.48216	0.720095	Q9Y2G3;H7C4E6	ATP11B
	0.137739	-0.0324504	Q8NB49	ATP11C
	1.58291	0.573873	Q9HD20	ATP13A1
	1.5902	1.71521	Q9NQ11	ATP13A2
	2.20071	-0.443255	Q9H7F0;A0A2R8YDN7	ATP13A3
	2.25203	-0.575347	P05023	ATP1A1
	3.54772	-1.49945	P13637	ATP1A3
	3.0619	1.30528	P05026	ATP1B1
	0.530559	0.136804	P54709;C9JA36;P54709-2	ATP1B3
	0.666497	0.947161	Q9Y6H3	ATP23
	0.263849	-0.0324936	P16615	ATP2A2
	2.89871	0.523338	Q93084;Q93084-4	ATP2A3
	1.16868	0.424967	P20020	ATP2B1
	1.06318	-1.02471	Q16720	ATP2B3
	2.27449	0.446116	P23634-6;P23634	ATP2B4
	1.58919	-0.522456	P98194;P98194-3	ATP2C1
	1.73155	-0.457144	P25705	ATP5F1A
	2.08812	1.23166	P06576;F8W0P7	ATP5F1B
	2.37052	-0.653236	P36542;P36542-2	ATP5F1C
	0.24179	0.710908	P30049	ATP5F1D
	0.650977	-0.909693	Q9UII2	ATP5IF1
	0.705902	-0.52526	Q96IX5	ATP5MD
	2.63729	0.616364	P56385	ATP5ME
	0.163847	0.580331	P56134	ATP5MF
	1.97695	0.185195	O75964	ATP5MG
	0.23353	1.61952	P56378	ATP5MPL
	2.20778	-0.650244	P24539	ATP5PB
	0.948723	0.377677	O75947	ATP5PD
	1.71005	1.00294	P18859	ATP5PF
	1.55634	-0.427882	P48047	ATP5PO
	0.131325	0.190126	Q15904	ATP6AP1
	0.0752617	-0.0492401	O75787;B7Z413;A0A1B0GWD6	ATP6AP2
+	3.58317	1.93135	Q93050	ATP6V0A1
	0.194789	0.0797958	Q9Y487	ATP6V0A2
	2.31867	1.75338	P27449	ATP6V0C
+	5.86831	1.89998	P61421	ATP6V0D1
+	3.85964	1.64734	P38606	ATP6V1A
	2.5861	1.265	P21281	ATP6V1B2
	2.69454	0.806301	P21283	ATP6V1C1
	0.749421	-0.525081	Q8NEY4	ATP6V1C2
	3.37304	1.42305	Q9Y5K8;G3V3T8;G3V5S7	ATP6V1D
	1.96719	1.28991	P36543	ATP6V1E1
	1.60027	0.613931	Q16864	ATP6V1F
	1.78935	1.26127	O75348	ATP6V1G1
	2.61639	0.762586	Q9UI12	ATP6V1H
	2.08648	0.775297	Q04656	ATP7A
	2.2577	-2.01743	P35670	ATP7B
	2.50677	-0.415526	Q9Y2Q0	ATP8A1
	0.896004	-0.265742	Q8TF62	ATP8B4
	0.532539	-0.19202	O43861	ATP9B
	1.71829	-0.552795	Q5TC12	ATPAF1
	0.944485	0.614457	Q8N5M1	ATPAF2
	1.21501	0.441426	Q6P4H8;J3KN90	ATPSCKMT
	2.54364	-1.19857	Q13535	ATR
	0.403469	0.8454	Q6UW56	ATRAID
	3.05216	-1.66227	Q8WXE1	ATRIP
	3.04737	-0.898029	O75882	ATRN
	2.84807	-0.31722	P46100;P46100-6;A0A096LNL6;A0A096LP59;P46100-2	ATRX
+	3.84692	2.07306	P54253	ATXN1
	0.352295	-0.108166	Q9UBB4	ATXN10
	1.8274	0.725211	P0C7T5	ATXN1L
+	4.85861	-1.17014	Q99700;F8VQP2;F8W0B5	ATXN2
	2.23132	-0.524506	Q8WWM7;H3BSQ5	ATXN2L
	0.821548	0.564589	P54252;P54252-5	ATXN3
	0.805677	-0.475456	O15265	ATXN7
	0.0264027	-0.0407842	Q9ULK2;Q9ULK2-3	ATXN7L1
	2.25863	-1.38995	Q5T6C5	ATXN7L2
	2.96088	-0.501132	Q14CW9	ATXN7L3
	1.89093	1.04358	Q96GX2	ATXN7L3B
	3.05317	0.702842	Q13825	AUH
	2.53487	-1.76132	Q9H7T9	AUNIP
	1.10482	-0.419945	Q9Y679	AUP1
	1.76247	-1.27898	O14965	AURKA
	2.04859	-0.809091	Q96GD4-4;Q96GD4;Q96GD4-5	AURKB
	0.283056	-0.133728	Q9NQS1	AVEN
	2.07341	0.687378	Q8NBF6;H7C0I1	AVL9
	0.20681	0.105711	O15169	AXIN1
	0.0992772	-0.0433814	Q9H6S1	AZI2
	1.36547	-0.657818	P61769;H0YLF3	B2M
	1.07538	-1.60998	B2RBV5	B2RBV5
	1.10007	0.683599	Q8NCR0	B3GALNT2
	0.456807	-0.810836	Q96L58	B3GALT6
	1.22592	0.703868	O94766	B3GAT3
	2.24349	1.03932	Q6Y288	B3GLCT
	0.592458	0.453087	Q9NY97	B3GNT2
	0.185471	0.112251	Q9BYG0	B3GNT5
	0.167994	-0.317599	Q67FW5	B3GNTL1
	1.85043	-0.494122	B4DLN1	B4DLN1
	0.174136	-0.177701	P15291	B4GALT1
	1.21256	-1.72957	O60512	B4GALT3
	2.3041	-0.724525	O60513	B4GALT4
	0.75383	0.684593	Q9UBV7	B4GALT7
	0.780579	0.208294	Q9NWV8	BABAM1
	0.658666	0.183603	Q9NXR7	BABAM2
	2.61726	0.752413	O14867	BACH1
	0.1901	-0.535704	Q92934	BAD
	1.23877	0.443113	Q99933	BAG1
	3.50839	-1.21333	O95816	BAG2
	0.67908	-1.90358	O95817	BAG3
	1.66736	1.00775	O95429	BAG4
	1.40911	0.370277	Q9UL15	BAG5
	2.06692	-0.331268	P46379	BAG6
	2.35596	-2.70646	Q9P281	BAHCC1
	1.42623	-1.58865	Q8TBE0	BAHD1
	1.63506	0.758112	Q9UQB8	BAIAP2
	0.294202	-0.214803	O75531	BANF1
	1.96091	-0.852855	Q8N9N5	BANP
	0.273402	-0.0272808	Q92560	BAP1
	3.62719	1.09789	Q8IXM2-3;Q8IXM2;Q8IXM2-2	BAP18
	2.22465	-0.503082	Q99728	BARD1
	0.0810634	0.0676804	P80723	BASP1
	2.29844	2.28965	Q07812	BAX
	2.25107	-0.997461	Q9NRL2	BAZ1A
	1.73272	-0.370179	Q9UIG0	BAZ1B
	1.28914	-0.509889	Q9UIF9	BAZ2A
	1.42189	0.509248	Q9UIF8;H7C1I6;Q9UIF8-3	BAZ2B
	0.403783	-0.705538	Q8NFJ9	BBS1
	0.47224	0.235008	Q9BXC9	BBS2
	1.45242	-1.24489	Q96RK4	BBS4
	1.79525	0.831215	Q8IWZ6	BBS7
	0.258223	0.927288	Q3SYG4	BBS9
	1.33508	-0.69341	Q8WY36;Q8WY36-3;H7C1Q0;H7C1U1;Q8WY36-2	BBX
	0.283616	0.258232	Q9UHQ4;H7C5E2;Q9UHQ4-2	BCAP29
	2.77112	-0.52954	P51572	BCAP31
	1.33607	-0.445628	O75934	BCAS2
	3.91441	0.945827	Q9H6U6	BCAS3
	2.571	-1.61258	P54687	BCAT1
	3.08977	0.911378	O15382;O15382-2	BCAT2
	0.982329	-0.544397	Q9P287	BCCIP
	0.211001	0.752296	Q7Z5W3	BCDIN3D
	0.907449	0.386096	P12694	BCKDHA
	1.35048	0.708575	P21953	BCKDHB
	0.387722	0.319803	O14874	BCKDK
	2.10486	0.48903	O95999	BCL10
	2.30866	-1.64497	Q9H165	BCL11A
+	3.53224	-2.19806	P10415	BCL2
	1.96584	3.31387	Q16548	BCL2A1
	1.45772	2.34195	Q07817	BCL2L1
	0.489256	-0.467029	Q9HB09	BCL2L12
	1.46482	0.667753	Q9BXK5	BCL2L13
	2.13981	-1.05886	Q4VC05	BCL7A
	0.666993	-0.691434	Q9BQE9	BCL7B
	1.31087	-1.05229	Q8WUZ0;I3L1Q2;Q8WUZ0-2	BCL7C
	2.62646	0.976597	Q86UU0	BCL9L
	2.52749	-1.15244	Q9NYF8;Q9NYF8-4;Q9NYF8-3	BCLAF1
	1.27267	0.436382	A2AJT9	BCLAF3
	2.67973	-0.582069	Q6W2J9;H7C2V9;Q6W2J9-2	BCOR
	0.00423252	-0.00234095	Q5H9F3	BCORL1
	0.0313976	0.0173709	P11274	BCR
	1.41813	-0.526971	Q9Y276	BCS1L
	0.0484576	-0.0208168	Q02338	BDH1
	1.81114	-1.00921	Q9BUT1;Q9BUT1-2	BDH2
	1.84278	-0.492303	A6H8Y1	BDP1
	0.683789	0.22504	Q14457	BECN1
	3.25039	-1.04997	Q5T5X7	BEND3
	0.0226352	0.0183385	O15155	BET1
	3.01963	-2.84937	Q9NYM9	BET1L
	0.239008	0.246967	O14503	BHLHE40
	2.47124	0.903053	Q96G01	BICD1
	2.33055	-0.499428	Q8TD16;Q8TD16-2	BICD2
	0.0966411	0.041455	Q9NZM4	BICRA
	0.308044	0.171803	Q6AI39	BICRAL
	1.64756	-0.460403	O00499	BIN1
+	4.07871	2.26417	Q9UBW5;Q9UBW5-2	BIN2
	0.389072	-0.18206	Q9NQY0	BIN3
	2.99215	1.53721	Q13490;Q13490-2	BIRC2
	1.93761	-1.15083	O15392	BIRC5
	2.0382	-0.326057	Q9NR09;A0A3B3IUB9	BIRC6
	3.87675	-1.16548	P54132	BLM
	0.224775	-0.188346	Q13867;J3KSD8	BLMH
	2.43249	0.898493	P78537	BLOC1S1
	1.24782	1.26882	Q6QNY1;Q6QNY1-2	BLOC1S2
	0.0028544	-0.00319672	Q9NUP1	BLOC1S4
	0.701964	0.208426	Q8TDH9	BLOC1S5
	0.15229	0.19834	Q9UL45;H3BNE3	BLOC1S6
	0.122528	-0.0743574	P53004	BLVRA
	1.319	0.730459	P30043	BLVRB
	0.411542	0.187452	Q9H2G9	BLZF1
	0.44372	-0.092659	Q9NSY1;Q9NSY1-2	BMP2K
	0.446746	-0.44928	P36894	BMPR1A
	0.201545	0.383698	Q13873	BMPR2
	2.07109	-0.657405	Q14692	BMS1
	0.802089	0.695897	Q1RMZ1	BMT2
	1.22208	-1.69664	P51813	BMX
	4.0163	-1.00213	Q12981	BNIP1
	0.03142	-0.084329	J3KN59;H7C096;Q12982	BNIP2
	0.565717	-0.691912	Q12983	BNIP3
	2.54606	2.05254	O60238	BNIP3L
	0.633585	-0.598957	Q96IK1;C9JNZ5	BOD1
	3.28381	-0.445564	Q8NFC6;H0Y9Y2;F8WDD0	BOD1L1
	0.183564	0.15329	Q9H3K6	BOLA2
	2.28825	-3.75925	H3BVE0	BOLA2-SMG1P6
	2.94813	-1.4125	Q53S33	BOLA3
	2.5705	-1.09747	Q14137	BOP1
	3.2896	-1.29444	Q6PGQ7	BORA
	1.19918	0.7478	Q969J3	BORCS5
	2.62058	1.77531	Q96B45	BORCS7
+	4.56639	2.05083	Q96FH0	BORCS8
	1.12685	0.633055	P07738	BPGM
	0.158825	-0.119488	Q86WA6	BPHL
+	3.87073	3.07454	P17213	BPI
	0.119558	-0.0712802	A6NF51;O95861	BPNT1
	1.83354	-0.279844	Q12830;F5GXF5;F5H176;J3QQK4;Q12830-2	BPTF
	3.68969	0.587207	H7C560;P15056	BRAF
	0.535934	0.396909	Q7Z569	BRAP
	0.761563	0.229244	Q6PJG6	BRAT1
+	5.09391	-1.00594	P38398	BRCA1
+	4.73794	-1.25523	P51587	BRCA2
	0.085909	-0.0475273	P46736-2;P46736;P46736-3	BRCC3
	2.08757	-0.446195	O95696	BRD1
	1.29324	-0.287814	P25440;P25440-3	BRD2
	0.160948	0.0200424	Q15059;A9J571	BRD3
	0.290024	-0.0939967	O60885;M0QYW0	BRD4
	1.19624	0.631055	Q9NPI1-2;Q9NPI1	BRD7
	0.401315	0.097285	Q9H0E9-2;Q9H0E9-3;Q9H0E9	BRD8
	1.26834	0.644796	Q9H8M2;Q9H8M2-1;Q9H8M2-2;Q9H8M2-6	BRD9
	2.38852	-0.918823	Q92994;Q92994-3	BRF1
	1.04241	-1.6336	Q9HAW0	BRF2
	2.84493	-1.06072	Q9BX63	BRIP1
	2.00416	-0.65509	Q8TDN6	BRIX1
	2.6896	1.59213	Q8WUW1	BRK1
	0.465191	-0.36577	Q9HCU9	BRMS1
	1.70961	1.13986	Q5PSV4	BRMS1L
	1.59285	0.59478	Q5VW32	BROX
	1.01964	-0.132306	P55201;P55201-2;P55201-3;P55201-4	BRPF1
	0.3714	0.395367	Q9ULD4	BRPF3
	2.31459	-0.600929	Q9NSI6	BRWD1
	0.988395	0.942935	Q6RI45	BRWD3
	1.36859	0.484037	Q9NW68;Q9NW68-4	BSDC1
	0.157652	0.0724309	P35613	BSG
+	3.74463	2.26978	Q10588	BST1
	0.292365	0.415438	Q10589	BST2
	2.72579	-0.67171	O14981	BTAF1
	0.805886	-0.291506	Q9H0C5	BTBD1
	1.49927	1.01218	Q9BSF8	BTBD10
	1.71961	-0.519824	A6QL63	BTBD11
	1.37604	0.651006	Q9BX70	BTBD2
	1.09909	-1.7112	Q9Y2F9	BTBD3
	0.216959	0.428049	Q9P203	BTBD7
+	3.61634	1.69405	Q96Q07	BTBD9
	2.06578	1.20388	P43251	BTD
	0.0387466	0.0419095	P20290	BTF3
	2.6686	-0.929423	Q96K17;Q96K17-3	BTF3L4
	0.00805351	-0.0231406	P62324	BTG1
	0.743822	-1.09083	Q14201	BTG3
	3.88432	-0.384646	Q06187	BTK
	1.38222	1.10151	Q7KYR7	BTN2A1
	0.494368	0.875372	O00481	BTN3A1
	0.523471	-0.964173	P78410	BTN3A2
	1.75565	-0.559835	O00478	BTN3A3
	0.648366	1.01075	Q6UX41-7	BTNL8
	0.701221	-0.945542	Q9Y297	BTRC
	2.71921	-1.08643	O43683	BUB1
	1.80032	-0.83175	O60566	BUB1B
	1.16088	0.399221	O43684	BUB3
	0.735981	-0.253377	Q9BRD0	BUD13
+	4.28912	-1.63902	O43709	BUD23
	2.1297	-0.92003	P41223	BUD31
	0.435869	-0.254935	Q13895	BYSL
	2.28426	-0.52978	Q7L1Q6	BZW1
	2.78185	-1.77757	Q9Y6E2;E7EMS9	BZW2
	0.0410955	-0.0363522	Q9H0W9	C11orf54
	0.644388	2.57537	Q9H3H3	C11orf68
	2.20492	-0.671004	E9PRG8	C11orf98
	0.0748285	0.0239398	Q9HB07	C12orf10
	1.10934	-0.340786	Q8N999;G3V1X7	C12orf29
	2.66748	1.2365	Q9NQ89	C12orf4
	2.55553	-2.20059	Q8N5I9	C12orf45
	0.201708	0.368844	Q9H741	C12orf49
	0.022325	0.0115598	Q99622	C12orf57
	2.9385	-1.67582	Q5U649	C12orf60
	2.38071	-0.864881	Q9H3J6	C12orf65
	0.830384	0.2953	Q96MD2	C12orf66
	1.77665	-1.38738	Q69YU5	C12orf73
	1.82128	-0.674142	Q9NWQ9	C14orf119
	0.0889992	0.104099	Q9H972	C14orf93
	0.25571	0.166382	Q6ZRI6	C15orf39
	0.456832	-0.379912	Q8WUR7	C15orf40
	1.49853	0.697698	Q9Y2V0	C15orf41
	0.254381	0.144129	Q96GQ5	C16orf58
	0.761481	0.313745	Q9BSU1	C16orf70
	0.940757	-0.495441	Q6PH81;H3BQL3	C16orf87
	1.73914	1.02744	Q9HAS0	C17orf75
	0.132749	0.0696487	Q9BSJ5	C17orf80
+	3.23696	-2.27508	Q32NC0	C18orf21
	1.43309	-0.832605	Q96B23	C18orf25
	0.0104592	-0.0333398	Q8TCD1	C18orf32
	0.70432	0.778266	Q9NSK7-3	C19orf12
	1.64425	-0.823631	Q8N9M1-2;Q8N9M1	C19orf47
	2.49901	-1.69017	Q9UNZ5	C19orf53
	2.26308	2.6678	Q5BKX5	C19orf54
	2.21167	-1.49605	Q13901	C1D
	0.0645513	-0.0389398	Q9NS00	C1GALT1
	1.85111	0.254257	Q96EU7	C1GALT1C1
	0.0403978	0.0219091	Q9NX04	C1orf109
	0.843913	-0.159497	Q9NSG2	C1orf112
+	3.85522	-1.65221	Q8NDD1-6;Q8NDD1	C1orf131
	1.48424	0.85006	Q8NEQ5	C1orf162
	1.57543	-1.10412	Q8IYL3	C1orf174
	0.728365	-0.753081	Q9H425	C1orf198
	1.75128	0.669189	Q9BWL3	C1orf43
	0.240103	0.0980797	Q9BV19	C1orf50
	1.41413	-0.725029	Q8N6N3	C1orf52
	1.85163	2.60024	Q07021	C1QBP
	0.476498	1.1798	Q9NZP8	C1RL
	2.8356	-1.64927	Q9GZN8	C20orf27
	1.71114	1.08139	A0A0C4DH14	C22orf39
	0.923794	-1.32407	Q9Y426	C2CD2
	0.960269	0.780316	O14523	C2CD2L
	0.248014	0.0896994	Q4AC94	C2CD3
	3.74102	1.27692	Q86YS7;H0YFC4	C2CD5
	0.117221	-0.0848776	Q9NWW7	C2orf42
	1.68624	-0.694295	Q9BVC5;Q9BVC5-2	C2orf49
	0.302758	0.140762	Q2NKX9	C2orf68
	0.672184	-0.101983	Q8N8R5	C2orf69
	2.80619	3.06091	Q3KRA6	C2orf76
	0.0845207	-0.151968	P01024	C3
	1.38271	1.29445	Q16581	C3AR1
	1.85357	-1.34333	Q6P1S2	C3orf33
	0.0538673	-0.042244	Q5JPI3	C3orf38
	0.180595	-0.457843	Q8WVX3	C4orf3
	1.63601	1.07212	Q8N1A6	C4orf33
	0.00784507	-0.00756391	Q504U0	C4orf46
+	2.93988	3.92759	P21730	C5AR1
	2.95254	0.861491	Q49AR2;E5RFG1	C5orf22
	1.98343	-1.32847	Q7Z6I8	C5orf24
	0.0126946	0.0298729	Q96MH7	C5orf34
	2.74813	-1.11074	A6NDU8	C5orf51
	0.0100758	-0.0256259	Q9GZU0	C6orf62
	2.83424	-1.13828	Q6UWU4;Q6UWU4-3	C6orf89
	1.48031	0.548264	Q9BPX7	C7orf25
	0.21389	-0.0955683	Q96N11	C7orf26
	1.84448	-1.20602	Q9BRJ6	C7orf50
	0.422551	-0.563741	Q9H7E9	C8orf33
	0.781386	0.347114	Q96NL8	C8orf37
+	5.04568	-0.968286	Q96K31	C8orf76
	0.38178	0.654252	Q5VYM1	C9orf131
	1.43064	-2.35674	Q8IXQ3	C9orf40
	2.7135	1.92702	Q5T6V5	C9orf64
	1.30888	-0.976884	Q96LT7	C9orf72
	3.35028	-1.20146	Q9NZ63	C9orf78
	2.13032	-0.861891	Q96MD7	C9orf85
	0.428538	-0.820445	Q8N1Q1	CA13
	0.829924	0.226054	P00918	CA2
	1.7263	0.483334	P35219	CA8
	0.828449	0.387258	Q9H8G2;Q9H8G2-2	CAAP1
	1.01087	-0.454751	Q9Y376	CAB39
	0.200521	0.156225	Q9H9S4	CAB39L
	1.91448	-0.512024	Q9Y6J0	CABIN1
	1.51748	-1.51995	Q8TDN4	CABLES1
	0.015247	0.0302334	Q9BTV7	CABLES2
	2.25076	-0.498728	Q8WUQ7	CACTIN
	0.866075	-0.296183	Q86Y37	CACUL1
	2.86457	-0.634738	Q9HB71	CACYBP
	2.06826	-0.394335	P27708	CAD
+	3.78282	1.67713	Q9P1Z2	CALCOCO1
	2.58659	1.16331	Q13137;Q13137-3	CALCOCO2
	1.12616	1.69104	Q9HA72	CALHM2
	1.52617	-1.68329	A0A590UK56;G3V361	CALM1
	2.93225	2.18983	P0DP25	CALM3
	0.017237	0.0486088	P27482	CALML3
	2.4037	-0.706472	P27797;K7EJB9	CALR
	2.614	0.777189	O43852;O43852-2;O43852-15;O43852-8	CALU
	1.81732	0.3403	Q14012;H7C071	CAMK1
	0.272843	0.323656	Q8IU85	CAMK1D
+	4.24396	1.37585	Q13555-10;Q13555-11;Q13555-9	CAMK2G
	1.04395	-0.851227	Q8N5S9	CAMKK1
	1.69951	-0.659128	Q96RR4	CAMKK2
	0.999639	-2.65683	Q7Z624	CAMKMT
	0.0376757	0.0338739	P49069	CAMLG
	1.94806	-0.484571	Q5T5Y3	CAMSAP1
	0.811207	-0.84822	Q08AD1	CAMSAP2
	0.841636	0.162248	Q86VP6	CAND1
	3.66395	0.864825	Q8WVQ1	CANT1
	2.31354	-0.694979	P27824;D6RB85;H0Y9H1;P27824-3	CANX
	1.20557	0.239337	Q01518-2;Q01518;Q5T0S3	CAP1
+	4.37039	1.42907	P40121	CAPG
	2.99683	1.16696	P07384	CAPN1
	0.940462	-0.765694	O75808	CAPN15
+	3.34435	2.0174	P17655	CAPN2
	1.7629	1.25647	P20807	CAPN3
	3.57632	0.883933	Q9Y6W3;H7C1B7	CAPN7
	2.30895	0.940613	P04632;U3KPR7	CAPNS1
	3.07676	-1.40494	Q14444	CAPRIN1
	1.22149	0.263111	P52907	CAPZA1
	1.68243	0.980279	P47755	CAPZA2
	0.499548	-0.11596	P47756-2;B1AK88	CAPZB
	1.04189	2.95197	Q5EG05	CARD16
	0.674151	0.136925	Q9BX69;A0A0B4J1T5	CARD6
	2.99415	1.43169	Q9Y2G2;E5RHJ3	CARD8
	0.413606	-0.147353	Q9H257	CARD9
+	3.88174	1.85662	Q9Y2V2	CARHSP1
	2.27393	-1.01759	Q86X55	CARM1
	1.18101	-0.475442	Q6F5E8	CARMIL2
	0.365354	-0.195642	Q8N4J0	CARNMT1
	1.64197	0.300182	P49589;P49589-2	CARS1
	0.718682	-0.251062	Q9HA77	CARS2
	2.27937	-1.0115	O15234	CASC3
	2.81491	0.944869	Q6P4E1;Q6P4E1-2	CASC4
	0.136925	-0.135385	Q96PB1	CASD1
	0.338169	0.301856	O14936	CASK
	2.5527	1.36274	P29466;P29466-3	CASP1
	2.80503	1.00411	Q92851-2;Q92851	CASP10
	0.112649	0.063961	P42575;P42575-2;P42575-3	CASP2
+	4.56327	2.23588	P42574	CASP3
	0.104346	-0.0527077	P49662	CASP4
	0.058425	-0.0191867	P55212	CASP6
	2.5247	0.780034	P55210	CASP7
	3.12324	1.14601	Q14790;Q14790-5;A0A0A0MS31;Q14790-2;Q14790-6	CASP8
	3.67404	-1.25177	Q9UKL3	CASP8AP2
+	4.71819	3.80204	Q9NQ75	CASS4
+	4.76105	2.19623	P20810;E7EVY3;E9PSG1	CAST
	2.03863	2.43997	A6NHX0	CASTOR2
	1.52944	-0.257458	P04040	CAT
	1.19828	-0.463416	O43439	CBFA2T2
	2.8874	-2.67749	O75081	CBFA2T3
	0.83111	-0.276427	Q13951	CBFB
+	4.15862	1.61953	P22681;A0A0U1RQX8	CBL
	0.484358	0.318972	Q13191	CBLB
	0.355253	-0.372534	Q75N03;Q75N03-2	CBLL1
	1.87237	0.703504	P16152	CBR1
	0.344805	0.496619	Q8N4T8;D6RGF2	CBR4
+	4.28568	-3.64102	P35520	CBS
	0.753119	0.315604	Q9BRT8	CBWD1
	0.425296	0.403112	Q8IUF1	CBWD2
	0.982007	1.48041	Q5RIA9	CBWD5
	1.00362	1.02678	P83916	CBX1
+	3.49461	-2.94596	Q14781	CBX2
	0.177716	0.127098	Q13185;B8ZZ43	CBX3
	0.19582	0.0580266	O00257	CBX4
	1.72336	0.474454	P45973	CBX5
	0.776444	-0.514329	O95503	CBX6
	0.759692	0.344449	Q9HC52	CBX8
	1.25433	-0.229371	Q6P1N0	CC2D1A
	3.83961	0.772615	Q5T0F9	CC2D1B
	1.6473	0.372278	Q8IX12;F5H3E1;F5H808	CCAR1
	0.733142	0.238475	Q8N163;A0A087X2B6;G3V119	CCAR2
	2.95275	-1.84934	Q96A19	CCDC102A
	2.04678	-1.66276	Q9BWC9	CCDC106
	0.127863	-0.156738	Q8TBZ0	CCDC110
	2.79179	-2.48538	Q8NEF3	CCDC112
	1.80685	0.869548	Q96NT0	CCDC115
	0.822823	0.592229	Q8IWD4	CCDC117
	1.61056	-0.97732	Q8WUD4	CCDC12
	2.20528	-1.13967	Q96CT7;M0R2F5	CCDC124
	1.59572	0.931245	Q96EE4	CCDC126
	1.18702	0.725057	Q96BQ5	CCDC127
	1.38086	-0.805396	P13994	CCDC130
	0.896426	-0.33514	Q9H6E4	CCDC134
	1.80003	-1.0185	Q6PK04	CCDC137
+	3.25375	-2.62164	Q96M89	CCDC138
	3.78336	-0.911826	Q49A88	CCDC14
	0.0197701	0.0442066	Q0P6D6	CCDC15
	0.787429	-1.62324	Q8NCX0	CCDC150
	0.0625678	0.234977	Q9P0B6	CCDC167
	0.100384	-0.259657	A6NNP5-4	CCDC169
	3.68338	-1.27128	Q6PII3	CCDC174
	1.61862	-0.735034	Q5T9S5;E9PFB9	CCDC18
	4.46167	0.883935	Q7Z3E2	CCDC186
	0.202445	-0.124978	O60826	CCDC22
	0.484163	-0.109979	Q86WR0;Q86WR0-2	CCDC25
	1.96845	0.676419	Q8IWP9	CCDC28A
	0.0615546	-0.164312	A0A2U3TZI4;A0A590UJI4;A0A590UJQ0	CCDC30
	1.37182	0.165391	Q9BV29	CCDC32
	1.4783	-2.15836	Q96HJ3	CCDC34
	0.170667	-0.0774829	Q96MW1	CCDC43
	2.90087	-0.835224	Q96A33	CCDC47
	1.75407	-0.693283	Q8IVM0	CCDC50
	2.57281	-1.19114	Q96ER9	CCDC51
	0.542574	-0.331011	Q4VC31	CCDC58
+	3.67781	-1.51913	Q9P031	CCDC59
	2.09672	-1.03215	Q16204	CCDC6
	2.28811	-0.777346	Q9Y6R9	CCDC61
+	3.13165	-2.73376	A2RUB6	CCDC66
	3.14708	2.28028	A6NI79	CCDC69
	0.11119	0.382716	Q96M83	CCDC7
	1.94693	-0.922779	Q8IV32	CCDC71
	0.178259	-0.249636	Q8N9Z2	CCDC71L
	0.00165367	0.00492032	Q6ZRK6;Q6ZRK6-2	CCDC73
	0.858506	-0.394321	Q9BR77;Q9BR77-2	CCDC77
	1.39957	-0.976133	Q8N4S0;A0A2R8Y7C3	CCDC82
	0.714935	-0.349288	Q86UT8	CCDC84
	0.746624	1.22832	Q15834	CCDC85B
+	4.29861	-2.72391	Q9H6F5	CCDC86
	1.66633	0.353408	Q3V6T2;A0A087WXD9;Q3V6T2-2	CCDC88A
+	4.23544	2.27213	A6NC98;A6NC98-5	CCDC88B
	1.01513	-0.256313	Q9P219;H0YJX5	CCDC88C
	1.31344	-1.17647	Q9Y3X0	CCDC9
	0.368316	0.161336	Q9GZT6;E9PKQ5	CCDC90B
	0.641493	-0.106085	Q7Z6B0;H0YH48	CCDC91
	0.45279	-1.30316	Q53HC0-2;Q53HC0	CCDC92
	2.17585	0.657296	Q567U6;H7C050	CCDC93
	1.26526	-0.730515	Q96F63	CCDC97
	0.0120134	0.0202433	Q8TD31	CCHCR1
	0.0319848	-0.0437489	P13501	CCL5
	3.01197	1.87243	Q9BSQ5-2;Q9BSQ5-4;Q9BSQ5	CCM2
	1.83038	-0.949996	P20248	CCNA2
	1.24769	-1.14272	P14635;D6RHI0	CCNB1
	2.76268	-0.891435	O95067	CCNB2
	1.33383	0.778559	P24863	CCNC
+	4.70793	3.36988	P30281	CCND3
	3.26575	1.58625	O95273	CCNDBP1
	0.106772	-0.185636	P24864	CCNE1
	1.65824	1.41837	O96020	CCNE2
	0.365043	-0.560026	P41002	CCNF
	0.432596	-0.309176	P51946	CCNH
	0.240492	0.476206	Q14094	CCNI
	1.79192	0.192141	O75909	CCNK
	0.575034	0.536966	Q9UK58	CCNL1
	2.65792	-0.878403	Q96S94	CCNL2
+	5.59881	-0.955547	O60563	CCNT1
	0.361861	-0.129559	O60583;O60583-2	CCNT2
	1.77807	1.16233	Q8ND76	CCNY
	0.807721	-0.120279	Q8N7R7	CCNYL1
	1.4167	-0.416513	O43303-2;O43303	CCP110
	2.89807	0.647477	Q9ULG6	CCPG1
	2.90727	2.59243	O14618	CCS
	1.11874	-0.506865	Q6IQ19	CCSAP
	1.45382	1.33124	Q9H7U1-3	CCSER2
	0.0659925	0.1418	Q4G0I0	CCSMST1
	1.01652	-0.302547	P78371	CCT2
	0.595316	-0.163756	P49368;P49368-2	CCT3
	1.63831	-0.489016	P50991;P50991-2	CCT4
	4.00666	-0.879575	P48643;B7ZAR1;P48643-2	CCT5
	1.6187	-0.389687	P40227	CCT6A
	0.444637	0.25135	Q92526	CCT6B
	1.7068	-0.46133	Q99832	CCT7
	2.8279	-0.352957	P50990;H7C4C8	CCT8
	2.22976	0.533988	P86791	CCZ1
+	6.64822	4.3924	Q93033	CD101
+	3.18105	5.59462	P08571	CD14
	1.61624	-1.38938	P48509	CD151
	0.981722	2.93897	Q04900	CD164
+	4.04176	1.37647	Q9BZW8	CD244
	0.232417	-0.0721842	Q9Y5K6	CD2AP
	0.817442	0.437036	O95400	CD2BP2
+	3.39652	1.8282	Q9UGN4	CD300A
	3.58421	1.11664	A8K4G0	CD300LB
	2.09627	3.56829	Q8TDQ1	CD300LF
	3.14277	-1.99595	Q9NPF0	CD320
	0.192876	0.143424	P20138;P20138-2	CD33
	3.44382	-1.61152	P28907	CD38
	2.47585	-0.980241	O15446	CD3EAP
	0.19551	0.0695686	P01730	CD4
+	3.9995	-1.2518	P16070	CD44
	0.330383	0.154648	P15529-16;P15529	CD46
	2.26046	-1.06843	Q08722;H0YC40	CD47
+	3.09366	2.83828	P09326	CD48
	0.661337	1.17476	P19397	CD53
	3.40461	1.69991	P08174;P08174-6	CD55
	0.972129	1.16075	P19256-3	CD58
	1.13753	0.737986	P13987	CD59
	1.25155	0.919238	P08962	CD63
	1.61171	1.76289	P34810	CD68
	1.03086	0.613366	Q07108	CD69
	0.340616	-0.290084	P04233-2;E7ESL3;P04233	CD74
	1.43201	0.924488	P60033	CD81
	0.433858	-0.5366	Q01151	CD83
	1.14999	-0.962965	Q9UIB8	CD84
+	5.8465	3.2914	P42081	CD86
	0.938052	1.67662	P21926	CD9
	0.30488	0.719544	P40200	CD96
	0.986994	1.95121	P14209;A0A096LP69	CD99
	2.6116	1.47287	Q8TCZ2	CD99L2
+	3.32843	6.9774	P32320	CDA
	0.716254	1.13455	Q9BWV3	CDADC1
+	3.81693	1.58914	Q8IWY9	CDAN1
	2.73123	-1.52158	O75794	CDC123
	1.35902	-0.839362	Q9UNH5;A0A2R8YDJ8	CDC14A
	2.34365	0.615971	Q13042;Q13042-4	CDC16
	3.18222	-1.23205	Q12834	CDC20
	0.725865	-0.151972	Q9UJX2;Q9UJX2-2	CDC23
	0.884984	-0.727194	P30305	CDC25B
	0.668136	-0.228989	P30307	CDC25C
	0.220969	0.324804	Q8NHZ8	CDC26
	1.16091	-0.279419	P30260;G5EA36	CDC27
	0.719789	-0.412395	P49427	CDC34
	0.761819	-0.237527	Q16543;K7EL68	CDC37
	0.859854	0.560403	Q7L3B6	CDC37L1
	0.0958627	0.0338198	O60508	CDC40
	0.309798	0.307753	P60953;P60953-1	CDC42
	1.73334	0.22841	Q5VT25;Q5VT25-3	CDC42BPA
	1.66176	2.79512	Q9UKI2	CDC42EP3
	0.98001	-0.52018	Q9H3Q1	CDC42EP4
	0.170569	0.409742	Q9NRR8	CDC42SE1
	0.174725	-0.235568	Q9NRR3	CDC42SE2
	2.99912	-1.31791	O75419;C9J911	CDC45
	0.835128	-0.194202	Q99459	CDC5L
+	4.70801	-3.39349	Q99741	CDC6
	3.24338	-1.93162	O00311	CDC7
	2.84433	-0.434958	Q6P1J9	CDC73
	0.0511897	-0.0122503	Q69YH5	CDCA2
	2.42303	-1.27918	Q99618	CDCA3
	0.373207	-1.27124	Q9BXL8	CDCA4
	1.09565	-0.790906	Q96FF9	CDCA5
	1.56642	-2.47412	Q9BWT1	CDCA7
	1.72338	-1.72596	Q96GN5;Q96GN5-2	CDCA7L
	2.08628	-0.874109	Q53HL2	CDCA8
	0.413475	0.548856	Q86UP0	CDH24
	0.494893	0.520906	Q9H305	CDIP1
	0.57072	-0.0985438	P06493	CDK1
	3.04583	-1.39767	Q15131	CDK10
	0.938075	-0.183033	P21127;A0A0D9SEI3	CDK11B
	2.99762	-1.02024	Q9NYV4;Q9NYV4-3;Q9NYV4-2	CDK12
	0.130397	0.0251033	Q14004;A0A2R8Y4Z0;Q14004-2	CDK13
	0.145222	-0.0641276	O94921	CDK14
	2.41095	0.752533	Q00536	CDK16
	2.28516	0.562403	Q00537	CDK17
	2.98956	1.47821	Q9BWU1	CDK19
	2.29356	-0.926509	P24941	CDK2
	0.61043	-0.589603	O14519	CDK2AP1
	2.18296	-1.58983	P11802	CDK4
	2.62537	0.494432	Q00535	CDK5
	1.48338	-0.643532	Q96SZ6	CDK5RAP1
	2.49558	-0.760621	Q96SN8	CDK5RAP2
	0.796274	0.216331	Q96JB5;J3QL86	CDK5RAP3
	2.17017	-1.39964	Q00534	CDK6
	2.44651	-1.49411	P50613	CDK7
	0.218861	-0.115327	P49336	CDK8
	0.237448	-0.137524	P50750	CDK9
	0.844025	-0.189955	Q5VV42;Q5VV42-2	CDKAL1
	3.19133	1.56821	P46527	CDKN1B
	0.37353	-0.167515	Q9NXV6	CDKN2AIP
	1.44672	3.676	Q96HQ2	CDKN2AIPNL
	1.73606	2.27067	P42773	CDKN2C
	1.99052	-1.03702	Q16667	CDKN3
	0.178017	0.40183	Q6NVV7	CDPF1
+	4.5304	-2.03652	Q01850	CDR2
	0.328634	-0.487673	Q86X02	CDR2L
	1.54336	1.35418	O95674	CDS2
	2.62476	-1.82694	Q9H211	CDT1
	1.832	-0.680457	Q9UKY7;D6R9V8;Q9UKY7-3;Q9UKY7-2	CDV3
	1.41645	-0.501343	Q9Y232	CDYL
	0.742873	-0.904095	Q8N8U2	CDYL2
+	3.5326	4.02885	P40199	CEACAM6
+	4.04929	-1.78848	P49715	CEBPA
	0.958972	0.286297	P17676;P17676-2;P17676-3	CEBPB
	2.28712	-1.23341	Q15744	CEBPE
	0.575662	-0.601884	P53567	CEBPG
	3.20717	-1.33582	Q03701	CEBPZ
	2.175	-0.590272	A8MTT3	CEBPZOS
+	4.4384	-1.23294	Q92879;E9PSH0;Q92879-5	CELF1
	1.135	-0.382254	O95319	CELF2
+	3.54491	4.42606	Q9UHN6	CEMIP2
	1.8455	0.978231	P49450	CENPA
	0.234684	0.243884	P07199	CENPB
	0.193603	0.0795987	Q03188	CENPC
	2.34136	-0.661212	Q02224;Q02224-3	CENPE
+	5.32301	-1.27324	P49454	CENPF
	2.95637	-1.144	Q9H3R5	CENPH
	0.61763	-0.311109	Q92674	CENPI
+	3.52672	-2.02656	Q9HC77	CENPJ
	0.771486	0.219927	Q9BS16;D6RJF0	CENPK
	1.11487	0.553551	Q8N0S6	CENPL
	1.58007	-0.838407	Q9NSP4	CENPM
+	3.6024	1.48582	Q96H22;Q96H22-2	CENPN
	1.79701	-0.71145	Q9BU64	CENPO
	0.0199076	-0.0131213	Q6IPU0	CENPP
	2.17137	-0.613722	Q7L2Z9	CENPQ
	0.551498	-0.311306	Q8N2Z9	CENPS
	2.12121	1.45013	Q96BT3	CENPT
	1.33127	-0.841881	Q71F23	CENPU
	2.50165	-1.57848	Q7Z7K6	CENPV
	1.03287	-1.29047	Q5EE01	CENPW
	0.20647	-0.163685	A8MT69	CENPX
	1.06473	0.321622	O60308	CEP104
	1.13409	0.508185	Q8N960;Q8N960-2	CEP120
	0.0954283	0.0318197	Q6ZU80	CEP128
	0.343604	0.0588226	Q9UPN4;I3L2X7;I3L316	CEP131
	1.32592	-0.186747	Q66GS9	CEP135
	2.85274	-0.731208	O94986;O94986-1	CEP152
	0.966923	-0.309902	Q5TB80	CEP162
	0.105272	-0.071963	Q9UPV0	CEP164
	0.471153	-0.129604	Q5SW79;H0Y2V6;Q5SW79-2	CEP170
	0.521885	1.51772	Q96LK0	CEP19
	0.0599046	0.0167224	Q8TEP8;Q8TEP8-1	CEP192
	0.211467	0.0641899	Q9BV73	CEP250
	3.25408	-0.701172	O15078	CEP290
	1.53138	-0.398176	Q9C0D2	CEP295
	1.84186	-0.249213	Q5VT06;A2A4F6	CEP350
	0.216294	-0.232703	Q9BYV8	CEP41
	1.4308	0.705739	Q9C0F1	CEP44
	2.60367	-0.491197	Q53EZ4	CEP55
	0.871505	-0.306859	Q86XR8	CEP57
	3.05334	-0.626104	Q8IYX8	CEP57L1
	2.04791	-0.813516	Q96MT8;Q96MT8-3	CEP63
	0.960923	0.804026	Q76N32	CEP68
+	4.05019	-3.02501	Q9P209	CEP72
	2.7721	-1.10367	Q8TAP6	CEP76
	2.79044	0.651496	Q5JTW2	CEP78
	3.3042	-0.898076	Q9Y592	CEP83
	0.382607	0.161504	Q6P2H3	CEP85
	0.164321	-0.165333	Q96ST8	CEP89
	0.859951	-0.381427	Q96GE4	CEP95
	3.3051	1.21772	Q8IW35	CEP97
	3.34015	-0.895327	Q9Y6K0	CEPT1
	2.55274	1.52478	Q8TCT0	CERK
	0.51998	-1.40681	Q96G23	CERS2
	0.29358	-0.414569	Q8N5B7	CERS5
	0.171162	0.205604	Q6ZMG9	CERS6
	2.48584	0.185093	Q9Y5P4	CERT1
	1.59567	1.10466	P23141;A0A140TA63;P23141-3	CES1
	0.224101	0.133419	O00748	CES2
	1.55149	-1.0741	Q6UWW8	CES3
	1.43575	0.467754	P41208	CETN2
	0.349142	0.495736	O15182	CETN3
	2.52826	0.96582	Q9Y6A4	CFAP20
+	5.18122	-1.69728	P57076;C9J818	CFAP298
	2.02377	-1.02768	Q96G28	CFAP36
	1.26325	-1.52814	O43822	CFAP410
	0.0097071	-0.0218207	Q96MT7	CFAP44
	2.78884	-2.10168	Q9P2B7	CFAP97
	0.638006	0.967449	P00746	CFD
	0.546118	-0.172309	Q9UEE9	CFDP1
	0.228475	-0.0637029	P23528	CFL1
	2.55836	0.602402	Q9Y281;G3V2U0	CFL2
	1.02519	1.98428	O15519	CFLAR
	2.39488	3.65204	P27918	CFP
	2.53908	-0.974566	Q8N884	CGAS
	1.65387	0.525525	Q9UFW8	CGGBP1
	0.131846	-0.229774	Q9P2M7	CGN
	0.640198	-0.72053	Q99675	CGRRF1
	0.974478	-0.744616	Q8WUX2	CHAC2
	3.66619	-0.904271	Q13111;K7EJF1;K7EPA1	CHAF1A
	2.99797	-1.43844	Q13112	CHAF1B
	4.08057	-0.567332	Q96JM3	CHAMP1
	1.28928	-0.993702	Q96BP2	CHCHD1
	1.74894	-1.52127	Q9Y6H1	CHCHD2
+	3.9282	-1.33366	Q9NX63;C9JRZ6	CHCHD3
	2.15396	-0.761497	Q8N4Q1	CHCHD4
	2.53829	-1.75431	Q9BRQ6	CHCHD6
	0.935805	1.42222	Q9BUK0	CHCHD7
+	4.95195	-1.17393	O14646	CHD1
	1.55851	-0.511636	Q86WJ1	CHD1L
	2.61902	0.72112	O14647	CHD2
	3.01145	-1.39912	Q12873	CHD3
	2.04849	-0.478498	F5GWX5;A0A2R8YFD8;Q14839	CHD4
	2.57215	-0.531134	Q8TD26	CHD6
	1.12223	-0.223193	Q9P2D1	CHD7
	1.7775	-0.446065	Q9HCK8	CHD8
	0.586208	0.110809	Q3L8U1;Q3L8U1-2	CHD9
+	5.49987	-1.5805	O14757	CHEK1
	0.23999	0.145847	O96017	CHEK2
	1.67647	-0.504176	Q8IWX8	CHERP
	1.54539	0.435056	Q96EP1;A0A096P6K8	CHFR
	3.15052	1.19853	P36222	CHI3L1
	1.25643	-0.937672	Q9UKJ5	CHIC2
	0.351214	0.122546	Q9BWS9	CHID1
	0.0503107	0.101968	Q13231	CHIT1
	2.33564	1.05514	P35790	CHKA
	1.64225	0.732858	Q9Y259	CHKB
	1.41534	0.271296	P24386	CHM
+	4.39207	-2.10673	P26374	CHML
	0.31532	0.176846	Q9HD42	CHMP1A
	2.14438	-0.762123	Q7LBR1	CHMP1B
	0.0568589	0.0272992	O43633	CHMP2A
	0.431345	0.228293	Q9UQN3	CHMP2B
	0.553368	0.251583	Q9Y3E7	CHMP3
	1.02224	-0.345652	Q9BY43	CHMP4A
	0.884548	0.478471	Q9H444	CHMP4B
	2.10529	0.759082	Q9NZZ3	CHMP5
	0.110532	-0.0897878	Q96FZ7;I3L3E4;I3L4G8	CHMP6
	0.799564	0.758638	Q8WUX9	CHMP7
	0.501634	1.40518	P52757	CHN2
	2.29205	-1.0161	Q9UHD1	CHORDC1
	1.55805	0.383767	Q99653	CHP1
	0.356572	-0.276897	F8W1B3;Q8WUD6	CHPT1
	1.05924	0.339889	Q9NRG0	CHRAC1
	0.677603	-0.478933	O43529	CHST10
	3.38497	-0.931979	Q9NPF2	CHST11
	0.105491	0.13168	Q9NRB3	CHST12
	0.542004	0.452701	Q8NCH0	CHST14
	0.720417	0.3397	Q86X52	CHSY1
	0.469312	0.346766	Q8WVB6	CHTF18
	2.32709	2.40268	P0CG13	CHTF8
	1.44505	-0.286165	Q9Y3Y2	CHTOP
	0.662272	0.121592	O15111	CHUK
	0.204129	-0.846383	Q8WUH1;H0YHB4	CHURC1
	0.179459	-0.0635376	B4DL54	CHURC1-FNTB
	0.570177	-0.238468	O76071	CIAO1
	1.51572	3.48504	Q9H5X1	CIAO2A
	1.30755	-1.00157	Q9Y3D0	CIAO2B
	0.749271	0.272238	Q9H6Q4	CIAO3
+	5.3772	-1.54957	Q6FI81	CIAPIN1
	0.402242	0.396754	Q99828	CIB1
	1.54532	0.572985	I3L2J0;Q96RK0	CIC
	0.558081	0.341974	Q9BW66	CINP
	2.7391	-0.336431	Q8TCG1	CIP2A
	2.15717	-1.09481	Q86X95	CIR1
	0.251985	-0.401932	Q14011	CIRBP
	0.549051	0.316437	Q9NZ45	CISD1
	0.709956	0.245183	Q8N5K1	CISD2
	1.60517	0.815824	P0C7P0	CISD3
	1.69646	-0.366496	O14578;H7BYJ3;O14578-3	CIT
	1.02921	1.13576	Q99967	CITED2
	1.33361	-0.337644	Q9ULV3	CIZ1
	3.57976	-1.04709	Q8WWK9	CKAP2
	2.61205	-1.08119	Q8IYA6;F8WBE0	CKAP2L
	1.31956	3.71902	Q07065	CKAP4
	1.42638	-0.207602	Q14008;H0YEK7	CKAP5
	2.44782	0.841351	P12277	CKB
	2.17579	-1.44277	P12532	CKMT1A
	1.18843	1.39564	P61024	CKS1B
	1.13235	-3.43077	P33552	CKS2
	0.413185	0.0847638	Q7Z460	CLASP1
	0.987174	-0.152513	O75122-3;O75122	CLASP2
	3.83559	-0.766224	Q8N2M8	CLASRP
	1.22854	0.79199	Q05315	CLC
	1.26341	-0.488515	Q96S66	CLCC1
	0.3805	0.410378	P51790-2;P51790	CLCN3
	1.38096	1.32191	P51795	CLCN5
	0.412084	0.325101	P51797	CLCN6
	2.62704	-0.599393	P51798;I3L470	CLCN7
	0.743519	0.274874	Q9NY35	CLDND1
	0.335998	-0.453768	Q9Y240	CLEC11A
	0.95112	-0.719696	Q5QGZ9	CLEC12A
	3.1346	-0.229036	Q2KHT3-2;Q2KHT3	CLEC16A
	1.31582	0.649498	Q9UMR7	CLEC4A
	0.0830204	-0.18045	Q9NY25;C9JPR7;Q9NY25-2	CLEC5A
	1.64026	-0.50839	O14967	CLGN
	0.59999	0.195288	O00299	CLIC1
	0.872396	0.112356	Q9Y696	CLIC4
	3.06159	2.20652	Q9NZA1	CLIC5
	2.9715	-0.350505	Q14677;Q14677-2	CLINT1
+	4.58552	1.05907	P30622;A0A3B3ISJ8;P30622-2	CLIP1
	1.08735	0.171486	Q9UDT6;Q9UDT6-2	CLIP2
	2.03773	-0.501872	P49759	CLK1
	1.2297	-0.934475	P49760	CLK2
	1.13931	0.498321	P49761	CLK3
	0.396533	-0.326148	Q9HAZ1	CLK4
	2.50966	-0.884864	Q96JQ2	CLMN
	1.08922	0.782864	O75503	CLN5
	2.51533	-2.40972	Q9UBY8	CLN8
	1.22707	2.12695	P54105	CLNS1A
	1.65347	-0.619891	Q92989	CLP1
	1.22758	-0.402025	Q9H078;F5H7A5	CLPB
	1.07187	0.690402	Q16740	CLPP
	4.23228	-1.02445	O96005	CLPTM1
	1.5235	-0.696748	Q96KA5	CLPTM1L
	3.50495	-1.16223	O76031	CLPX
	2.92209	-1.67306	Q9HAW4	CLSPN
	1.5015	-0.384089	O94985	CLSTN1
	1.58941	0.985645	P09496	CLTA
	0.112979	0.126259	P09497;P09497-2	CLTB
	1.30631	0.385337	Q00610;K7EJJ5	CLTC
	0.20566	-0.213102	P53675	CLTCL1
	2.33884	-1.10807	Q96AJ1	CLUAP1
+	3.727	-2.01331	I3L2B0;O75153	CLUH
	1.38851	0.443451	Q8N0X4	CLYBL
	2.19395	0.668621	Q8NFW8	CMAS
	1.20848	-0.269796	Q96DG6	CMBL
	0.253031	0.31078	Q7Z7K0	CMC1
	1.08344	-0.550645	Q9NRP2;H3BNN8;H3BPP2	CMC2
	0.300663	-0.0881068	P56277	CMC4
	0.571653	-0.287612	Q8IY22	CMIP
	0.567355	-0.224143	P30085	CMPK1
	2.79298	1.05998	Q5EBM0	CMPK2
	3.37522	-1.29777	Q9BQ75;C9IY68	CMSS1
	0.0306988	-0.0643692	Q96MX0	CMTM3
	1.15563	0.569719	Q9NX76	CMTM6
	0.211834	-0.0502904	Q8N1G2	CMTR1
	1.05738	0.34281	Q8IYT2	CMTR2
	2.69701	-4.04233	Q96M20	CNBD2
	1.61777	-0.151901	P62633;P62633-4	CNBP
	1.22066	0.225959	Q96KP4;Q96KP4-2	CNDP2
	0.682083	-1.03499	Q8WXI2	CNKSR2
	0.299972	0.115351	Q99439;A0A087X271	CNN2
	0.323943	-0.314341	Q9H8M5	CNNM2
	2.22579	-0.506081	Q8NE01	CNNM3
	1.11828	0.376266	Q6P4Q7;Q6P4Q7-2	CNNM4
	0.965527	-0.166271	A5YKK6;H3BMZ2;A5YKK6-2	CNOT1
	1.53313	-0.343427	Q9H9A5;Q9H9A5-2	CNOT10
	1.86438	0.799891	Q9UKZ1	CNOT11
	0.104071	-0.0497513	Q9NZN8;F8VUB4	CNOT2
	1.92069	-0.742334	O75175	CNOT3
	2.35692	-0.667446	O95628-10;O95628	CNOT4
	2.03205	-0.690937	Q9ULM6	CNOT6
	1.69296	-0.342181	Q96LI5	CNOT6L
	2.62234	1.86628	Q9UIV1;E5RHV9	CNOT7
	0.709084	0.966635	Q9UFF9	CNOT8
	0.267043	0.123984	Q92600	CNOT9
	1.00904	0.309863	P09543	CNP
	1.2743	1.79762	Q9Y2B0	CNPY2
	1.08408	-0.563038	Q9BT09	CNPY3
	1.81793	0.999597	Q8N129	CNPY4
	0.704108	0.873535	P34972	CNR2
	0.988108	0.177251	Q6PJW8	CNST
	0.545591	0.193607	Q9NXG0	CNTLN
	0.688512	0.0498136	Q7Z7A1	CNTRL
	2.05829	2.28052	Q8N137	CNTROB
	2.48148	0.447928	Q9GZY4	COA1
	0.0344358	-0.0361366	Q9Y2R0	COA3
	1.5412	-1.05453	Q9NYJ1	COA4
	0.693447	-1.82352	Q86WW8	COA5
	2.4678	-1.82065	Q5JTJ3	COA6
	1.21423	-0.642404	Q96BR5	COA7
	2.11419	-1.21244	Q96IL0	COA8
	1.40871	0.613063	Q13057	COASY
	2.61571	-2.25264	O43405	COCH
	0.196391	0.117462	Q8WTW3	COG1
	3.4613	0.963965	Q14746;B7Z2Y2	COG2
	3.61268	0.898342	Q96JB2	COG3
	2.50881	0.468365	Q9H9E3	COG4
	0.431418	-0.214976	Q9UP83;U3KQU7	COG5
	0.897288	0.329815	Q9Y2V7	COG6
	1.40728	-0.416041	P83436	COG7
	0.629196	0.3535	Q96MW5	COG8
	2.61124	-0.759341	P38432	COIL
	0.183967	-0.383851	P02452	COL1A1
	2.00251	-0.724712	Q86Y22	COL23A1
	0.0733831	0.138711	A8TX70	COL6A5
	0.465762	0.633734	Q14055	COL9A2
	1.41844	-0.485635	Q8NBJ5	COLGALT1
	0.0471362	-0.0441806	Q8IYK4	COLGALT2
	0.111454	0.107872	Q8N668	COMMD1
	2.11647	0.620565	Q9Y6G5	COMMD10
	0.0481432	-0.0469335	Q86X83	COMMD2
	0.190077	0.110171	R4GMX3	COMMD3-BMI1
	2.01594	1.48918	Q9H0A8;H3BRX0	COMMD4
	0.460575	-0.579149	Q9GZQ3	COMMD5
	0.0801343	0.0910327	Q7Z4G1	COMMD6
	2.28395	0.920221	Q86VX2	COMMD7
	3.17353	1.32281	Q9NX08	COMMD8
	0.464322	0.177929	Q9P000	COMMD9
	1.37791	0.776129	P21964	COMT
	0.239081	-0.0937195	Q8NHY2	COP1
	2.35536	-0.328587	P53621;A0A3B3ISC6;P53621-2	COPA
	1.00988	0.157071	P53618	COPB1
	0.448376	-0.076088	P35606;P35606-2	COPB2
	2.62203	0.674483	O14579	COPE
	2.40854	0.492362	Q9Y678	COPG1
	3.34967	0.941174	Q9UBF2	COPG2
	0.447593	1.4054	Q9NQ92	COPRS
	0.659347	0.175151	P61201-2;P61201	COPS2
	0.409358	0.173752	Q9UNS2;H7C3P9;Q9UNS2-2	COPS3
	4.55622	0.825055	Q9BT78	COPS4
	1.08694	-0.0824407	Q92905	COPS5
	2.77574	1.43254	Q7L5N1	COPS6
	0.162206	-0.0798416	Q9UBW8	COPS7A
	0.993664	-0.444195	Q9H9Q2;Q9H9Q2-3	COPS7B
	0.600799	0.288186	Q99627	COPS8
	1.02886	-2.51634	Q8WXC6	COPS9
	1.23466	0.462126	P61923	COPZ1
	1.25618	-0.36683	Q9H8M1	COQ10B
	1.41662	0.565754	Q9NZJ6	COQ3
	1.45301	-2.90051	Q9Y3A0	COQ4
	1.20052	0.277538	Q5HYK3	COQ5
	0.00759873	0.0030454	Q9Y2Z9;Q9Y2Z9-2;G3V434	COQ6
	2.77067	2.61416	Q99807	COQ7
+	4.48869	-1.52596	Q8NI60	COQ8A
	1.88514	0.867216	Q96D53	COQ8B
	1.40508	0.489609	O75208	COQ9
	0.0753681	0.0398267	P31146;H3BRJ0	CORO1A
	1.57534	0.392067	Q9BR76	CORO1B
	0.776389	0.242071	Q9ULV4	CORO1C
	2.0551	-0.340123	Q92828	CORO2A
	0.555828	0.166857	P57737-3;P57737	CORO7
	0.0437559	0.0485077	Q14019	COTL1
	0.294098	-0.471781	Q12887	COX10
	1.18395	-0.704485	Q9Y6N1	COX11
	1.75174	-1.42867	Q7KZN9	COX15
	2.07288	-1.10006	Q14061	COX17
	0.415851	-0.430385	Q8N8Q8	COX18
	0.445732	-0.121176	Q49B96	COX19
	0.800012	-0.4388	Q5RI15	COX20
	0.0156422	0.00518417	P13073;H3BPG0	COX4I1
	0.133925	0.692346	P20674	COX5A
	0.398659	-0.244962	P10606	COX5B
	0.91613	-1.75677	P14854	COX6B1
	1.64154	-0.613959	P09669	COX6C
	0.00812916	-0.0644639	P14406	COX7A2
	0.220071	0.159904	O14548	COX7A2L
	0.410235	1.92096	P24311	COX7B
	1.04976	-4.19888	P15954	COX7C
	0.835445	-0.536765	P10176	COX8A
	2.11365	0.697679	O75976	CPD
+	3.90135	3.19787	Q17RY0	CPEB4
	1.07273	1.42056	P14384	CPM
	1.31141	0.542526	Q99829	CPNE1
	2.70415	1.23426	Q96FN4	CPNE2
+	5.21532	1.82446	O75131	CPNE3
	0.197207	0.371532	Q86YQ8	CPNE8
	2.13846	0.6618	P36551	CPOX
	1.22071	1.32589	Q9BRF8	CPPED1
	1.99697	4.1731	Q9Y646	CPQ
	1.74128	0.592756	P31327	CPS1
	0.926035	-0.126746	Q10570	CPSF1
	1.99555	-0.500717	Q9P2I0	CPSF2
	1.37088	-0.535817	Q9UKF6	CPSF3
	0.248223	-0.157679	O95639	CPSF4
	2.6482	-0.88584	Q16630	CPSF6
	1.12538	-0.600473	Q8N684	CPSF7
	0.933903	-0.603697	P50416	CPT1A
	1.87402	0.588584	P23786	CPT2
	2.43676	1.30008	Q5TA50	CPTP
	1.62709	0.923805	Q9H3G5	CPVL
+	3.56525	7.17192	P17927	CR1
	1.24065	-3.40275	Q6ZU35	CRACD
	1.90022	-0.841661	Q9BSW2-2	CRACR2A
	1.61695	0.984315	P78560;F5H7C2	CRADD
	0.383148	-0.0873928	Q96RY5	CRAMP1
	1.34092	1.79556	P43155	CRAT
	2.24494	-0.352122	Q96SW2	CRBN
	1.20389	-1.17729	O75575	CRCP
	0.705549	0.180176	P16220	CREB1
	0.793644	-0.516905	Q70SY1	CREB3L2
	0.919658	-1.36735	Q02930	CREB5
	0.189084	0.0353699	Q92793	CREBBP
	2.88241	2.26533	Q8IUR6	CREBRF
	0.0711791	0.237366	Q9NS37	CREBZF
	0.842584	-0.398356	O75629	CREG1
	0.881883	0.757486	Q96HD1	CRELD1
	0.0544716	-0.0873477	Q6UXH1	CRELD2
	1.4831	-1.55813	Q03060-21	CREM
	2.16403	-1.78285	Q9NZV1	CRIM1
	0.299151	0.174286	P50238	CRIP1
	0.642321	-0.557942	P52943	CRIP2
	3.20928	-1.28364	Q9P021	CRIPT
	1.02042	1.5626	Q9H0B8	CRISPLD2
	1.74423	0.29014	P46108;P46108-2	CRK
	1.00587	0.375821	P46109	CRKL
	2.77261	1.78709	Q8IUI8	CRLF3
	4.5765	-0.780562	Q9BZJ0	CRNKL1
	1.91939	2.40544	Q5TZA2	CROCC
	0.151169	0.137452	Q9UKG9	CROT
	0.113077	-0.0385221	O75718	CRTAP
	0.758207	-0.62	Q6UUV9	CRTC1
	2.32239	1.4621	Q53ET0;H0YDQ8	CRTC2
	0.807553	-0.287775	Q6UUV7	CRTC3
	0.56161	-1.09989	Q16526	CRY1
	0.0204772	0.0071907	Q49AN0	CRY2
	0.517528	0.625598	P53674	CRYBB1
	1.33515	0.507571	Q9Y4K1	CRYBG1
	3.38515	0.840782	Q68DQ2	CRYBG3
+	5.0291	2.51775	Q9Y2S2	CRYL1
	1.65378	-0.349215	Q08257	CRYZ
	1.67562	0.480202	O95825	CRYZL1
	1.56954	-0.419151	O75390;F8VRP1;H0YH82	CS
	2.55897	2.54937	Q9Y600	CSAD
	2.82338	-0.520204	O75534;O75534-2	CSDE1
	1.03516	-0.265967	P55060-3;P55060	CSE1L
	0.325804	0.245068	P07333	CSF1R
	1.7919	0.953339	P15509	CSF2RA
	0.207571	0.174637	Q99062	CSF3R
	0.435273	-0.802935	Q8TDX6	CSGALNACT1
	2.51486	1.37387	Q8N6G5	CSGALNACT2
	1.35702	0.2983	P41240	CSK
	0.677179	-0.20588	P48729-2;A0A590UJQ7;A0A5F9W493;H0Y9X2;P48729	CSNK1A1
	3.66195	-0.887808	P48730;P48730-2	CSNK1D
	0.989629	-1.03194	Q9HCP0	CSNK1G1
	0.478225	0.396324	P78368	CSNK1G2
	0.221405	-0.153206	Q9Y6M4	CSNK1G3
	0.307923	0.155814	P68400	CSNK2A1
	1.96765	-0.525027	P19784	CSNK2A2
	0.726712	-0.444592	P67870	CSNK2B
	3.08711	-1.49903	Q1MSJ5;F2Z2M5	CSPP1
	0.266905	-0.0658938	P21291;E9PND2;E9PP21	CSRP1
	1.23729	1.44748	P01034	CST3
	1.60321	-0.860498	O76096	CST7
	1.63581	0.921296	P01040	CSTA
+	4.37177	2.26637	P04080	CSTB
	2.42274	-1.03294	Q05048	CSTF1
	1.96614	1.29823	P33240;A0A0A0MT56	CSTF2
	1.98695	0.742023	Q9H0L4	CSTF2T
	0.784758	0.220033	Q12996	CSTF3
	0.322207	-0.156742	Q13363-2;Q13363	CTBP1
	0.769295	0.451349	P56545	CTBP2
+	3.6989	2.41403	Q01459	CTBS
	0.179999	-0.132317	Q2NKJ3	CTC1
	1.23806	-0.65582	P49711;A0A2R8YFL0	CTCF
	1.03829	1.58121	O95476	CTDNEP1
	0.0641512	0.0253525	Q9Y5B0;Q9Y5B0-4	CTDP1
	0.823592	0.506052	Q9GZU7;Q9GZU7-2	CTDSP1
	2.63919	3.14342	O14595	CTDSP2
	1.28125	-0.229561	Q05D32;H0YNU2	CTDSPL2
	2.13677	-0.965043	P32929	CTH
	3.20641	-2.0519	O43310;K7EQS5	CTIF
	2.24247	-1.31059	Q9UBT7	CTNNAL1
	0.0805898	-0.241997	P35222	CTNNB1
	0.836714	-0.550888	Q9NSA3	CTNNBIP1
	1.78439	-0.400997	Q8WYA6	CTNNBL1
	0.556845	0.437497	O60716	CTNND1
	2.17283	-0.493835	P17812	CTPS1
	0.908652	-0.214522	Q9NRF8	CTPS2
	0.175368	-0.0449677	Q6PD62	CTR9
	1.63508	0.827758	P10619	CTSA
+	3.8218	1.94357	P07858	CTSB
	2.18688	0.472478	P53634	CTSC
	3.25243	1.26096	P07339	CTSD
	1.86045	-1.04065	P08311	CTSG
	2.39453	1.97068	P09668	CTSH
	0.929504	0.400461	P07711	CTSL
	0.995301	0.906668	P43234	CTSO
	1.36091	0.222357	P25774	CTSS
	1.59371	3.70897	Q9UBR2	CTSZ
	2.09866	-3.90846	Q14247	CTTN
	0.702069	-0.933003	Q9P2B4	CTTNBP2NL
	1.03471	-3.08048	Q7Z7A3	CTU1
	2.20747	-0.825787	Q2VPK5	CTU2
	2.87563	-1.47022	Q9H467	CUEDC2
	1.62348	-0.37871	Q13616;A0A590UJA0	CUL1
	2.29594	0.308341	Q13617	CUL2
	1.11487	-0.259314	Q13618	CUL3
	1.63135	-0.310192	Q13619	CUL4A
	2.3762	0.351167	K4DI93;Q13620-3;Q13620	CUL4B
	1.97364	0.188471	Q93034	CUL5
	2.63844	2.61228	Q14999	CUL7
	0.122046	-0.077748	Q8IWT3	CUL9
	2.96943	-0.684977	Q96C57	CUSTOS
	0.385068	0.496114	O60888	CUTA
	1.00832	-0.50182	Q9NTM9	CUTC
	1.11561	-0.197029	P39880;Q13948;P39880-9	CUX1
	1.13829	-0.424362	Q9P013	CWC15
	3.20689	-0.58525	Q9HCG8	CWC22
+	4.54263	-1.87023	Q9NXE8	CWC25
	2.53583	-0.967762	Q6UX04	CWC27
	0.411552	-0.126314	Q69YN2;Q69YN2-3	CWF19L1
	3.95072	-0.920887	Q2TBE0	CWF19L2
	2.15748	-0.600515	P10145	CXCL8
	1.4678	-1.34857	P61073	CXCR4
	0.0147623	-0.00822703	Q8TB03-2;Q8TB03	CXorf38
	2.30694	-1.00256	Q9H5V9	CXorf56
	0.877805	-0.511453	Q9P0U4	CXXC1
	1.85676	-1.77931	Q7LFL8;E7EVI8	CXXC5
	3.5226	-1.20989	P00167	CYB5A
	2.54788	0.378078	O43169;H3BUX2	CYB5B
	3.34694	1.31968	Q9UHQ9	CYB5R1
	0.521849	0.309999	P00387	CYB5R3
	3.14761	1.44122	Q7L1T6	CYB5R4
	0.418708	0.435964	P13498	CYBA
	3.20115	1.76932	P04839	CYBB
	1.35248	1.76668	Q9BQA9	CYBC1
	1.56263	1.24086	Q53TN4	CYBRD1
	0.158541	-0.471575	P08574	CYC1
	0.695949	0.672962	P99999	CYCS
	1.15964	0.514582	Q7L576	CYFIP1
	3.18892	0.608227	Q96F07	CYFIP2
	1.30598	0.620298	Q6ZMK1	CYHR1
	3.08659	1.84412	Q9NQC7	CYLD
	0.908073	1.24588	Q16678	CYP1B1
	0.446267	0.164383	Q6UW02	CYP20A1
+	3.33786	4.41186	Q7Z449	CYP2U1
	1.65863	-0.695541	Q16850	CYP51A1
+	3.82175	3.78293	Q9H0Q0	CYRIA
+	3.21988	3.21276	Q9NUQ9	CYRIB
+	3.8958	2.47508	Q15438;K7ENQ8	CYTH1
	2.26686	1.86442	Q99418	CYTH2
+	5.36836	2.03483	O43739	CYTH3
	2.51504	2.1924	Q9UIA0	CYTH4
	2.23512	0.698132	Q9NWV4	CZIB
	0.80814	0.77492	Q8N465	D2HGDH
	3.1256	-0.810861	Q9Y4D1;Q9Y4D1-3	DAAM1
	2.6027	-1.24389	Q9UI36	DACH1
	0.276843	0.18878	Q14118	DAG1
	0.785655	0.245705	Q8NCG7	DAGLB
	1.56014	-1.28056	Q5D0E6	DALRD3
	0.437213	0.314395	P51397	DAP
	1.82829	-0.714962	P51398	DAP3
	1.44326	2.41738	Q9UIK4;Q9UIK4-2	DAPK2
	0.562963	0.234688	O43293	DAPK3
+	4.04547	2.53973	Q9UN19	DAPP1
	0.184747	-0.0642522	P14868	DARS1
	0.639031	0.0623144	Q6PI48	DARS2
	1.95988	-0.57149	Q9UER7	DAXX
	1.45415	0.517075	Q96EP5	DAZAP1
	0.326756	-1.25856	Q15038;Q15038-2	DAZAP2
	1.83999	-0.525554	Q9UBU7	DBF4
	0.788505	0.330355	P07108;B8ZWD1;P07108-2;P07108-6	DBI
	3.41214	-0.840562	Q16643;D6R9W4	DBN1
	0.065719	0.0298055	Q9UJU6	DBNL
	0.847041	0.30565	Q9UK59;Q9UK59-2	DBR1
	3.3112	0.978204	P11182	DBT
+	4.89922	-1.53185	Q9Y4B6	DCAF1
	0.201882	-0.319449	Q5QP82	DCAF10
	0.0235591	-0.0131963	Q8TEB1	DCAF11
	0.334707	-0.594541	Q5T6F0	DCAF12
	2.8812	-1.5975	Q9NV06	DCAF13
	1.22681	-0.784938	Q66K64	DCAF15
	0.0396062	-0.0267658	Q5H9S7	DCAF17
	2.33729	-1.81117	Q8WV16	DCAF4
	1.78974	1.36615	Q96JK2	DCAF5
	0.104452	0.0381858	Q58WW2	DCAF6
	1.39588	0.708692	P61962;A0A087WWI6	DCAF7
	1.42021	0.62314	Q5TAQ9;V9GYZ9	DCAF8
	1.42672	0.772808	Q8WVC6	DCAKD
	0.524894	0.396847	Q8N8Z6	DCBLD1
	0.732016	-0.352103	P27707	DCK
	2.76325	-1.75124	Q6PJP8	DCLRE1A
	1.02022	-0.669718	Q9H816	DCLRE1B
	0.286785	-0.0941982	Q96SD1	DCLRE1C
	0.429955	-0.1408	Q9NPI6;A0A087WVE6	DCP1A
	2.18104	-0.540621	Q8IZD4	DCP1B
	1.28406	-0.708249	Q8IU60	DCP2
	0.150816	0.0920792	Q96C86	DCPS
	0.109508	-0.0488205	P32321	DCTD
	0.34971	0.131284	Q14203	DCTN1
	3.41449	0.620195	Q13561;F8VX93	DCTN2
	0.434816	-0.162674	O75935	DCTN3
	1.48547	-0.2955	Q9UJW0	DCTN4
	0.199738	0.302711	Q9BTE1	DCTN5
	0.182191	0.0771077	O00399	DCTN6
+	3.61839	3.84041	Q9H773	DCTPP1
	1.04915	0.215048	Q96GG9	DCUN1D1
	0.0894938	0.0772769	Q6PH85	DCUN1D2
	0.113487	-0.334073	Q8IWE4	DCUN1D3
	2.02456	-1.50617	Q92564	DCUN1D4
	1.47591	-0.661466	Q9BTE7	DCUN1D5
	0.911135	0.430383	Q7Z4W1;J3KS22	DCXR
	2.64256	-1.42191	Q9BW61	DDA1
	0.0117879	-0.00587463	O94760	DDAH1
	2.1401	2.09903	O95865	DDAH2
	1.4852	-0.372379	Q16531	DDB1
	0.51444	0.256218	Q92466	DDB2
	1.21592	-0.629176	Q8NEL9;Q8NEL9-3	DDHD1
	0.454889	0.347961	O94830	DDHD2
	0.0116762	0.0144513	Q5TDH0	DDI2
	0.570927	0.24917	P39656	DDOST
	0.0904636	0.0822258	Q96HY6	DDRGK1
	1.7139	1.45729	P30046	DDT
	3.22552	-0.441189	Q92499	DDX1
+	4.35423	-1.70749	Q13206	DDX10
	0.673395	-0.400905	Q96FC9	DDX11
	0.373738	-0.0927162	Q92841	DDX17
	3.44538	-1.282	Q9NVP1	DDX18
	2.69737	-0.670072	Q9NUU7	DDX19A
	0.12605	0.122644	Q9UMR2;Q9UMR2-3;Q9UMR2-2	DDX19B
+	4.70076	-1.32233	Q9UHI6	DDX20
+	4.76293	-1.77447	Q9NR30	DDX21
	0.972494	-0.416134	Q9BUQ8	DDX23
+	5.24426	-1.51444	Q9GZR7	DDX24
	2.88086	-1.04982	Q96GQ7	DDX27
	1.18063	-0.65627	Q9NUL7	DDX28
	3.63455	-1.22376	Q9H8H2	DDX31
	0.322386	0.0682042	O00148;K7EPJ3	DDX39A
	0.833416	0.287862	Q13838;F6R6M7;F6SXL5	DDX39B
	0.824271	-0.0513471	O00571	DDX3X
	2.93025	-0.910845	Q9UJV9;H0YA06	DDX41
	0.0800391	-0.0235252	Q86XP3;A0A0A0MSJ0;J3KRE3	DDX42
	1.75031	-0.648123	Q7L014;A0A0C4DG89	DDX46
	3.30266	-0.936324	Q9H0S4	DDX47
+	3.52092	-1.86575	Q9Y6V7	DDX49
	1.46625	-0.48002	P17844;J3KTQ4	DDX5
	2.65623	-0.979837	Q9BQ39	DDX50
	0.896713	-1.26646	Q8N8A6	DDX51
	2.04468	-1.12928	Q9Y2R4	DDX52
	2.91617	-0.978029	Q8TDD1-2;Q8TDD1	DDX54
+	4.79926	-1.3468	Q8NHQ9	DDX55
	2.7179	-2.24751	Q9NY93	DDX56
+	4.78233	1.29526	O95786	DDX58
	3.01738	1.07453	Q5T1V6	DDX59
	0.438603	0.167202	P26196	DDX6
+	3.65358	1.43029	Q8IY21	DDX60
	1.88152	0.4378	Q5H9U9;H0Y8H0	DDX60L
	0.964167	-0.397691	O75398	DEAF1
	3.44719	1.25796	Q16698	DECR1
+	3.15896	2.29236	Q9NUI1	DECR2
	0.953212	0.397181	Q9H4E7	DEF6
	0.0168751	-0.0564098	Q6ZN54	DEF8
	2.5705	1.51142	O15121;E7EMA0	DEGS1
	0.73451	-0.148959	P35659;D6RDA2	DEK
	1.70349	0.856433	Q8TCE6	DENND10
	0.514412	0.158403	A4D1U4	DENND11
	1.06838	-0.318655	Q8TEH3	DENND1A
	2.68541	0.907852	Q6P3S1	DENND1B
	0.418521	-0.0986087	Q8IV53	DENND1C
	1.71966	0.320081	A2RUS2;A2RUS2-2	DENND3
	1.88315	-0.310415	Q7Z401;Q7Z401-2	DENND4A
	1.91236	-2.60923	O75064	DENND4B
	1.35989	0.265739	Q5VZ89	DENND4C
	2.71864	0.90625	Q6IQ26	DENND5A
	0.200916	0.486504	Q6ZUT9	DENND5B
	0.0781503	-0.0380993	Q8IWF6	DENND6A
	0.29187	0.275623	O43583	DENR
	0.153745	0.110279	Q5TB30	DEPDC1
	1.56923	-1.77183	Q8WUY9	DEPDC1B
	1.05497	0.253906	O75140	DEPDC5
+	4.34491	-2.11135	Q96QD5	DEPDC7
+	3.33241	-2.14927	Q8TB45	DEPTOR
	2.04527	0.417852	Q9Y315	DERA
	0.237104	-0.339359	Q9GZP9	DERL2
	0.965254	3.3854	Q96Q80	DERL3
	2.00987	-1.26941	Q6ICB0	DESI1
	0.0124506	0.0141366	Q9BSY9	DESI2
	0.998962	0.718575	Q7L5Y6	DET1
	1.81587	-0.647765	O00273;O00273-2	DFFA
	0.283438	-0.76602	O76075	DFFB
	1.04266	1.94873	P98153	DGCR2
	0.00629074	-0.00938479	Q9BY27	DGCR6L
	1.59706	-0.504957	Q8WYQ5	DGCR8
	2.70044	0.861404	P23743	DGKA
	0.430399	-0.171281	Q16760	DGKD
+	4.90203	1.41069	P52429	DGKE
	1.76363	0.247002	P49619	DGKG
	1.86304	-0.479736	Q86XP1	DGKH
	1.48479	1.7074	P52824	DGKQ
	2.2965	0.284763	Q13574;E9PNZ3	DGKZ
	0.0291698	0.0114632	Q7Z3D6	DGLUCY
+	3.88161	1.87466	Q16854	DGUOK
	3.4768	-0.808464	Q15392	DHCR24
	1.88525	-0.358967	Q9UBM7	DHCR7
	2.52795	-1.29922	Q86SQ9	DHDDS
	1.33164	-0.269319	P00374	DHFR
	2.56358	-1.3288	Q02127	DHODH
	1.63134	-0.523808	P49366	DHPS
+	3.62577	2.47511	Q96LJ7	DHRS1
	1.27277	1.18693	Q6UWP2	DHRS11
	1.83936	3.2688	Q13268	DHRS2
	0.382134	0.231333	Q9BTZ2;Q9BTZ2-8	DHRS4
	0.133616	-0.0811869	H0YJ66;Q9Y394	DHRS7
+	3.79064	1.63309	Q6IAN0	DHRS7B
	1.42918	1.8769	Q9BPW9	DHRS9
	0.0175548	-0.0245171	Q8N5I4	DHRSX
	1.86035	0.90204	Q96HY7	DHTKD1
	1.03076	-0.355002	O43143	DHX15
+	4.08749	-1.14609	O60231;A2AB15	DHX16
	1.79633	-0.190406	Q7Z478	DHX29
	2.72006	-0.860758	Q7L2E3;Q7L2E3-3;Q7L2E3-2	DHX30
	2.88406	-0.874207	Q7L7V1;X6R717	DHX32
	2.45428	-1.46009	Q9H6R0	DHX33
	0.863522	-0.283763	Q14147	DHX34
	0.880955	0.487693	Q9H5Z1	DHX35
	1.99915	-0.541406	Q9H2U1	DHX36
+	3.67055	-1.71453	Q8IY37	DHX37
	2.61576	-0.894428	Q92620;J3KTG2	DHX38
	1.45527	-0.377249	Q8IX18	DHX40
	0.145606	-0.0630875	Q6P158;Q6P158-3	DHX57
	1.82708	1.86028	Q96C10	DHX58
	0.625675	-0.225943	Q14562	DHX8
	1.53827	0.36271	Q08211	DHX9
	0.705972	-0.456098	Q9NR28;H7BZQ7	DIABLO
	4.15901	0.351025	O60610-2;O60610;H9KV28	DIAPH1
	3.38275	1.14633	O60879;O60879-3	DIAPH2
	0.520763	-0.0754484	Q9NSV4	DIAPH3
	2.13727	0.343004	Q9UPY3;Q9UPY3-2	DICER1
	2.83388	-0.759698	Q9BTC0	DIDO1
	3.53595	-1.2266	Q68CQ4	DIEXF
	3.02458	-1.38984	Q9UNQ2	DIMT1
	1.43507	0.292856	Q14689	DIP2A
	1.43606	0.334986	Q9P265	DIP2B
	2.14286	1.08952	Q8NDZ4	DIPK2A
	2.06165	-0.634702	Q9Y2L1	DIS3
	0.207007	-0.0620372	Q8TF46;Q8TF46-4	DIS3L
	0.516502	-0.151479	Q8IYB7	DIS3L2
	2.37835	1.06195	Q9NRI5;Q9NRI5-2	DISC1
	2.32372	-2.64516	Q155Q3	DIXDC1
	0.884461	-0.258479	O60832	DKC1
	0.285789	-0.184138	P10515	DLAT
	1.66518	-0.347556	P09622	DLD
	1.4681	-0.609941	Q12959	DLG1
	2.1273	1.51225	Q8TDM6	DLG5
	1.09533	0.391152	Q9Y2H0;Q9Y2H0-1	DLGAP4
	2.81864	-1.06756	Q15398;Q15398-1	DLGAP5
	1.17877	0.138016	P36957	DLST
	0.25454	-0.22806	Q9NW81	DMAC2
	1.09368	0.671744	Q99766	DMAC2L
	1.45909	-0.457483	Q9NPF5	DMAP1
	0.386348	0.536275	P11532	DMD
	0.436472	-1.35202	Q9Y222	DMTF1
	1.96931	0.418752	Q9Y485	DMXL1
	2.29099	0.555373	Q8TDJ6;H0YLM8	DMXL2
	2.20358	-0.79513	P51530	DNA2
+	4.88983	-1.56816	Q9NVR5	DNAAF2
	1.71857	-1.0645	Q86Y56	DNAAF5
	0.456028	0.678804	Q9P225	DNAH2
	2.42901	4.25546	Q8TE73	DNAH5
	0.721462	-1.49512	Q9C0G6	DNAH6
+	4.48479	-2.64601	Q8WXX0	DNAH7
	0.514334	-0.399167	P31689	DNAJA1
	1.53204	0.248646	O60884	DNAJA2
	0.0637498	0.0282466	Q96EY1-2;Q96EY1	DNAJA3
	0.393844	-1.31694	Q8WW22;F5GWV1	DNAJA4
	1.04592	0.646545	P25685	DNAJB1
	0.0379806	-0.0388769	Q9UBS4	DNAJB11
	2.80003	-0.845076	Q9NXW2;Q9NXW2-2	DNAJB12
	0.529777	-0.197244	Q8TBM8;Q8TBM8-2	DNAJB14
+	3.25123	4.21635	P25686	DNAJB2
	0.489169	0.363376	Q9UDY4	DNAJB4
	0.85704	-0.509975	O75190	DNAJB6
	1.75227	-0.575765	Q9UBS3	DNAJB9
	2.77934	-0.615794	Q96KC8	DNAJC1
	1.42973	-0.556588	Q8IXB1	DNAJC10
	0.178648	0.132013	Q9NVH1	DNAJC11
+	3.31257	-3.48213	Q9UKB3	DNAJC12
	4.04362	1.03822	O75165	DNAJC13
	0.175478	-0.32124	Q9Y5T4	DNAJC15
	2.91298	-0.577445	Q9Y2G8	DNAJC16
	2.96591	-0.760853	Q9NVM6	DNAJC17
	2.7588	-0.953674	Q96DA6;A0A2R8Y839	DNAJC19
	3.0473	-0.939378	Q99543;Q99543-2	DNAJC2
	0.182036	0.126354	Q5F1R6;Q5F1R6-2	DNAJC21
	0.18392	0.0894496	Q6P3W2	DNAJC24
	0.783031	-0.4899	Q9H1X3	DNAJC25
	2.12822	0.534189	Q13217	DNAJC3
	1.20592	0.85914	Q9H3Z4	DNAJC5
	2.95116	-0.847883	Q99615	DNAJC7
	1.89278	-0.717934	O75937	DNAJC8
	0.323086	0.107221	Q8WXX5	DNAJC9
	0.930489	0.767881	Q4LDG9	DNAL1
	1.06433	1.87934	P49184	DNASE1L1
	3.12731	1.96146	O00115	DNASE2
	2.74175	0.794268	Q05193;A0A0D9SFE4	DNM1
	0.0417541	-0.0137901	O00429;O00429-2;O00429-7	DNM1L
	2.10735	0.579278	P50570-3;P50570;K7EPK9	DNM2
	2.09647	1.04431	Q6XZF7	DNMBP
	2.79973	-1.02324	P26358-2;P26358	DNMT1
	3.85634	0.677556	Q9Y6K1	DNMT3A
	1.12196	-1.43065	Q9UBC3	DNMT3B
	2.5764	-1.01191	Q9ULA0;B9ZVU2	DNPEP
	0.67467	0.324966	Q9H147	DNTTIP1
	3.97371	-1.15773	Q5QJE6	DNTTIP2
+	4.63636	1.17145	Q96BY6;H7C0I3	DOCK10
	1.48284	0.466731	Q5JSL3	DOCK11
	0.350437	0.0814667	Q92608	DOCK2
	2.88818	1.76234	Q8N1I0	DOCK4
[truncated: 6,694 more rows]
