# Supplementary material for: A quantitative and site-specific atlas of the citrullinome reveals widespread existence of citrullination and insights into PADI4 substrates
Source: Nat Struct Mol Biol. 2024 Feb 6;31(6):977–95. doi: 10.1038/s41594-024-01214-9 (PMC11189309; doi:10.1038/s41594-024-01214-9)
Supplement: Supplementary file 7 — Unprocessed western blots for Fig. 3b. [file 41594_2024_1214_MOESM7_ESM.xlsx]

## Sheet: F2_Panel_F
Total citrullination abundance across conditions
	HL60_1	HL60_2	HL60_3	HL60+Cal15'_1	HL60+Cal15'_2	HL60+Cal15'_3	NLC_1	NLC_2	NLC_3	NLC+Cal15'_1	NLC+Cal15'_2	NLC+Cal15'_3	NLC+Cal30'_1	NLC+Cal30'_2	NLC+Cal30'_3
Total abundance	71854134690	59221724320	71402950750	146261100650	173581124660	168217628660	584135131610	590848692020	576980013304	2269471326731	3601352054350	5098793629591	2277265478849	3759540507313	2370329067730

## Sheet: F2_Panel_G
Number of sites per condition
	HL60_1	HL60_2	HL60_3	HL60+Cal15'_1	HL60+Cal15'_2	HL60+Cal15'_3	NLC_1	NLC_2	NLC_3	NLC+Cal15'_1	NLC+Cal15'_2	NLC+Cal15'_3	NLC+Cal30'_1	NLC+Cal30'_2	NLC+Cal30'_3
Sites	521	485	479	580	600	617	1825	1716	1961	2078	2887	3144	3340	3622	3181

## Sheet: F2_Panel_H
Occupancy across conditions including three literature references for acetylation, phosphorylation and glycosylation
HL60	HL60+Cal15'	NLC	NLC+Cal15'	NLC+Cal30'	Acetylation	Phospho	Glyco		Sources
0.15489	0.333633	16.522	6.28675	40.2907	0.668755	13.9559	20.5792		Acetylation
		0.134599	1.17259	3.22428	4.65555	16.4671			Meyer et al 2016, Journal of ASMS
	0.0165932	0.206154	2.79106	2.18824	1.15	14.4077			Quantification of Lysine Acetylation and Succinylation Stoichiometry in Proteins Using Mass Spectrometric Data-Independent Acquisitions (SWATH)
		0.00913397	0.949312	0.473953	0.212132	14.4077
2.57513	19.7464	11.7146	12.992	14.9616	0.0636396	64.3222	39.3569		Phospho
0.0294873	0.107025		1.2413	15.8773		1	7.74526		Supplementary figure 6
0.192778	0.267314	1.20422	4.75909	3.91055	0.689662	2.20228	3.25792		A large-scale method to measure absolute protein phosphorylation stoichiometries
	0.242172	42.4679	30.189	47.1355	0.085049	5.319			Wu et al., 2011
0.0044752		0.242451	0.851202	2.86905		23.4156	20.0485
	0.00393395	0.268855	0.365281	1.08627		1			Glyco
		3.65884	5.41777	21.5299	0.246644	24.5791			Supplementary table 2
		7.19292	20.963	28.4349		20.9134			Large-Scale Measurement of Absolute Protein Glycosylation Stoichiometry
1.8164	3.9851	2.05153	13.6956	7.28611	0.646555	20.9134	15.1776		Sun et al, Analytical chemistry, 2015
		1.33562	0.598595	0.114299	0.376076	20.9134
		1.04144	3.58295	8.28212		10.2367
4.44703		92.5678	62.6056	99.8455		9.89593	58.5973
		1.034	17.3588	6.44772	0.311127	1.33271
	0.0592399	2.12487	9.25919	23.026	0.778802	97.6005
		0.643946	1.95617	4.72842		97.594
	0.0339715	0.905997	9.63719	7.786	0.0556776	97.594
10.5514		85.9779	21.8561	98.286	0.152753	97.594	78.95
		4.38765	0.834301	31.1868	0.0251661	16.9607
	0.040035	0.722206	4.13384	9.46375	0.296704	16.9607
				1.70039	0.15885	1.07742
0.00236174		0.151201	0.932395	1.93858	0.173877	1.07742	1.331
		6.30598		27.6898	0.117189	1
		3.0554	5.40649	14.7594		1
0.202469		7.50821	4.53433	10.4673		1	5.81279
	0.150822			7.18172	0.0503322	53.749
		0.339384	1.64054	1.50723		53.749
95.1383	93.5505	95.8703	93.3519	91.3853		53.749	60.9132
95.1383	93.5505	95.8703	93.3519	91.3853	0.559732	19.2518	10.1403
	0.0251687	1.0848	10.9306	10.5306	0.485833	92.3292
0.225023	1.63744		5.85045	1.0291	0.126623	92.3292	53.6454
					0.896289	92.3292
	3.13841	65.1057	7.48836	70.4177	0.794733	21.3892
	0.0592399	2.12487	4.03145	23.0373	0	21.3892
		1.16468	6.45183	5.23249	0.132035	21.3892
0.265195	0.303218				0.372872	21.3892	15.3536
1.18558	2.21512	2.25125	3.29568		0.16773	18.2668	12.244
		0.728238	2.25698	14.3315	0.315647	18.2668
		28.9445	15.0274	63.0519		18.2668
		0.412729	2.2221	8.76195	0.212132	18.2668
		1.08294	1.02969	9.64617		13.0996
		0.135077		0.546814	0.212132	3.008
	0.162476	21.3131	59.765	64.218	1.86581	1
		2.19188	43.2637	23.5725	0.353553	85.576
		2.22095	11.017	8.84828	0.152753	1
		40.3423	30.382	61.3228	0.797392	1
		0.0169801	0.184967	0.108871	0.754983	24.3559
0.0862645	0.0718433	3.45543		16.6979	1.55563	11.3737	12.6933
		0.0202449	0.0573161	0.430459	1.62635	23.2444
		0.360853	1.33689	5.12091	0.212132	91.9116
0.382283	0.334507	1.23613	4.32636	13.4431	0.344287	24.1937	18.2745
		0.0735309	15.242	0.191174	0.565685	8.79968
		3.07645	13.9348	12.7461	0.279702	15.781
		0.276593		0.425799	0.834386	9.37369
		0.23208	2.32897	1.88142	0.815414	58.9619
			0.417351			58.9619
		0.329978	2.37874	3.81647		58.9619
		6.69039	8.903	13.6599	0.522526	25.9407
					0.212132	25.9407
						88.4662
0.234369	1.34487	0.171356	0.450858	1.04614	0.802081	88.4662	51.0001
				2.13062	0.518106	13.4723
			0.577436	0.820925		1
72.7327			21.5711		1.13137	1	-19.4167
	71.3615	94.5885	29.5263	79.7214		1
		41.7114	84.5352	96.9608	0.0353553	19.0053
					0.512868	29.6872
0.524267	1.45356	0.901126	3.48906	8.15855	0.072111	93.7849	56.0943
	1.58817	15.0411	0.00813754	24.8544	0.542433	93.7849
	39.4039		90.9584	99.1228	0.835404	93.7849
		0.55788	0.647885	5.92512	0.181475	93.0466
10.2439		68.0787	0.960495	93.7225	0.338083	93.0466	73.6162
				1.42947		93.0466
		4.47214	6.95623	11.3648		56.0008
		12.9307	16.9187	14.8755	0.441928	56.0008
		20.0537	19.3399	17.5074		56.0008
		0.630934	7.51702	8.12362	0.141539	89.4088
		0.239226	1.46919	1.51257	0.0568624	89.4088
				1.95646		89.4088
		0.252839	0.212039	2.89367	0	91.8921
			1.3362	3.43687	0.212132	91.8921
		1.07384	2.80675	5.9237	0.319739	4.81174
0.119707				1.2051	0.29023	1	1.03987
		0.270904	2.4076	4.31089	0.554887	1
		0.0252286	0.00397254	0.549029	0.186815	24.9928
		0.0355853	0.00218455	0.0977064		24.9928
0.139016	0.307044	1.60066	4.64985	4.90771	0	24.9928	16.2645
		0.587686		4.78566	0.672681	24.9928
		0.391352	19.2741	5.01249	0.402782	24.9928
		0.543055		1.67294		1
					1.08694	1
			4.56822	0.735175	0.540031	15.9556
	0.070672	17.9925	23.7607	41.3407		15.9556
		0.0535463	0.395847	0.86058		15.9556
		0.956787		7.80232	0.212132	15.9556
			3.14123	2.5981		13.2437
					0.353553	11.6873
		0.626273	1.36579	2.12544	2.26274	3.98143
		44.9115		92.5816	0.305505	6.8198
	0.00514783	0.00614922	0.0607201	0.0286928	0.25865	1
		0.0406485		0.441571		2.96346
				0.200627	1.27279	1
20.3333		67.6292	64.4811	92.7331	0.502394	1	23.1804
					0.411866	92.9205
		0.559878		4.78566		33.8838
		1.31391	0.143015	11.5952		16.2684
		3.27174	8.25806	25.6605	1.48763	16.2684
		1.55707	2.39922	11.6014	0.11547	81.1283
36.2546	10.3565	39.2854	20.1469	5.33459	0.975773	81.1283	39.3415
	0.0543894	2.43855	3.04817	14.4275	0.574224	63.5598
					0.340196	55.5165
		0.0474225	0.545092	0.605146		46.6854
		0.81822				42.0603
		6.25372	13.5516	20.5517		37.3522
		0.379187	0.577654	3.4981		20.4039
		3.91221	78.1201	23.5141	0.464866	15.7139
		0.0660713	0.123078	4.20639	4.17253	1
	35.0451	98.7399	3.07654	97.5682		18.6428
		0.114818	7.92999	22.6365		5.63001
		1.31225	1.26451	6.22761		5.63001
		0.223888	0.409248	3.03576	0.339411	91.9732
49.1229	56.5539	25.051	2.12477	43.3611	0.405134	91.9732	43.308
3.25339	2.90697	9.85387		0.607685		91.9732	77.5796
		0.0675653	1.4789	1.41596	0.767094	91.9732
0.0563492		0.162824	5.70388	5.38188	0.0288675	91.9732	55.968
		5.84372	4.20502	4.35491	0.605062	2.15975
			37.8897	94.9797	0.257164	2.15975
			0.669626	0.9473	0.236432	2.15975
			1.83326	6.75626		1
			3.45925	11.2712	1.30539	1
		0.00639479	1.75852	0.0751345	0.334714	17.6175
		3.92015	0.397434	8.09677	0.0565685	17.6175
		16.6562	18.0415	2.54637		17.6175
		8.23693	4.6202	5.9044	0.140119	37.9392
0.238838	0.35988	0.253914	5.03748	0.284836		37.9392	30.9598
		1.1592	1.62786	24.6375		4.08689
		0.378909	1.09948	4.76889	2.39312	4.08689
		1.19944	5.72868	1.87064		54.3895
				0.139375	0.0750555	54.3895
		0.379326	1.90558	3.17039		27.709
			33.3795	93.2176	0.3005	27.709
			2.82771	0.43154		5.50211
					0.130767	5.50211
		1.26012	2.9795			13.9154
		1.87728	4.76553	16.9428		4.64535
			30.9874	93.4015	0.23094	4.64535
					0.242693	8.32854
		0.524653		3.84144	0.215174	8.20725
		2.00575	19.3002	63.639	0.149332	3.9996
		0.320887	5.28016	16.4117	0.274287	1
0.211332	0.178919	1.23457		35.4785	1.21244	1	12.0779
		4.94351	26.6771	12.7384	0.589689	1
				4.4725		1
	0.539207	0.339225		0.158149		21.12
	6.9738	58.8443	55.7052	92.2258	5.60134	4.51906
	0.127767	0.00202396	0.133103	0.0493596		4.51906
						2.66535
		1.99662		19.4016		12.5337
		0.10965	0.303943	1.97174		99.2426
		0.908972		3.02823	0.136504	77.4256
		7.34959	35.5815	21.9579	0.275379	77.4256
		0.794104		4.28955		77.4256
2.22908	1.32121	1.50888	6.55856	1.78043	0.820813	77.4256	45.215
		18.3693	7.82748	50.6002		77.4256
		0.954786	10.3903	5.60552	0.421466	77.4256
0.0309164		0.0884417	20.8711	3.98796	0.325269	77.4256	48.9415
		2.26568	76.0743	6.63725		77.4256
		0.400281		2.99588	0.485695	77.4256
				0.296946		77.4256
				0.378244	0.160935	4.38559
		0.450402		0.912575		1
		0.0736877	1.26002	0.521071	0.367741	67.8005
				3.6684		67.8005
		1.06719	47.4475	2.6239		67.8005
		0.429329	2.88584	7.67685	0.172143	67.8005
					0.0264575	67.8005
1.04927			70.2301	99.8924		1	54.3833
		1.33114	8.31173	8.14657		1
			2.33316		0.253574	1
0.20223		13.2727	0.887915	25.5548		5.02012	14.3347
		0.217028	0.364556	2.11663	0.0802081	90.5373
			12.353			90.5373
				2.88358	0.453909	7.69186
		0.535022	0.466504	1.76026	1.275	27.8843
					0.388887	27.8843
						27.8843
		9.97966		45.917	0.777817	94.3087
			39.2385	65.0777	0.434665	93.6039
		0.0706021	0.375912	0.950636	0.11547	93.6039
				12.1937	0.168226	93.6039
					0.336502	15.7239
		1.86486	4.9464	10.3284	0.31628	6.69023
			97.5911	88.0731	0.11547	17.9469
		0.284767	0.7308	3.66395		71.4276
0.315382	0.854633	1.12001		0.825243		60.1847	51.1456
		1.88989	0.625434	1.4622	0.482217	60.1847
		4.11822	20.628	9.39895		60.1847
		0.0279762	2.75921	3.55599	0.205994	60.1847
		7.99987	15.7355	15.0786	0.46669	74.5665
		0.701051	7.7524	13.4087		74.5665
		1.51849	10.2052	15.3625		74.5665
			0.166363	1.8323		74.5665
		0.370016	2.8998			35.5832
				0.373073		10.9616
		0.802439		0.688665	0.44643	10.9616
			11.5616	0.208823	0.481802	10.9616
		3.5451	2.48602	13.4873		8.22779
	0.742752	0.211024	0.615883	0.900183		7.24991
				6.40954	0.235797	94.5424
	0.789025	0.872353	6.21979	5.33853		94.5424
			1.53982	3.28689		94.5424
	0.140682	3.78232	3.08772	1.4755		94.5424
		0.386014		6.84407		19.5399
			71.5966	98.9272		1
		3.83811	17.2699	13.3637		12.0485
			22.468	28.4073		13.8334
				22.5335		45.2626
		0.0262521		0.414594		29.6072
						18.7522
	0.195915		12.2953	0.599929		13.0249
			0.247426			1
		87.0315				1
				23.0467		7.55736
		0.983403	2.34957	6.14435		81.3718
				1.83548		81.3718
		10.1342	15.9692	28.6998		1.03433
		0.386014		6.84407		1.03433
				0.238012		1.03433
			4.15847	17.5469		1
2.81308				35.8991		1	16.6204
						63.3222
				13.1846		63.3222
			10.3774	9.07074		63.3222
		0.670198	17.5679	0.940589		63.3222
			2.39941	9.63393		63.3222
				97.1495		63.3222
		3.53775	4.78657	25.4532		63.3222
			23.926	3.91978		63.3222
		23.1892	35.4105	67.8756		38.0619
0.105149	0.594682		0.014061	2.58946		6.48159	6.09922
		8.9337	8.00334	43.8016		6.48159
		10.448		11.4864		9.29831
			94.0355			4.1231
			0.553905	1.21349		25.2575
		3.48813	0.765209	66.9716		25.2575
		0.561855	0.62013			25.2575
			2.38283	4.21098		25.2575
				68.8687		15.0865
	0.162476	2.51986	26.598	40.3601		15.0865
				68.8687		1
		1.18186	6.91769	3.69252		1
		4.69928	0.87982	31.4684		11.6526
				2.91762		20.1927
	0.125243	0.0717195	2.39836	1.01783		20.1927
						90.6068
						90.6068
				2.18518		90.6068
		14.5336		27.1339		90.6068
						90.6068
				86.2999		90.6068
						90.6068
		0.235255				89.6816
		17.7232	8.3277	1.81582		89.6816
		23.1892	35.4105	67.8756		89.6816
						88.4869
			0.134708	1.10848		88.4869
		7.07054	14.7935	38.4498		88.4869
	0.0109628	0.549563	13.3434	17.1355		80.4925
			1.3436	7.74099		80.4925
		2.18337		5.13738		45.0141
						45.0141
	0.143943	0.926054	0.918024	3.93538		45.0141
		5.70735		20.327		45.0141
			0.135925	0.227412		37.4512
						37.4512
		0.0851984	0.58398	1.0338		37.4512
			0.816548	0.266438		37.4512
		0.059953	2.22908	1.07433		37.4512
						35.2442
0.00925984	0.32958		0.124405	2.61309		35.2442	28.9078
				3.39079		35.2442
	20.767	15.5691	1.90577	19.1148		26.9821
0.0286748	0.114608	0.123886	1.03703	4.37101		26.9821	23.2276
		1.56327	0.034651	8.41728		26.9821
						26.9821
		0.165486		5.95467		26.9821
	20.767	17.3321	2.80675	29.1092		26.9821
			26.9822	99.9077		21.7249
			3.0035	0.0353135		21.7249
		0.0945076	0.186561	0.0113517		19.0305
		1.16595		29.2486		18.2738
			1.36618	1.96761		18.2738
		0.794724	1.26343	1.07541		18.2738
						18.2738
		0.096414	0.127647	0.19479		18.2738
		5.82128	0.980344	37.7091		15.7168
0.239017		10.5618		1.6208		15.7168	14.5331
						15.7168
		0.961849	2.10139	1.82575		14.6014
			32.6966			12.7867
			0.110957	1.01676		12.7867
		8.19911	13.0503			10.2445
		0.153903	1.49491	2.00546		5.61693
		0.312769		0.407165		4.66126
						4.66126
		0.111974	0.795786	1.26246		1
		3.10209	3.29409	8.87743		1
		0.341112	2.23587	3.37221		11.0541
		0.509352	0.761329	1.84781		1
						1
		39.8152	29.7827			84.9681
	0.104341	10.4424	16.432	22.8395		4.21985
		2.61536	30.9201	30.8193		3.70967
				0.875989		1.84729
						1
			12.9246	3.31289		1
		0.400341	0.975471			7.8566
			0.0241722	0.140871		74.8477
						74.1641
	0.190975	0.241167	0.430043	7.54771		72.4399
		0.156475		6.26708		71.8637
			0.224296	2.30778		63.2909
		0.984158		4.79228		63.2909
						63.2909
		0.904425	6.52729	24.7526		63.2909
		0.0839305	4.49349	0.420713		63.2909
		0.604592	3.69911	2.7437		63.2909
						63.2909
			0.74817	0.270854		13.4923
						6.80567
		1.79412		14.3506		92.206
			99.1148			82.0936
		1.64779	6.29668	10.0469		82.0936
	2.74436		8.47654	57.8699		82.0936
			3.38034	5.50464		82.0936
						82.0936
		3.77528	12.9595	33.5469		82.0936
						59.3032
				17.1664		59.3032
				1.58691		59.3032
		66.0084	8.81221	80.6517		59.3032
						59.3032
		2.91903	1.12754	3.94858		59.3032
		2.64437	4.70482	4.6262		29.2229
			0.828725	0.890754		29.2229
			99.5354	99.6469		16.8263
			99.5919	99.6469		1
				3.20854		77.9828
		0.213593	0.013972	2.80467		77.9828
		15.1773	26.4706	28.6112		98.376
						98.376
	0.715908			13.808		35.8812
	0.257406			5.68324		35.8812
			0.17601	0.589079		35.8812
		0.975147		1.28566		33.8743
		1.23759	6.00223	32.2475		33.8743
				4.47898		33.8743
		94.2641	68.7871	98.2461		33.8743
		0.0216063	0.674727	0.351123		33.8743
			95.7634			14.6477
			93.5881			10.1805
			0.607201			63.6078
			55.3033			15.5661
		0.493463	3.02776	9.87175		79.1579
		18.723		22.6395		79.1579
		86.1823	45.4958	96.7341		79.1579
		0.79559	2.19791	1.95406		79.1579
						69.2302
		0.568173	5.90352	27.9181		69.2302
			4.14432			69.2302
		0.399696		27.3641		69.2302
		0.105928	1.29238	0.329113		12.1996
			1.8244	6.1292		1
2.95945		1.6886		18.4938		8.76912	14.8246
						18.9751
		0.332064	2.9682	1.50306		82.166
		1.54331	1.07384	0.869877		82.166
						20.1314
			61.4599	97.3901		10.9677
		0.814492	10.235	27.2262		59.9632
						59.9632
		0.264847	0.039971	1.55155		59.9632
						59.9632
0.0286748	0.0723896	0.123886	0.958798	4.37101		59.9632	49.1295
		0.234947	10.8297	5.3646		45.7339
	0.547625		77.2173	52.8057		45.7339
		2.84716	61.7547	13.0367		1
		0.610826	2.88103	3.6413		33.3631
			40.1957	96.2653		33.3631
			40.1957	96.2653		33.3631
				0.763673		59.0852
		0.0533695	0.030039	0.730662		59.0852
		1.54922		63.639		59.0852
		25.7879		66.4328		8.01426
		2.23768		7.51856		16.9651
			1.89557	4.93601		11.8946
		0.225441		1.37513		4.88669
			2.38522	8.28103		22.4609
		0.405152	3.78982	4.71399		5.78953
		26.891		28.653		1
				15.7753		1
						2.0527
			0.0835332	0.828853		1
						2.41196
			40.1957	96.2653		22.3318
			0.936055	0.478133		22.3318
0.903335		0.182486				44.7471	49.316
		0.56934	3.34438	4.22052		28.9785
						28.9785
		5.24129	4.79872			22.0762
			19.1455	7.38537		22.0762
			8.9147	3.93741		87.3516
0.22769	1.47628	0.574787	1.3472	0.142616		87.3516	68.7393
						40.3692
				18.5436		40.3692
			77.8088	18.398		40.3692
		0.598111	8.41644	31.5134		33.2098
						10.782
		0.972558	6.24256	9.88555		10.782
		0.187508	2.17504	1.20198		1
		0.618313	0.183164	1.75958		1
						41.4571
						12.3746
		0.809002	0.0911518	2.7174		6.2768
		0.60886	4.6762	10.8409		95.5104
0.169861	0.10475	0.0338545	0.0311883	0.22325		93.761	73.6997
		0.172542	1.52256	2.16164		91.6565
	0.110957		7.35602	4.25445		1
84.7496			58.9828	88.685		98.1292	91.8741
			0.343605	0.883121		82.475
			0.746762	2.01669		82.475
		0.00513634	0.861052	3.9804		38.4737
		17.0248	6.02714	18.5548		38.4737
			2.97046			36.7447
	0.881314	1.27611	1.26353	0.312292		36.7447
				7.1831		35.8688
			68.9557			35.428
			0.144212	0.779378		1
		0.402394		0.505591		59.0652
						12.8989
						12.8989
				96.1342		8.49681
						8.49681
			2.78445	0.748279		11.9116
			9.85225			1
	0.359334	21.284	14.0059			1
						38.5936
		58.3455	95.5904			38.5936
			0.229791	0.145069		38.5936
		0.129981	0.876637	1.9972		3.40637
			25.9117			3.40637
0.27341	0.41625	0.357914	1.33358	1.93713		3.40637	3.64982
		11.7084	9.98614	9.63148		2.47782
		0.508857	12.4612			1
		0.521061	2.56773	4.33176		1
						94.1113
		5.63883	4.60819	9.36446		94.1113
						94.1113
			1.1508	0.646325		94.1113
		0.103014	1.16468	1.45968		94.1113
						18.5426
						14.3398
				1.85889		40.0394
				17.3649		36.8652
		2.24657	4.1996	5.17354		36.8652
		9.94642	2.12477	37.5784		36.8652
				0.315879		36.8652
0.0880294	0.148828	0.467573	0.0220901	0.374304		16.7146	13.2629
						16.7146
		86.9895	90.5678	69.515		16.7146
			0.275012	0.403158		16.7146
				98.8107		12.7615
		0.368656	0.830967	1.95367		12.5572
			11.3868	95.9067		10.2607
		0.135945	0.899967	0.22563		3.40255
		99.5179		77.8922		1
			0.206373	0.0857604		42.8589
		1.87786		14.7362		72.2788
						72.2788
				10.2745		72.2788
				20.0735		72.2788
			92.4145			56.4325
		0.732731	4.2063	3.87859		56.4325
						49.877
						89.9626
		0.463997	0.0573131	0.507769		89.9626
						89.9626
						11.5857
			21.417	67.3544		11.5857
		6.26365		18.9942		1
		51.2266	92.7193	85.2971		98.4715
				4.29697		98.4715
0.0317909	0.00284202			0.0601019		98.4715	84.4246
		5.85356	83.7187	0.423231		89.6304
		0.983884		5.41088		89.6304
		22.7137	6.78407	0.408723		1.77543
			13.2095	1.3065		6.78111
		96.6449	96.1332			6.42082
		1.96367	57.5444			1
	40.19	19.1338	3.68965	94.5566		1
		1.58207	5.32401	2.11328		1
						6.81382
		0.62731	5.02485	1.90443		6.56398
		1.24793	6.62932	5.40551		3.45334
		7.65494		48.4049		17.2002
				2.50304		12.4249
0.914912	0.191552	0.112284	0.0767251	1.49229		33.5476	26.6714
			0.283832			28.2177
						28.2177
		2.09248	19.8628	1.88075		4.15999
		33.2412	49.5271	15.4984		4.15999
0.377003		10.1035		19.7077		65.2304	64.6875
						51.7599
				1.17581		31.427
			4.91449			31.427
		0.90037	57.5299	5.96051		1
		2.71702	2.29862	12.0276		8.66046
8.44017		42.6704	67.719	72.3459		11.061	47.9549
						77.0322
		1.82295	74.508	5.69081		25.1882
				1.37503		25.1882
						1.09592
				1.40828		68.5778
						68.5778
		3.0335		16.7118		68.5778
			0.5676	3.09383		68.5778
		0.277319	4.61083	0.555596		50.3257
		0.871115		4.83287		50.3257
		0.498334	9.34557	16.9856		50.3257
		37.9433				50.3257
				68.8687		25.3881
		0.189181	0.720728	3.68316		25.3881
						12.9777
			98.4239			12.9777
0.19734	0.169751	6.56694	6.43257	23.1538		12.9777	21.4517
			8.49957			10.4975
		9.66005	3.02062	9.53255		72.4606
						72.4606
0.258023		9.78719	0.819774	29.2636		72.4606	69.7346
						40.1688
						23.5189
			96.3668	12.6538		23.5189
						20.839
			6.91535	82.2607		20.839
						20.839
		0.264101	0.345661	0.574767		20.839
						20.839
				3.50387		8.15784
		0.957415	42.0696	4.27233		1
				0.0728679		85.4206
		0.290414	0.125762			71.6344
			2.87783	11.968		69.9774
			21.8567			7.23123
			21.8567			84.5564
			0.254312	0.194461		2.97773
		1.14797	4.07628	7.56079		97.319
						92.3325
				0.321573		10.7971
		18.2359	21.5852	47.9319		59.0295
		2.72459	1.45171	4.20511		59.0295
			0.833681			59.0295
						11.0685
				8.0036		11.0685
				0.509342		95.9112
			0.0752194	0.328269		95.9112
		14.3278		51.3406		95.9112
				1.5933		25.0497
		0.7632	14.8385	3.70338		25.0497
		51.2266	92.7193	75.1602		1
			98.2999			1
	0.625532	1.54195	3.05578	5.38152		9.55094
			1.50559	19.8378		9.55094
			5.68947	16.4808		1
			8.86896	5.09588		39.6997
			98.2999			22.3809
						22.3809
		40.2018		66.9694		22.3809
			1.06239	0.830731		22.3809
		3.35204	1.49084	21.3564		35.5996
		0.130559		2.0804		35.5996
						35.5996
						29.6434
				44.23		29.6434
			2.06765	5.01673		29.6434
		0.0448479	0.196553	0.673631		29.6434
			8.49957			29.6434
1.25417	0.155797	11.8438	0.866015	6.12136		29.6434	26.0984
	0.495661	9.21306		4.24052		29.6434
		0.033167	2.02994	0.647155		66.0374
				1.91443		66.0374
		0.487205		9.00041		66.0374
						46.1489
		1.69275		4.53834		46.1489
		36.4454		38.6175		46.1489
			0.727627	80.8491		46.1489
8.49077	0.924729	1.16604	0.91233	0.527522		46.1489	33.815
0.0815195	0.474607	19.9994	33.105	99.4248		39.8622	80.84
			1.89557	3.15886		39.8622
0.00239594						39.8622	79.722
		0.649494	0.437369	4.18198		39.8622
		0.107205	3.68603	3.76417		39.8622
31.6959			45.2771	94.6484		39.8622	66.1262
			0.563428			38.5494
			0.152098	0.140702		28.143
				22.9234		28.143
		0.668215		0.844419		5.4689
		5.18523	15.9629	47.1936		4.03903
				1.41907		85.0729
			55.5378			85.0729
				93.9128		1
			0.160751			1
				1.0479		37.28
		0.0960037	0.699976	0.665324		13.3893
						3.31777
	0.010179	0.336315	1.0048	0.571851		3.31777
		68.5712	84.5679	76.854		1
	0.0693828	0.0107288	0.0286958			95.8366
		5.39924	7.7786	7.15699		95.8366
				2.50285		95.8366
		3.9411				98.9797
			10.0695	12.5477		98.7411
		33.8624	53.9701	46.7067		98.7411
		0.370919	86.0468	2.30406		98.7411
0.587241	0.845982	1.59766	0.785737	0.448876		68.7533	54.1407
		41.7297	99.0162			4.61748
			0.866398	2.12726		1
		0.0862006	0.744171	0.287163		13.5028
		0.359364		2.14546		1
			99.9495			33.3951
						2.82885
		0.128904	0.237704	1.64924		1
		0.540572	0.446795	3.94959		5.08234
				27.2023		1
	24.5032	87.3227	64.7129	87.4321		3.13468
			94.9177			3.13468
		2.09881		74.0805		38.1633
						28.8724
		8.45852	8.23912	6.36248		28.1023
				0.132205		12.3377
		17.6256		42.3186		5.16536
			3.31476			1
		0.45615	6.35187	2.49486		1
						81.0468
0.233066	0.442929	1.30874	1.84858	1.93281		81.0468	64.8191
			0.512876	18.0798		81.0468
		5.29819	7.87698	11.72		1
			0.866319	0.879516		6.70008
			3.18361	7.47706		1
						49.7916
			3.64566			28.9208
		13.0918	14.6612	59.7715		58.7065
0.599396				7.79671		58.7065	53.7471
		0.112364	1.04056	0.929941		58.7065
		17.47		13.4813		91.7073
	0.0668303	42.1802	6.73269			91.7073
						91.7073
						91.7073
		0.226366		1.04438		91.7073
			0.506452	1.66491		56.5328
	0.0289056	0.887257	0.690686	3.21997		56.5328
			0.0983172			99.4665
			2.68909	1.38689		99.4665
						12.5642
			14.8393	25.3057		50.2307
			3.40525	5.72495		22.0276
		7.48433		46.1047		22.0276
	0.0427048	2.84631	16.0799	36.9053		12.6797
			1.6505	2.9179		10.5975
		0.385518		2.34184		10.5975
						21.0184
		3.60331		12.3069		7.85121
		0.906704	2.16719	13.5882		44.6061
						44.6061
						44.6061
				3.66692		44.6061
				1.00137		99.0811
		3.76759	43.2862	28.0493		99.0811
						89.1925
			3.6529	24.9413		89.1925
				1.04457		96.812
		89.5855	21.1978	47.9001		87.3593
						87.3593
			0.340785			15.6595
		1.02528	0.588644	2.6165		9.47191
						9.47191
			1.30611	10.1519		1
			1.09625			1
		49.2733	49.0897	80.2078		91.932
		0.392285	4.37275	1.90231		91.932
			10.448	7.6279		91.932
				4.90455		91.932
		2.24571	4.76834	11.3852		1
				4.62829		68.3704
						68.3704
			0.463284			68.3704
		0.816282		6.77938		77.5062
			3.29409	2.71976		10.9607
		0.102355	0.707558	0.505225		10.9607
			0.785334	8.13982		2.1802
				1.04516		17.0815
		5.90237		11.7434		17.0815
		0.400629		2.63651		17.0815
		28.3878	22.471	27.765		17.0815
			93.1848			11.2396
						11.2396
						11.2396
						11.2396
				1.55785		11.2396
		7.43561	11.6982	31.2989		1
		1.48744		23.0592		20.2697
			1.37162	1.74559		10.2959
			87.3162	70.8089		1.60133
	0.259415		0.485105	1.07345		1
		6.81317		4.85162		31.1323
			0.973206	1.27221		31.1323
		15.7973	0.777301	79.6917		1
	6.31967		10.5258			1
			4.19272	5.55988		1
		0.2166		1.3832		2.51454
		9.68127		14.7398		2.38933
						1.18649
				0.98658		1.18649
		1.23808	3.44256	16.9635		52.9522
		1.67236	6.44238	19.4944		7.67305
		81.1825	51.2789			43.8756
		0.566156		3.88118		36.6507
		6.01318	2.32954	99.371		36.6507
		4.77723	37.4006	12.2245		22.3166
		0.0903992	0.108971	0.132584		18.966
		0.292999				18.966
		1.0668	6.53935	1.74008		18.966
0.630095		2.66172	4.354	58.3351		18.966	39.1256
						17.5668
		1.65543	4.96221	5.682		17.5668
		37.5359		97.3672		10.9025
1.5246	0.455714	0.572553	1.62215	0.267463		10.9025	8.5063
						34.1658
			0.377986	1.0292		34.1658
		0.500631		2.0967		34.1658
		2.72345	5.73286	99.8373		22.0673
		37.5359		97.3672		88.8673
		0.0747071	0.101297	0.110608		88.8673
						88.8673
		2.62513	13.5008	16.0045		61.9757
				7.78353		61.9757
			0.166313	1.20617		18.0956
				80.3231		18.0956
		97.5004	1.73226	91.9296		18.0956
				2.32391		18.0956
				0.106606		18.0956
			0.989874	0.707302		18.0956
0.113651		1.68077		7.65042		79.1356	70.7522
		0.291359				79.1356
	0.152726	0.0586176	0.00554399	0.0687877		79.1356
		30.4817	64.1037			79.1356
						69.5616
26.2591	11.0027	64.2039	74.4904	12.3683		69.5616	69.3578
				0.385151		69.5616
				1.71198		66.7629
		2.68653	40.3238	27.7101		66.7629
						66.7629
		4.4881		3.74759		66.7629
				0.0523176		66.7629
		0.851714	1.97068	4.68574		1
		0.180085				1
			49.1068	97.4177		37.3494
		0.0822952	0.272426	0.410389		26.8457
			9.18255			67.9826
				0.342443		67.9826
						67.9826
		7.86331	0.190516	3.35867		55.5609
		75.2812	16.2668	95.1404		44.7093
			12.9776	35.3098		30.8374
		0.182367		0.957758		30.8374
						13.9133
		5.95361	17.1726	7.11456		13.9133
						65.9954
		2.18537		16.5484		65.9954
				4.29697		65.9954
	0.0304967		0.466454	0.655979		65.9954
						85.3401
			2.34957	3.36185		79.5975
		0.990589	4.58662	16.1911		16.5008
						16.5008
						2.37883
						2.37883
						2.15511
	0.0968731		7.02596	0.522456		1
						1
						1
		2.34871	4.81267	8.0557		1
		0.996961		14.6117		72.3186
1.26928				0.861464		72.3186	61.9793
				0.365082		1
			0.88934	18.6416		1
		98.9963				1
						66.1005
			0.594248	4.93971		66.1005
						56.8961
						56.8961
			0.0440726	3.84033		34.3712
1.04918	0.538653			0.864688		4.89454	4.29527
		0.639405	0.988795	1.99845		91.3932
						91.3932
			65.969			83.6564
		0.268716	0.365946	0.575123		83.6564
			0.363127	2.3612		83.6564
						50.0178
	0.266279	0.31095	0.849718	0.255993		61.8161
		2.29079		4.8689		34.421
		0.259047	0.822479	3.04469		34.421
		0.250511	0.689444	1.03586		34.421
			8.58405	0.96024		34.421
		52.5954	75.5925	63.6668		4.00539
		1.14797	0.228407	14.3513		13.7229
		3.55841	22.8508	22.5725		96.2986
		1.96415	5.24632	13.1107		96.2986
				48.1884		96.2986
						24.6165
						24.6165
				0.719722		24.6165
						24.6165
						19.9785
		1.1072	0.486155	11.7964		40.9439
		0.587686	3.45906	0.641163		40.9439
		0.550374		1.50617		88.5562
			6.53061	17.3786		88.5562
		1.47744	13.4971	16.7471		88.5562
		0.866388		12.7917		88.5562
						80.9838
		0.704038	4.37686	3.89051		80.9838
			77.9191			47.6123
				16.7326		17.6144
						17.6144
	3.41524	11.4888		30.697		17.6144
			1.32501			25.3803
			0.408108			25.3803
0.194282			3.50666	12.2738		52.4186	47.468
			1.89249	4.20245		25.2201
						24.0306
		3.75435	18.3833	35.776		15.3819
			13.9133			1
		0.0881872	0.968744	2.94372		68.892
		1.22384	8.52878	4.69446		1
						51.8844
						51.8844
						51.8844
						51.8844
		4.74485	0.0137951	13.2494		21.0709
		0.806306	3.38547	9.03079		21.0709
		11.6662	23.8629	41.5352		21.0709
		0.0690153	0.314408	0.698763		18.4208
		1.29228	1.02508	18.6787		18.4208
17.4025		44.8741	29.994			18.4208	24.4664
						1
				0.667583		26.1476
				0.345254		26.1476
						26.1476
						26.1476
				8.42206		90.811
			0.472418			90.811
		1.2214	2.95182	6.19207		90.811
						16.0094
	0.146615			0.574204		16.0094
0.205377		10.9346	50.3007			85.9319	101.01
		83.8879	41.6324	89.6416		97.7832
		0.938293		3.87213		97.7832
						97.7832
		1.24003	22.495	0.918623		2.73175
			1.57684			1
		0.483471	5.23501	2.34585		50.0416
						62.9429
						62.9429
		0.100948				62.9429
						62.9429
						18.794
			12.2676	0.51733		4.59252
			1.36764	3.38836		26.561
		2.67962	4.24088	12.8411		26.561
		1.31371		29.9018		2.3493
		0.527582	1.27377			2.3493
						2.3493
	0.944965		0.257077			1
						1
			33.3604	8.19573		1
			0.321513			88.0158
0.043535			2.06956	1.75109		88.0158	71.5096
						88.0158
						76.6181
				24.1108		76.6181
						76.6181
				65.5612		76.6181
				4.3914		70.3694
		5.36684	12.7232			70.3694
						91.9792
		0.238918		2.12602		91.9792
						33.5739
						51.1857
				0.234131		51.1857
		0.0527042	0.091089	0.162226		81.4181
		0.0415088		0.110558		81.4181
			2.67214	7.16862		81.4181
						81.4181
			0.145658	0.203017		68.7434
97.09	98.1068			13.8674		68.7434	32.4752
		6.61641	26.0486	62.3423		68.7434
		0.675654		2.38331		68.7434
			41.6491	7.41341		68.7434
		1.81765	0.0788238	2.42779		68.7434
			66.2402			62.1399
		0.263583	2.10024	1.8742		62.1399
						60.4434
						60.4434
			0.205158	0.0764006		60.4434
				40.9102		60.4434
				12.9587		35.9886
						35.9886
		1.69072		10.7422		35.9886
						35.9886
			1.34691	0.745589		29.838
		55.3711	90.048			29.838
		0.223499	8.13839	1.30358		29.838
0.610638	0.113002	0.603585	0.496908	1.99307		29.838	24.1925
		9.69758		40.9434		16.3674
		2.62048	33.61	9.9302		16.3674
		1.18216	41.8057	11.6748		16.3674
				3.97588		15.2491
				20.7695		1
	0.0262181	0.000784784	0.0633229	0.0094647		1
			6.21776	7.72422		1
		0.685568		5.60098		4.72122
0.518171	0.216819		0.0647131	0.173658		41.5773	32.7205
				0.971323		41.5773
						41.5773
		38.4755		88.5907		9.46252
						9.05243
		14.516	8.94995	8.6102		9.05243
				6.88502		9.05243
				5.61612		9.05243
			1.32072			9.25483
						9.25483
			1.57228	5.28348		9.25483
						9.14531
		1.13732	0.361886	1.32082		1
				62.2085		1
						1
		2.32591	8.69139	12.813		1
			1.45715	0.515261		1
0.771108	1.24052	3.16027	1.32121	0.929342		9.13479	7.5692
			4.25555	1.49947		66.447
						66.447
				2.58007		29.3089
			0.84261	1.12715		29.3089
	0.522209					21.8437
						21.8437
				0.0340304		1.99969
				47.5811		17.0019
		96.0449				7.2438
				0.415764		79.03
		75.2812	16.2668	93.8333		54.4697
				0.439857		54.4697
		29.3031		12.8586		1
		8.81902	11.8686	59.8006		8.01312
		0.174884	0.775824	0.173718		1
						12.6859
			12.4681	51.6324		22.8002
				0.494948		22.8002
				0.252003		16.765
		5.50357	45.1742	29.173		20.5345
			50.473	2.91375		20.5345
			4.3786	14.5175		2.78501
		0.837153	0.507561	0.899957		1
		0.193923	32.9925	1.67197		14.7815
	0.361439	0.669902		0.530273		66.845
		9.35214		90.0247		66.845
				9.29458		93.1258
						93.1258
						93.1258
		0.706266	41.0249	9.86687		58.5443
						58.5443
				16.6819		48.7889
						48.7889
		0.176498	0.515331	0.493275		1
				3.36876		32.7384
		0.0895258	0.266548	2.39274		32.7384
0.275887	0.382601	0.538148	5.47623	4.56403		32.7384	28.7433
		0.954757		10.4151		32.7384
			0.914814	1.47871		10.9939
						9.23074
				0.986236		4.96472
						15.5063
		5.22091	41.3998	51.3358		15.3372
		0.464681		21.8414		15.3372
0.125632	0.246362			0.107315		11.3216	9.70407
				0.207698		11.3216
		8.21503		13.6494		11.0896
		0.682983		0.652899		1.98935
2.98731	4.93763	0.0614402	2.31456	12.5132		1	4.81452
			1.67584	3.85558		1
		29.4891	32.0551	61.8073		2.81767
		0.058287	0.291458	0.814649		2.81767
			0.00278272	0.201414		25.4483
	0.236051		0.140572	75.3123		25.4483
		0.323192		3.44666		25.4483
			0.0586126			51.9255
						31.7851
0.193136	0.214668	2.02975		4.27297		31.7851	28.9382
		0.116644	0.572256	0.706266		31.7851
				0.297393		21.1552
		0.129901	0.565534	1.48434		21.1552
						12.8028
		4.13596	26.1448	6.14682		12.8028
						6.41658
						5.69156
		0.0571873	1.96751	1.38621		4.62948
		0.119836	0.0211995	0.0379926		36.1916
			1.44462	0.892522		36.1916
						28.7344
0.137271	0.133621	0.401204	1.03106	1.17073		31.2496	25.227
						24.9009
						19.283
		1.3691	9.03037	9.73263		13.0928
		0.0250327	0.0867696			13.0928
						12.2533
						8.47049
		0.315462	1.10877			11.9667
0.187269	0.183054	0.185067		0.146336		75.2281	63.565
						5.42726
				3.23167		13.1438
		0.127846	0.0878228	0.0518781		29.7756
		7.2462		7.5454		3.99462
89.6108		38.3219	7.54763	23.6688		3.99462	-21.6716
				0.461936		1
			0.228915	0.198724		1
						1
				2.0213		6.65334
						58.6632
0.0334528	0.0176759		0.166323	0.122789		83.9939	66.3892
			1.13116	2.68038		29.8792
		88.6197		91.1465		11.2204
		1.8535	9.27566	2.6183		11.2204
		5.12658		38.0172		12.8134
						1
	0.254431		0.0695206			5.39155
			0.0054416	1.08588		50.1832
						50.1832
11.9966		12.2106	32.1533	53.356		48.0651	61.4265
				0.120924		48.0651
		0.419741		4.55429		32.2087
						32.2087
				1.62825		22.0674
		0.483758	5.77505	3.65151		19.9405
			0.196184	1.18958		15.2559
			2.11941	13.0926		6.78401
						6.78401
						1.29274
			1.5019	2.54		1.29274
		79.8155	28.6117	98.2318		1
			0.190765	0.493552		1
		3.97025	6.87921	4.85741		58.7731
						2.55028
		0.225441		1.37513		85.2512
		0.361518	2.44797	11.2752		85.2512
						85.2512
			1.24052	0.893249		16.4571
		8.31097	25.4527	41.1879		16.4571
			1.31615			4.90114
						52.8883
			33.5159			52.8883
		0.0969429	0.870063	0.65659		52.8883
				7.63166		52.8883
				3.52863		41.0853
		1.48744		6.82619		11.8581
		89.5855	21.1978	36.8846		42.9925
			1.0098	9.08893		42.9925
		0.911967	6.42198	4.15388		42.9925
			0.074163			42.9925
	0.239405	79.2488	31.7369	43.6753		4.61025
		22.0048		10.0695		4.61025
						4.61025
		0.501176	0.781918	0.877354		7.24237
		14.6641	60.9177	89.4138		4.56936
						4.56936
1.02626	0.802045	0.660015				29.964	33.0394
				1.10515		7.75908
		0.54078		17.4611		7.75908
						7.75908
						7.75908
						6.81466
						7.46243
				3.43137		7.46243
		3.67527		1.53662		8.95902
		1.27425	16.5582			8.95902
		1.03361	9.01001	4.78213		8.95902
		0.584049				8.95902
						8.95902
			0.798375	1.16145		8.95902
				65.6723		1.89798
				6.22497		1.89798
						1
			0.201593	0.25073		1
						1
		3.89781	22.7907	2.39055		33.4578
			0.176946	0.144062		33.4578
		14.6641	60.9177	89.4138		44.2749
		18.3687		94.9169		37.1711
						37.1711
0.437686				0.768173		31.821	27.4911
				2.26969		31.821
0.436843	0.244371	0.38136	0.437339			10.7721	10.5909
		5.97739	10.9147	30.4846		10.7721
		0.95197	2.01967	3.67675		33.863
0.430846	1.27279	2.10053	2.27657	2.77859		33.863	28.0448
			1.76692	1.04379		33.863
						33.863
						9.13479
						1
		0.387512				1
				0.613157		1
				2.00824		1
			3.2796			1
						1
			98.2521			25.5161
			1.45434	2.50456		25.5161
6.03023			32.9147	21.5077		25.5161	33.1868
				0.844763		10.3541
			0.106197	1.19426		4.95347
		1.1072	0.486155	11.7964		1
	0.197061	0.0856526	0.835363	0.439936		68.2352
			0.29621			68.2352
		2.21914				68.2352
			24.7815	10.8138		95.7561
			0.479787	0.417857		49.2385
		12.9898	17.1609	33.6984		49.2385
				3.8785		49.2385
		1.63318	0.481114	59.5256		86.2919
				0.00916296		86.2919
		1.6238	4.04554	10.5937		86.2919
		0.149646	0.232657	0.100708		94.0356
						23.9025
						59.2974
		0.966037		4.17977		27.9335
						43.9318
		0.159356				42.8114
				0.48668		42.8114
1.97078	8.90698	81.7575	14.4568	96.3409		33.2009	70.8874
						33.2009
						7.3496
			0.836022			1
						59.3744
0.0195242	0.311536	0.623913		0.20479		59.3744	50.2723
						59.3744
						23.1573
						16.3404
				0.537208		9.30461
						34.9431
		48.1667	87.2972	94.5163		23.7611
		4.47168	3.10528	3.49968		5.9924
		11.2752	15.9261			5.9924
						5.9924
						1
			0.51734	1.34		98.8113
						98.8113
				5.70228		98.8113
		2.31742	58.8308	5.22198		6.74745
			0.334279	0.58898		6.74745
				48.9645		6.74745
						45.8963
						74.4026
				4.91847		74.4026
				3.20854		74.4026
			0.107764	0.230965		74.4026
						74.4026
		18.5469	41.6229	54.531		74.4026
				8.32232		3.62302
				99.5065		3.62302
		1.57926		18.3993		18.9153
		27.7566	57.7042	77.8874		18.9053
						92.7069
0.103223	0.191094	0.532123	0.364715	0.118859		92.7069	72.9353
						36.2681
			45.5243	3.91914		36.2681
						33.5688
		75.9204				33.5688
						82.7575
			0.244869	0.381102		82.7575
						7.3029
		3.83894	1.49258	2.71967		49.3196
						41.9769
				0.410171		41.9769
			0.768961	1.57858		1
			1.22989	1.47783		58.0708
				0.202409		58.0708
			0.331338	1.55009		58.0708
		0.13765	1.10241	0.396462		1
		2.43664	0.982854	0.901912		15.5493
				10.6576		15.5493
			0.297085	0.292929		15.5493
			0.0887272	10.2447		18.0612
						6.8074
						18.2141
						1
				7.21703		98.6385
				22.0941		98.6385
						15.6664
				16.8717		14.1188
		1.3796	95.4517			63.11
			3.07025	6.49985		88.1085
			1.67352	7.92414		88.1085
				0.848302		85.4642
						68.9499
		5.40139		49.8264		68.9499
			86.9724	99.9837		68.9499
			0.0890536	1.85485		68.9499
						31.1456
		0.336653	1.45016	0.620762		18.7916
		8.63708		2.87698		11.7603
						11.7603
			9.05685	18.9325		11.7603
				2.19886		11.7603
						1
						63.715
			1.12216	2.27618		63.715
				12.6538		10.6465
				10.7326		1
		4.98514	28.7298	11.7458		88.7363
						88.7363
				0.70954		85.7829
		2.44759	8.39202	14.6619		85.7829
						85.7829
						62.4366
		0.123956				36.0525
			9.37432	4.54691		36.0525
	0.162476		2.67223	2.58111		36.0525
						9.52213
						9.40239
		0.0825907	0.179029	0.148978		10.2165
		10.6401		39.3473		10.2165
		10.5474				10.2165
						10.2165
	0.0716267	0.1516	0.139884	0.00440941		10.2165
						2.90461
						2.90461
			85.0259			2.90461
		2.14699		6.92324		1.47713
				0.373678		1.47713
			0.331338	1.55009		1.47713
						34.6224
			0.727627	84.2649		1
						1
		0.346525	0.179507	0.53979		1
		1.99288	13.8547	0.968606		31.9862
						10.8015
			0.376309			10.8015
		14.6648	42.1658	49.8183		28.2284
						11.3537
	0.355204					6.87904
						6.51794
0.623626		0.895803				6.51794	7.19807
		0.201174	0.408366	0.437527		4.08841
				0.243058		4.08841
				8.76795		4.08841
		4.44904	4.46694			4.08841
		5.07254				4.08841
		0.465285	0.962378			1
						1
9.09256		17.5448	13.9052	73.1443		1	29.2017
		0.131397	0.330315	0.504482		1
			0.194122	0.704768		52.1563
		9.37268	41.5574	46.7405		52.1563
			0.331338	1.55009		52.1563
8.44017		33.4646		56.7156		36.9892	55.682
		75.9204				25.9092
				12.5301		23.722
			0.202768	0.219149		23.722
						22.2693
						22.2693
						22.2693
				1.41829		22.2624
				0.292532		21.5002
						21.5002
						21.5002
		12.7148	1.31634			19.6597
		0.606094	1.62022	5.10749		19.6597
			4.49905			17.8441
		1.36199	0.497146	11.119		16.9868
						16.4796
				0.00916296		16.4796
						16.2102
		10.4208	23.5807	18.5363		16.2102
			9.98614	17.1362		16.2102
0.246571	0.418779	0.657025	0.456506			16.2102	16.0069
						13.4745
		2.12267		7.22194		13.4745
			1.73458	4.60273		13.4745
	0.678988	4.69592		28.2393		13.1858
	3.00256			21.0977		2.30576
			4.24629	4.47442		2.30576
		6.7004	13.2125	44.8863		2.30576
			99.063	12.5683		2.30576
				15.1096		2.30576
			4.4642	1.6206		88.9087
						83.439
				15.2571		38.2975
	0.405687			0.356356		30.5775
				0.638931		30.5775
			3.48385	0.417638		30.5775
		0.11812	1.11424	0.301498		38.157
						38.157
			1.479	0.855439		38.157
						38.157
						15.3616
			8.23878	1.27016		1
				0.656008		18.4023
		1.10838		4.56331		18.4023
0.223171	0.231801		0.903689	2.32381		18.4023	15.6197
						22.5038
						3.83287
0.0238943	0.221588	0.473725	0.189152			81.6205	80.166
						79.5042
			0.159505	0.378006		75.062
						73.8084
						1
			2.45577	6.79632		1
						67.058
0.57794	0.267721			1.56744		67.058	58.0632
			1.10398	2.59962		67.058
		0.374056		2.04376		30.1709
			9.52519	31.4862		30.1709
0.553044						30.1709	59.7888
		98.8214		65.5256		30.1709
						1
		1.17063	2.82441	1.65302		1
						83.614
			45.0033	98.0923		3.8936
						3.8936
				1.16165		1
		34.716	0.985737	5.95308		1
			0.077459	0.0656109		1
				30.1466		91.7176
	6.63272			8.86705		91.7176
		0.0216063		0.141749		91.7176
						15.6304
						1
				0.766273		91.5319
			1.20022	2.89763		91.5319
						91.5319
						91.5319
			45.0033	97.3357		91.5319
				0.0822144		66.3055
				1.6055		66.3055
			34.7301			66.3055
			40.359	86.8974		66.3055
	0.471962	0.567985	6.33336	4.32142		44.0332
			1.0147	1.74955		44.0332
						44.0332
			0.979305			44.0332
						20.9224
				4.56276		20.9224
						20.9224
			0.106267	0.417956		3.794
						1
				1.36277		34.395
				38.9123		34.395
	7.24999		14.4722	29.083		6.15237
		0.639593	1.70986	15.9247		46.0978
						46.0978
		3.59783	9.31268	21.2146		46.0978
		88.9108		81.8752		46.0978
						10.4691
						7.59134
		0.52585	3.11026	5.33709		7.59134
		0.219059		1.61964		91.8304
0.142347		2.27828		18.1777		97.1851	90.8513
						97.1851
						97.1851
						95.9609
				0.48973		95.9609
		6.21759		14.9956		94.9738
			2.21952	5.91485		94.9738
		1.54486	3.1172	15.9996		14.5588
		13.7105	0.222922	1.74462		3.06716
						1.31383
		0.17586	0.00155638	1.36462		93.0024
		1.94531	4.54007			95.4506
						95.4506
						95.4506
						86.3677
				2.85547		86.3677
		0.179099	0.374383	4.4558		6.23308
						6.23308
		0.298298	1.71343	0.250869		96.9014
				3.18493		96.9014
						96.9014
						96.9014
0.0863683	0.208474			0.102175		96.9014	83.069
2.26138		53.8426		1.52508		51.0839	46.0082
		18.4825	18.183	14.3586		51.0839
						96.1329
			53.866			75.5026
		24.5699		62.8653		75.5026
						75.5026
				0.106486		75.5026
			0.382025	1.71111		75.5026
	4.47725		23.3552	22.7692		26.8289
			2.21847	1.07375		26.8289
						26.8289
	0.149915			4.52531		26.8289
				6.05053		26.8289
				96.602		21.2037
				73.098		11.4607
		0.131597	32.7618	17.7124		11.4607
		0.739373	4.52257	11.6756		8.49214
				5.87535		6.64345
						5.80666
						4.88795
			75.6317	99.2624		4.41528
						1
						62.7913
			0.514974	0.90037		13.8073
						94.431
		0.115287				91.0864
						91.0864
		22.2431		49.157		85.1745
		0.386917	0.243028	0.251625		85.1745
4.48646	10.114	2.1174		11.5991		85.1745	75.1786
			0.575776			85.1745
				1.52925		25.5127
			97.9602			6.57257
		0.473755		0.68031		1
				7.53061		1
			2.07225			15.8067
	0.179557	0.165017		0.0375769		15.8067
						32.4505
			6.4021	1.24354		32.4505
		0.484105	0.0442384	5.3327		32.4505
			4.1739	6.40078		3.33366
						15.6543
	69.4264		90.1673			4.31489
						57.8378
						57.8378
			7.54079	34.8971		57.8378
						57.8378
				20.0365		50.0765
			0.926447	0.127388		50.0765
1.07962	1.61518	2.03858		0.463561		50.0765	42.214
						94.4363
			21.7742			94.4363
						94.4363
						90.0545
		0.469604		2.51549		90.0545
			6.85414	12.0616		90.0545
						40.2608
0.356872		1.44016		10.2568		21.6941	23.0026
		0.430756	0.318025	4.89261		22.38
			3.65476	18.0684		22.38
						36.5189
				0.204282		84.3517
			1.40585	3.23448		84.3517
						84.3517
			0.66035			84.3517
						84.3517
		0.394299	94.6772	7.16699		84.3517
		89.5462		62.9135		20.213
				0.210825		12.1095
		0.838057		10.1689		17.4471
						1
			4.33231	3.36904		93.5363
0.356763	1.46444			91.5261		23.369	64.0782
		30.8776		43.4696		23.369
						23.369
		0.464106	0.132684	7.70923		3.79906
		16.9145		26.4008		83.7513
			0.485353			22.2511
				1.81379		98.5076
			0.918427	1.28069		98.5076
				32.0084		96.3753
						96.3753
		0.125004	0.456229	8.10876		96.3753
						94.6163
						94.6163
						90.1032
						90.1032
			11.4739			85.9962
				93.5955		85.1282
				22.277		15.888
						1
		9.87094		13.7381		1
						79.2265
						79.2265
						79.2265
						79.2265
						79.2265
		1.86505	6.21354	20.9705		70.5757
				3.32934		10.1758
		0.827161	0.198844	1.57722		3.14722
	0.0308975	0.567382	0.470159			97.113
						97.113
			0.799378	2.83083		1
				56.5727		25.6555
						16.5812
			2.43931			13.9569
				0.202927		1
		56.8221		39.3814		1
0.111186	0.269959	0.766076		0.643552		19.0224	16.3758
				1.41217		4.55988
						11.1045
						8.17034
						1
						1
						95.1203
						95.1203
						47.9076
						47.9076
				7.81014		47.9076
						19.2855
				0.39035		11.503
		52.0384				11.503
				1.57645		13.3735
		0.186103		1.209		9.29912
			7.36915	6.17905		9.29912
		0.683289	1.91703	1.67062		12.6242
						91.3085
			0.532677	6.36862		91.3085
				21.3428		44.9376
			0.182367			44.9376
0.180254			2.5	0.107454		53.3386	43.1418
						53.3386
			0.356485			53.3386
						18.4648
			9.41455	15.2743		28.8518
						15.3429
						15.3429
						1
		64.1975		78.6735		43.5491
1.1381		0.983903	0.0977354	10.0938		43.5491	38.4411
		3.71923	39.1191	7.09514		16.857
0.0602617	0.446646	0.38143	0.505324	0.474032		74.6594	58.9056
						74.6594
						36.3691
						36.3691
		2.5438	5.03423	20.888		36.3691
						36.3691
						25.2783
				1.72154		25.2783
						25.2783
						13.2942
		0.663854	2.40656	12.5951		33.8368
		5.2068		4.23465		33.8368
		0.490225		1.47502		12.4082
						10.256
						2.38127
				58.1555		93.6843
	0.801848	4.51118	6.69579			93.6843
				2.07752		93.6843
		5.9345	13.3494	14.3322		17.1348
						16.674
		5.51214		6.73999		16.674
0.36123	0.311864	0.62649		0.292253		3.84849	3.30323
						20.7326
						20.7326
			3.81563	2.00584		1
		0.136663		0.330127		6.98318
			85.4622	37.2344		13.672
62.478	0.937576	12.189	10.3187	25.8232		8.06655	-0.745279
			96.8934			8.06655
		0.0760891	0.0639141	0.288038		11.8026
				0.626599		98.5515
				0.602478		98.5515
0.113202			3.11486	0.0750327		1	1.4077
			0.375098	10.3195		1
						56.1309
0.163512	0.129821	0.297383	0.146007	0.0843538		56.1309	44.1116
				21.5083		5.6251
			3.19833	0.0877629		1
						1
						1
	0.311199	0.994118	10.5993	0.997157		39.6927
						18.0927
		0.0650227		0.171416		25.4327
				0.0770656		21.3993
4.47725		0.434831	0.00246764			21.2317	19.3127
				4.29239		21.2317
				0.188155		11.6722
						11.6722
			0.0188115			9.21369
			1.66162	4.44877		1
		0.608505	0.233026	6.87131		1
		1.46783	2.71702			42.0753
	0.0166352					96.0989
						96.0989
		4.40904	0.244312	12.5102		96.0989
						27.0829
			4.14956	11.4707		9.48681
						9.48681
			10.9798	13.3817		9.3391
		0.25461		1.10691		86.879
			0.0368994	1.32131		86.879
						86.879
						86.879
	0.188424	1.79788		0.286397		86.879
		0.281167	5.13225	14.6692		90.2611
		3.84523		1.55552		59.9728
		0.853758				59.9728
				7.80802		59.9728
				1.70792		59.9728
						49.813
			1.26762	4.32151		49.813
						32.6991
		1.32929		1.92761		32.6991
						32.4581
0.0269188		0.93632	14.2588	2.27618		18.3544	18.435
			6.68264	2.81364		9.11126
		0.0596654				9.11126
		83.7168		99.8152		5.4969
		1.00794	2.31198	38.1586		86.7013
				2.15724		86.7013
	0.0585547	0.227999	0.200537	0.3414		86.7013
		10.8528		12.724		82.6837
		1.96732		20.7104		82.6837
				29.0856		82.6837
			5.9674	21.2989		82.6837
						54.8201
		0.201702	11.6483	1.54505		54.8201
		0.46792	0.342811			54.8201
						54.8201
		20.5113	58.9996	82.9732		54.8201
				0.674884		54.8201
0.258251		1.34895	0.39421			85.2151	84.2113
				0.201473		1
		1.53914		2.97555		4.1467
			44.0447			2.60456
17.1911	14.7659	46.3465	92.1569	49.0526		17.173	49.1076
		12.7179		79.522		1
						40.7782
			48.1817			3.48915
						64.9424
		0.366819		2.28277		64.9424
		28.1351	93.5246			64.9424
				6.35924		1
			0.813478	4.90337		1
		3.32812	10.0072	21.4053		8.6601
		17.7909		50.831		8.6601
						12.7956
		37.4871	26.4051	65.1009		11.0892
		0.288794		0.236061		21.8179
						21.8179
		4.22272	97.4436	8.65119		21.8179
		7.45685				11.779
						2.58012
						13.3414
						13.3414
						13.3414
						13.3414
			48.1817			1
						8.21683
						8.21683
0.484561		1.60783	3.75426	33.4092		96.4164	91.0538
						96.4164
						96.4164
3.49689		20.6463	5.30043	43.3886		96.4164	94.1499
			3.35036	7.58496		96.4164
		1.77329	2.20317	22.453		96.4164
		0.162187	1.24705	0.872736		96.4164
				1.91924		96.4164
						86.4806
			2.25765			34.5106
			8.90292	8.39672		34.5106
				0.627399		34.5106
		0.60478				7.74503
		0.0656718	0.0959808	0.187787		1
1.6057	5.19548			3.79768		89.6949	77.8944
		66.0188	43.7102	46.6664		89.6949
						89.6949
				1.04771		98.7254
		0.350378	7.76337	4.63075		98.7254
		0.261087		1.70725		98.7254
						98.7254
						98.7254
						97.0867
						95.0479
		26.8353	70.1813	53.8767		94.959
	0.401402		0.145079			85.926
				15.1298		71.3139
						71.3139
1.97078	8.32988	81.6467	10.2108	95.975		37.4145	73.1537
			0.810773	8.11805		37.4145
						37.4145
						23.6278
						19.0872
		3.88987	10.4761	45.9205		8.26093
						8.26093
						8.26093
						8.26093
						1
						15.5613
						93.7522
		1.06807	4.88917	2.64039		70.6744
				4.27984		54.2746
			1.00559			53.0999
						44.8967
						44.8967
						44.8967
		8.33148		44.2192		44.8967
	0.0434251		0.307442	0.792401		23.5987
						23.5987
						23.5987
				0.786978		12.918
				0.191692		4.86657
				19.6225		1
						56.5468
		0.699009	1.8189	2.73471		56.5468
			18.5137	6.05089		56.5468
						56.5468
				0.709431		56.5468
				3.27146		1
		14.1255	1.81331			23.1942
			1.44045	76.8202		23.1942
						19.3644
						9.36752
		5.18559		30.9421		9.36752
						9.36752
						9.26066
						70.6554
				0.573957		29.107
				0.0558828		18.9716
			2.46034			14.0297
						14.0297
						14.0297
				1.63454		8.65547
		3.67091		6.55262		72.8101
						72.8101
				5.01312		72.8101
				19.139		72.8101
			0.707252	2.16308		72.8101
		1.40362		5.91653		68.6668
			30.246			68.6668
			0.625641	1.42082		68.6668
						52.5577
			1.93194	4.61729		27.2751
				0.140951		20.7144
	33.3649		33.3933	22.3621		20.7144
						20.7144
				3.61715		20.7144
		0.393238	2.7921	1.38719		40.3819
						40.3819
						27.885
						21.5217
						99.5756
		0.80299		2.38674		99.5756
						80.995
						80.995
			1.13732			80.995
		0.277319	6.91682	1.49123		80.995
						80.995
			0.528453	1.46521		79.0474
						79.0474
						79.0474
						79.0474
						17.8248
		1.13741		2.47204		4.36146
		4.76825	29.9911	5.19736		16.4507
	0.411857	0.573294	0.397027	0.469228		23.3175
			4.42603	50.9612		1
		3.7563	9.12313	5.94397		6.82096
						1.45813
		0.725045		0.513895		1.64979
			10.3766	3.8529		65.1628
			8.09474	4.72289		65.1628
						65.1628
						65.1628
		94.0156	22.3669			65.1628
						65.1628
						65.1628
						65.1628
				1.29978		65.1628
		0.219756	0.818348	0.462669		65.1628
						61.7296
0.114279	0.297552	0.681563	1.28186	0.283206		1	1.14519
						1
		0.213364	0.903198	1.20656		1
						76.6352
			22.7447			76.6352
		0.161648		0.865386		76.6352
			0.755321			24.2272
		2.42789	10.2648	2.0734		24.2272
				43.9386		20.988
				43.9386		20.988
						15.744
				4.23465		15.744
			0.57966	0.672832		15.744
		0.403337	3.71951	6.45647		15.744
				0.113511		15.744
						15.744
				26.2771		15.744
						10.0412
						99.2993
				1.37386		99.2993
0.115536				0.286954		23.9477	20.6227
						3.5373
				1.19622		2.61609
				0.379425		1.25165
12.8442	1.6565	1.06083	1.73024	15.0606		1	3.00919
	0.890509	0.49671	1.22706	1.00853		87.1717
						87.1717
						11.4269
						6.29561
						13.6182
			1.03997	3.4954		42.4608
						42.4608
			6.8929	4.54663		2.18571
						71.8677
			18.5137	6.05089		71.8677
						71.8677
						41.0812
			0.739038	6.01212		1
			23.593	2.50323		69.2799
		9.94236	37.4672	55.4466		69.2799
	0.292174	0.428238	0.152876			65.5016
						65.5016
						65.5016
		2.71314		17.9837		42.2507
0.0410082	0.106846		4.13973			42.2507	43.7099
			11.6982	6.50815		6.0681
				0.037461		6.0681
				1.26792		6.0681
			1.22959	8.73339		1
	0.158758					1
			2.30683	9.76684		97.2859
						97.2859
				20.2291		97.2859
		5.71961		39.9738		32.2332
						32.2332
			0.680557			32.2332
				2.24533		32.2332
		2.72279	6.68961	9.66495		26.4697
						26.4697
		48.6956	2.02255	97.6978		17.3877
						74.6205
						74.6205
						9.23465
		1.50015	2.3323	6.59269		9.23465
						9.00728
						9.00728
						6.06789
		17.4079	25.5969	26.4695		1
		0.178072		3.57933		89.4561
						89.4561
						89.4561
		3.32158		11.6896		77.262
		13.3682		63.5529		77.262
		18.7501		54.0505		77.262
						77.262
			88.5237			72.3072
		1.70957	40.8189	8.37347		72.3072
0.041253				0.577624		72.3072	62.2326
				7.56882		63.9593
						63.9593
						63.9593
				9.21141		63.9593
						52.3997
				9.83843		1
						10.3793
				17.3014		68.2066
						68.2066
		12.4313	26.5635	70.2814		68.2066
		0.138578	1.32929	0.579067		13.4378
						7.02061
						9.09117
						1
	11.6147	6.79971	0.104431	1.0193		15.3238
				0.203565		15.3238
				15.1536		15.3238
						15.3238
				1.46337		15.3238
						5.54494
						1.44046
0.0329401		0.0870122		0.564871		1.44046	1.4714
						1
0.117192	0.0183506	0.521377	0.202419			55.1214	54.1677
						1
			6.01592	61.2403		1
						1
						1
						1
						23.9621
40.2814	40.7513	27.3509	1.26831	28.336		9.86292	1.89378
						9.86292
				1.43005		9.3081
0.268756				0.00439691		9.3081	7.89403
						98.5802
						98.5802
			8.62239			1
						69.5419
		1.76991	10.5137	3.94867		69.5419
						69.5419
						21.5588
						30.7556
						1
	0.132225	5.75151	2.18174	17.7537		1
			5.86233	8.23752		1
				0.382799		17.4923
			4.76009	10.8424		9.78396
			0.728494	0.779634		7.13269
			0.827102	3.26696		1
				90.4949		1
						1
						1
0.156923	0.0714609	0.0540148	0.138618	0.253695		91.4611	71.9396
						1
				2.32391		93.654
						93.654
				4.24198		93.654
						90.3879
0.0447		0.0596035		0.801661		90.3879	77.1778
		23.759	37.3798	45.2927		90.3879
				2.02965		20.2862
				0.318105		5.3985
						8.3138
				1.91107		4.55401
			81.5338	89.7226		9.31843
	1.21262	0.514697		0.78179		4.90703
						11.7089
						11.2897
		16.8448	28.4442			1
						28.2177
				6.928		28.2177
						26.217
						39.4374
						39.4374
				2.18403		7.8008
				15.6673		7.8008
						7.8008
						7.18619
						5.55425
						2.74316
				4.01726		1.76524
				1.26148		1.76524
			0.486838			18.734
						18.734
						1
						90.1909
		0.0499031		0.108991		51.0998
				2.20039		27.1873
		0.0654421		2.65404		27.1873
		2.76639	1.47055	12.8008		10.5499
1.30446	6.77599	32.6622	75.4974			61.8393	88.1769
						61.8393
	0.256689	0.323311	0.43146	0.341112		61.8393
				1.85186		1
						1
				0.668797		1
						1
		1.45269		7.20429		40.3663
						10.3128
						95.7963
				1.82314		85.5824
						85.5824
						85.5824
		0.362491	3.27417	4.43343		83.589
						83.589
	0.802114			10.3951		83.589
			12.4665			83.589
						83.589
3.68056	7.53113	6.27367	2.15293	0.947016		83.589	64.5452
						83.589
				1.43821		83.589
				3.14901		40.8561
						14.4088
		0.348293	0.694079	7.77681		14.4088
						18.447
			13.1137	28.7186		61.7773
		0.0362299	0.218223			1
						1
			53.6264	77.5134		1
						46.6845
				17.029		16.0859
		0.552204		2.68852		16.0859
			0.91716	1.6711		16.0859
						8.52932
						8.52932
		0.0971016				8.52932
						70.8776
						70.8776
						62.2037
15.1003	17.5754	11.7419		31.8039		62.2037	62.1249
		10.9615		39.1102		62.2037
				0.249396		4.95015
						88.3799
						88.3799
		0.414455		10.2423		88.3799
						88.3799
			0.720639			88.3799
						88.3799
						88.3799
[truncated: 11,616 more rows]
