# Supplementary material for: A quantitative and site-specific atlas of the citrullinome reveals widespread existence of citrullination and insights into PADI4 substrates
Source: Nat Struct Mol Biol. 2024 Feb 6;31(6):977–95. doi: 10.1038/s41594-024-01214-9 (PMC11189309; doi:10.1038/s41594-024-01214-9)
Supplement: Supplementary file 8 — Statistical source data for Fig. 3. [file 41594_2024_1214_MOESM8_ESM.xlsx]

## Sheet: F3_Panel_C
Volcano Plot
Significant	-log(p-value)	Difference	Uniprot_ID	Gene names
+	3.06155	-1.28781	P68431	H3C1
+	3.41058	-2.41307	P09651	HNRNPA1
+	1.61502	-1.87364	P10412	H1-4
+	2.77508	-3.34815	P06454	PTMA
+	1.71572	-2.1203	P31146	CORO1A
	0.400055	-0.485311	P84243	H3-3A
+	3.57803	-2.36299	P09429	HMGB1
	0.0682746	0.0492458	Q86V81	ALYREF
+	3.71983	-1.44628	P84243	H3-3A
+	2.78449	-1.48282	P84243	H3-3A
+	2.20225	-0.948876	P53999	SUB1
	0.215631	0.15182	P41218	MNDA
+	4.88119	-2.5978	P16401	H1-5
	0.173329	-0.212873	P06748	NPM1
	0.984316	-0.771079	P62899	RPL31
	0.13453	-0.323479	P83731	RPL24
+	1.38016	-0.882003	P41218	MNDA
	0.158692	-0.402938	Q92522	H1-10
+	2.22251	-1.20079	P26583	HMGB2
	0.799891	-2.18997	P26038	MSN
	0.324062	-0.403905	P22626	HNRNPA2B1
+	2.05397	-3.02242	P47914	RPL29
+	2.75407	-2.0108	P51991	HNRNPA3
+	1.23678	-1.90886	P68104	EEF1A1
+	2.2662	-2.51338	P06748	NPM1
	0.223407	0.722158	P26373	RPL13
	0.0935807	-0.481964	P08670	VIM
+	0.921895	-1.65046	P06748	NPM1
	0.136666	0.721573	P51858	HDGF
	0.238931	-1.04846	P27824	CANX
	0.492569	0.539655	Q9BS92	NIPSNAP3B
	0.492569	0.539655	Q9BS92	NIPSNAP3B
+	2.37272	-0.559891	P37802	TAGLN2
+	1.05605	-0.778143	P26373	RPL13
+	1.46436	-1.06273	Q00839	HNRNPU
+	2.08575	-1.67154	Q92522	H1-10
+	4.29776	-1.63016	P13010	XRCC5
	0.601923	-2.84067	P05388	RPLP0
	0.43851	0.873945	P06733	ENO1
	0.337448	-1.21513	P05455	SSB
	0.998838	0.303686	P35659	DEK
+	1.61118	-1.32174	P09429	HMGB1
+	1.83659	-1.60898	P84103	SRSF3
+	2.92122	-2.58001	Q01518	CAP1
	0.425761	-0.457633	P51991	HNRNPA3
	0.462337	-0.255897	P52272	HNRNPM
	0.239286	-0.388474	Q14739	LBR
	0.329078	0.507998	Q13185	CBX3
+	1.63168	-1.41158	P13639	EEF2
+	0.957462	-0.94742	P14317	HCLS1
+	2.30148	-3.8397	P22626	HNRNPA2B1
+	2.18333	-0.676868	P33241	LSP1
+	1.84093	-0.472621	P27635	RPL10
	0.762439	-0.474666	P37802	TAGLN2
+	2.03311	-2.46071	P19338	NCL
+	3.26804	-3.38409	P68104	EEF1A1
+	5.0694	-2.45379	P07900	HSP90AA1
+	4.66306	-1.61655	O00193	SMAP
+	2.45796	-1.97352	O15143	ARPC1B
+	2.89616	-0.487965	P14317	HCLS1
+	0.97476	-4.96528	P23497	SP100
+	1.09114	-7.38655	P23497	SP100
+	4.02501	-3.44445	P08238	HSP90AB1
+	2.31728	-3.21474	P37802	TAGLN2
	0.285171	-0.534511	P84098	RPL19
+	2.36022	-1.24421	Q00839	HNRNPU
	0.0261694	-0.0256605	P84098	RPL19
+	2.89042	-1.2157	Q9Y3U8	RPL36
+	2.25243	-2.51553	P19338	NCL
+	2.48835	-3.53592	Q00839	HNRNPU
+	3.99718	-1.47605	P18621	RPL17
+	4.75968	-2.01125	P61254	RPL26
+	1.75397	-1.52859	P22626	HNRNPA2B1
+	4.02733	-1.2972	P14598	NCF1
	0.632688	-0.93903	Q9Y2X3	NOP58
+	1.97345	-1.38304	Q9Y2W1	THRAP3
	0.77901	-1.57205	P46783	RPS10
+	1.26039	-1.17837	P41218	MNDA
	0.806674	-1.23889	P46776	RPL27A
+	1.88428	-8.67391	P18621	RPL17
+	2.08845	-2.55293	P26599	PTBP1
+	3.77041	-2.34526	Q99426	TBCB
+	1.14684	-1.44833	P83731	RPL24
+	2.60864	-1.52408	P46940	IQGAP1
+	3.67519	-1.1171	P62424	RPL7A
+	4.30147	-1.97482	P19338	NCL
+	1.31293	-2.28645	P68104	EEF1A1
+	2.56487	-2.73092	Q9Y2W1	THRAP3
+	1.45365	-1.50118	Q99439	CNN2
+	3.05826	-1.45928	O00193	SMAP
	0.350515	-0.441125	P27695	APEX1
+	1.61482	-2.15447	Q5SSJ5	HP1BP3
	0.393747	-0.329571	P62917	RPL8
+	1.68657	-2.82703	P84101	SERF2
+	3.55102	-2.14452	P09651	HNRNPA1
	0.640043	-0.64188	Q9H1E3	NUCKS1
+	2.366	-1.56003	O00193	SMAP
+	7.44153	10.6272	P22626	HNRNPA2B1
	0.655712	-1.07922	P62424	RPL7A
+	1.44518	-1.50623	P22626	HNRNPA2B1
+	1.14042	-1.42324	P62937	PPIA
+	1.64186	-3.24147	P61254	RPL26
	0.0642687	-0.42748	P83731	RPL24
	0.360297	-0.707243	P84101	SERF2
+	1.56144	0.478544	P67809	YBX1
+	1.36325	-1.08781	O00193	SMAP
+	7.41097	-10.707	P46776	RPL27A
+	1.39241	-0.690866	Q9H098	FAM107B
+	1.91551	-1.26976	P84098	RPL19
	0.162036	-0.106768	Q14739	LBR
	0.513099	-0.246723	Q08211	DHX9
+	3.50093	-1.52991	P26373	RPL13
+	5.65618	-2.57804	P22626	HNRNPA2B1
+	1.47014	-5.20836	P09651	HNRNPA1
	0.619637	-2.26726	Q8WW12	PCNP
+	4.10107	-2.88114	O15143	ARPC1B
+	1.3762	-1.06729	P26373	RPL13
	0.0961859	0.382913	P84098	RPL19
	1.16641	0.496249	P84101	SERF2
	0.377771	-0.354679	O75937	DNAJC8
+	1.29159	-1.17115	P83881	RPL36A
	0.0811996	-0.372982	P68104	EEF1A1
+	2.90304	-3.41373	P62910	RPL32
	0.115225	-0.673213	P68104	EEF1A1
+	1.88465	-1.97755	P68104	EEF1A1
	0.0516414	0.0405045	O75533	SF3B1
	0.924281	-0.840752	P14317	HCLS1
	1.80783	-0.285681	P51397	DAP
+	3.27483	-2.2618	P51858	HDGF
+	1.15018	-0.686211	P04908	H2AC4
	0.750795	-2.36683	P13796	LCP1
+	3.29841	-1.53372	P62241	RPS8
	0.570388	-0.255496	Q99848	EBNA1BP2
+	1.25716	-1.07499	P14317	HCLS1
	0.682305	-0.542754	P62917	RPL8
+	4.21692	-2.65159	P37108	SRP14
+	4.07984	-3.61626	Q14739	LBR
+	2.5382	-2.93264	Q8WXX5	DNAJC9
+	1.22526	-4.87512	P22626	HNRNPA2B1
+	2.27039	-1.69901	P33241	LSP1
+	0.956645	-1.71295	P02545-2	LMNA
+	2.88915	-2.36873	P36578	RPL4
	0.655982	3.72197	Q7Z5L9	IRF2BP2
+	3.76582	-3.69325	P19338	NCL
	0.630197	-0.540113	P23193	TCEA1
+	0.956645	-1.71295	P02545-2	LMNA
+	2.15871	-2.04615	Q86U42	PABPN1
	0.0155854	0.0129681	P82979	SARNP
+	2.41708	-0.752389	P16403	H1-2
+	2.38913	-2.04332	Q14103	HNRNPD
	0.309166	-0.267293	Q9P258	RCC2
+	0.914504	-1.60983	Q99439	CNN2
+	2.2298	-2.4723	P61254	RPL26
+	1.47216	0.581121	P17844	DDX5
	0.320853	-0.604737	P39687	ANP32A
+	3.783	-3.40324	P13639	EEF2
	0.327387	1.83166	Q8TDN6	BRIX1
	0.125877	0.0608411	Q8IYB3	SRRM1
+	2.94501	-1.97596	P33992	MCM5
	0.244634	0.743549	Q07666	KHDRBS1
	0.0477692	0.109805	Q8NC51	SERBP1
	0.767518	0.686273	P62937	PPIA
+	2.12366	-1.60705	O00160	MYO1F
	0.434571	-0.795676	Q15050	RRS1
+	1.09464	-1.17771	P39748	FEN1
+	1.22506	-2.77245	P42166	TMPO
+	1.69587	-2.59506	O60869	EDF1
+	4.64402	-2.33217	Q00839-2	HNRNPU
+	2.7186	-2.59514	P42766	RPL35
+	1.45735	-1.79186	P62424	RPL7A
+	3.20968	-2.8407	Q15365	PCBP1
	0.463415	-1.73384	Q96AG4	LRRC59
+	1.65716	-2.99752	O75533	SF3B1
	0.654865	1.42659	Q13151	HNRNPA0
	0.492376	-0.689292	P46776	RPL27A
+	3.52981	-1.48563	Q9H1E3	NUCKS1
	0.0544478	-0.0911198	O60493	SNX3
+	2.44631	-2.03032	P60900	PSMA6
	0.394888	0.763733	Q92522	H1-10
+	2.08038	-2.53209	P39023	RPL3
+	3.21954	-1.83577	P46940	IQGAP1
+	2.98322	-1.58988	P46940	IQGAP1
+	1.38552	-2.15559	P62910	RPL32
+	1.84526	-0.941298	P18621	RPL17
+	3.02124	-3.98583	P26038	MSN
+	1.16315	-1.91177	O00571	DDX3X
	0.572363	-0.947278	Q9Y383	LUC7L2
+	5.06773	-2.18959	P62899	RPL31
+	1.41261	-3.78159	P27635	RPL10
+	1.04241	-4.66419	P15311	EZR
+	0.886102	-1.87185	Q96QH2	PRAM1
+	1.73722	-1.31015	P26599	PTBP1
+	4.52196	-1.19496	P62263	RPS14
	0.661332	-0.297441	Q71U36	TUBA1A
+	0.95587	-1.55641	P42167	TMPO
	0.0963119	-0.146319	Q13422	IKZF1
	0.511103	-1.14937	Q9BTT0	ANP32E
+	1.39027	-1.18286	Q08945	SSRP1
+	1.9559	-1.25375	P46783	RPS10
	0.596752	0.736276	Q5SSJ5	HP1BP3
+	5.48944	-3.41706	P09429	HMGB1
+	1.65258	-1.52879	P36578	RPL4
	0.458137	-2.30686	Q9UK76	JPT1
+	1.69125	-1.78615	Q14739	LBR
	0.401722	-0.616601	O00567	NOP56
+	3.37598	-2.74814	Q07020	RPL18
+	1.25253	-1.42022	P42167	TMPO
	0.787036	-0.881277	O75533	SF3B1
	0.697685	-1.28469	Q9UMY4	SNX12
+	2.01935	-2.32639	P02545	LMNA
	0.574127	-0.907152	Q9Y383	LUC7L2
+	3.63675	-3.27821	Q14739	LBR
+	4.6653	-2.28646	Q00839	HNRNPU
	0.302124	-0.490939	Q7KZF4	SND1
+	0.942794	0.951023	P37802	TAGLN2
	0.522636	-1.92643	Q00839	HNRNPU
+	3.29448	-4.12129	P04040	CAT
	0.120556	1.1124	O00418	EEF2K
	0.211924	-0.290771	Q8WTT2	NOC3L
+	3.52864	-3.11423	O00422	SAP18
+	3.06358	-1.6928	P33992	MCM5
	0.0718472	0.414217	Q92888	ARHGEF1
	0.27901	-0.232373	O94776	MTA2
	0.787877	-1.76554	P26583	HMGB2
	0.518735	-1.75734	Q15744	CEBPE
	0.0796449	0.467037	Q14739	LBR
+	4.56575	-4.13117	P31943	HNRNPH1
+	3.02648	-1.94123	Q9UKM9	RALY
+	1.81177	-1.58232	Q1KMD3	HNRNPUL2
+	5.26124	-5.77517	P05204	HMGN2
+	1.45039	-1.3923	O75475	PSIP1
+	2.27144	-1.21133	P35659	DEK
+	4.87088	-1.55106	P45973	CBX5
+	2.48466	-3.67564	P46778	RPL21
+	2.8811	-2.34538	P84098	RPL19
	0.196623	0.546562	Q07666	KHDRBS1
+	2.06518	-1.21772	P43243	MATR3
+	2.92246	-1.30654	P62750	RPL23A
+	1.95302	-4.15028	P16949	STMN1
+	3.32085	-1.97404	P47914	RPL29
	0.609238	-0.529078	Q9Y5B9	SUPT16H
+	1.3897	-5.47223	Q00839	HNRNPU
	0.664519	-1.96173	P62899	RPL31
	0.654617	-0.770093	Q02878	RPL6
	0.140908	-0.11842	P51397	DAP
+	1.31811	-0.904436	P49207	RPL34
+	1.941	-1.16205	P51991	HNRNPA3
+	1.31925	-0.906228	P49207	RPL34
	0.567075	-0.867619	Q12873	CHD3
+	1.39028	-0.64916	Q92804	TAF15
	0.624821	3.00048	P29350	PTPN6
+	2.33447	-2.45582	P39687	ANP32A
+	1.99642	-1.64718	Q14498	RBM39
+	1.99786	-1.66213	Q14498	RBM39
+	2.22607	-1.04368	P27635	RPL10
	0.736765	-0.779283	Q9Y2W1	THRAP3
	0.803751	-1.32816	P46776	RPL27A
+	2.86421	-3.35875	Q07020	RPL18
+	3.71814	-3.74756	P09429	HMGB1
	0.104953	-0.270374	Q96CT7	CCDC124
+	1.30273	-1.30493	Q9H1E3	NUCKS1
+	3.15536	-1.65422	P62750	RPL23A
+	1.3253	-6.05506	Q9Y2W1	THRAP3
+	3.83179	-1.92162	P84098	RPL19
+	1.80885	-0.858058	Q9H098	FAM107B
+	2.39502	-2.19559	P52272	HNRNPM
	0.0972746	-0.0726342	Q92804	TAF15
+	2.99367	-1.6281	Q96EY4	TMA16
+	3.57908	-8.62482	P05204	HMGN2
+	1.35162	-1.05757	P61247	RPS3A
+	0.973957	-1.43537	Q99459	CDC5L
	0.59442	0.320323	P43243	MATR3
	0.407519	-3.42843	P42166	TMPO
	0.506731	-1.10165	Q16543	CDC37
+	1.61585	-3.41941	Q96AE4	FUBP1
	0.359285	-0.746825	Q13263	TRIM28
+	1.92124	1.42711	P20700	LMNB1
	0.199878	1.46834	P62937	PPIA
	0.113072	-0.415087	Q99613	EIF3C
+	3.02258	-3.44183	P61513	RPL37A
+	1.54234	-2.17095	P17096	HMGA1
	0.958603	-0.872396	O60869	EDF1
+	1.38928	-3.86453	Q9Y490	TLN1
+	2.07841	-2.07442	P61513	RPL37A
+	4.05753	-1.75842	Q9H1E3	NUCKS1
	0.745717	-1.99212	P33316	DUT
	0.630584	-3.46429	P62805	H4C1
+	1.6569	-1.566	P14317	HCLS1
+	1.51189	-0.573683	Q15056	EIF4H
+	2.79441	-3.47941	P47914	RPL29
+	1.16254	-1.3345	Q9Y2W1	THRAP3
+	3.60403	-4.51767	P26038	MSN
+	1.74009	-1.02533	P84098	RPL19
+	1.3846	-0.620436	Q9BZE4	GTPBP4
	0.452841	-4.01262	Q6P589	TNFAIP8L2
+	2.62851	-1.42301	P62917	RPL8
	0.349256	-1.20129	P47914	RPL29
+	1.98583	-2.52708	P05455	SSB
+	2.03224	0.478176	Q14331	FRG1
+	1.27269	-0.625853	P27635	RPL10
+	3.25219	-1.71203	P60709	ACTB
+	3.77589	-2.07191	P46776	RPL27A
+	3.37333	-1.59611	P60468	SEC61B
+	2.14617	-1.96962	Q53GS9	USP39
+	2.19828	-0.792939	P46777	RPL5
+	1.47349	-0.726576	P62753	RPS6
+	1.50761	-0.735531	Q13043	STK4
+	1.70417	-0.813358	Q13901	C1D
+	2.42314	-2.53309	Q00839	HNRNPU
+	0.907992	-1.73472	P62424	RPL7A
+	2.26675	-1.12161	P39748	FEN1
	0.0900398	0.145281	O75937	DNAJC8
+	2.11468	-1.38537	P39023	RPL3
+	1.97491	-3.47419	P46783	RPS10
+	1.00205	-4.22628	Q9Y3C8	UFC1
+	0.867694	-1.90856	O75937	DNAJC8
+	3.78094	-1.39334	P17480	UBTF
	0.132616	-0.178198	O96005-4	CLPTM1
	0.132293	-0.210194	Q9BTT0	ANP32E
+	3.88833	-2.96726	P29692	EEF1D
+	2.86802	-2.67696	Q92841-3	DDX17
	0.0190543	0.0281792	Q969Q0	RPL36AL
+	2.9834	-4.06956	P24534	EEF1B2
+	1.52877	-1.43255	Q9Y2W1	THRAP3
	0.630196	-2.69302	P11387	TOP1
+	2.24534	-2.57104	Q96EY4	TMA16
	0.0842647	0.470657	Q01658	DR1
+	1.81328	-1.2276	Q05655	PRKCD
+	2.28841	-1.39583	P98171	ARHGAP4
+	2.73288	-1.65058	P43243	MATR3
+	1.88606	-0.679922	Q9H098	FAM107B
	0.519918	-1.0571	P49756	RBM25
+	2.97889	-1.48314	Q9Y2X3	NOP58
+	2.91511	-2.69374	P62910	RPL32
+	2.85384	-2.33582	P84098	RPL19
+	5.43113	-5.95001	P05204	HMGN2
+	1.37778	-1.21724	Q14978	NOLC1
	0.604339	-0.410919	Q9NYF8	BCLAF1
+	4.60284	-2.1167	Q13177	PAK2
+	2.47916	-2.40432	P61313	RPL15
+	2.35302	-2.79043	P61313	RPL15
+	3.72796	-1.92232	Q13442	PDAP1
	0.0239444	0.0868359	P20700	LMNB1
+	2.94312	-1.0091	Q9P013	CWC15
+	4.62654	-3.02573	P09874	PARP1
	0.332956	-0.557465	O95232	LUC7L3
+	1.89116	-1.41561	O15355	PPM1G
+	1.13058	-4.6747	Q9H299	SH3BGRL3
	0.699252	-3.58022	O75351	VPS4B
+	1.30746	1.70411	Q9NYF8	BCLAF1
+	1.85821	-1.71956	P26373	RPL13
	0.636953	-1.04137	Q8NC51	SERBP1
	0.589865	-2.17099	P84098	RPL19
+	2.90517	-4.5276	Q96C19	EFHD2
	0.78117	-0.824901	Q15020	SART3
+	6.02244	-3.63318	P47914	RPL29
+	1.06157	-2.93274	Q96C19	EFHD2
+	2.48327	-0.966374	P42167	TMPO
	0.113607	0.176738	Q8TAQ2	SMARCC2
	0.723541	-0.8387	Q8NC51	SERBP1
+	1.32226	-2.74922	Q99613	EIF3C
	0.0563825	0.631094	P14317	HCLS1
	0.0916235	-0.0436039	Q9BTD8	RBM42
+	1.40039	-2.47039	P47914	RPL29
+	2.48789	-1.60558	P14317	HCLS1
+	1.59897	-2.62239	P22626	HNRNPA2B1
+	4.52598	-3.16255	O15347	HMGB3
+	1.0867	-0.890524	P48059	LIMS1
+	1.52521	-3.92483	P02545	LMNA
+	2.79025	-2.22072	Q9P258	RCC2
	0.745531	-4.54831	Q9UKY7	CDV3
+	3.4291	-2.08269	P83731	RPL24
+	5.96463	-4.66473	P18621	RPL17
+	1.70872	-0.737981	P50238	CRIP1
	0.70197	-1.40498	P49756	RBM25
+	2.24043	-1.32143	Q9NYF8	BCLAF1
	0.385405	-1.18287	P26447	S100A4
+	1.73652	-2.75568	P17096	HMGA1
	0.588622	2.10549	Q9Y5B9	SUPT16H
+	2.34419	-1.20268	Q8NC51-2	SERBP1
+	2.60437	-1.69078	P11388	TOP2A
+	2.15107	-2.02566	P13984	GTF2F2
+	2.10716	-1.18598	P84098	RPL19
+	2.10716	-1.18598	P84098	RPL19
+	2.97124	-2.84808	P61254	RPL26
+	3.63263	-2.81728	P35637	FUS
+	1.65747	-0.489356	P82979	SARNP
	0.420176	1.33148	Q9NYF8	BCLAF1
+	1.10359	-0.627647	Q9NYF8	BCLAF1
	0.755648	-0.999256	A6NHR9	SMCHD1
+	1.19262	-2.50863	P42766	RPL35
+	3.43976	-1.93625	P26599	PTBP1
+	1.8102	-1.01565	Q92575	UBXN4
+	1.64453	-1.79324	Q14152	EIF3A
+	2.43605	-1.12612	O60841	EIF5B
+	3.15046	-1.7957	Q7Z7A4	PXK
+	4.93131	-3.1626	O60664	PLIN3
+	0.89712	-3.81477	P06748	NPM1
+	2.41248	-1.28988	P84098	RPL19
+	3.18601	-2.95649	Q15005	SPCS2
+	1.60407	0.672002	P42166	TMPO
+	2.28027	-6.28576	P46778	RPL21
	0.0258359	-0.198633	P62857	RPS28
+	3.15642	-2.1118	Q13263	TRIM28
+	1.14343	-0.94663	Q8WYA6	CTNNBL1
	0.315969	-1.35598	P61978	HNRNPK
+	1.78394	3.03072	Q14966	ZNF638
+	1.56624	-0.844988	Q8ND56	LSM14A
+	1.74927	-0.622174	Q9NZJ9	NUDT4
+	1.25009	-3.83143	Q16629	SRSF7
+	2.65096	-1.7015	Q9HAB8	PPCS
+	6.08987	-3.42249	Q13151	HNRNPA0
+	3.63052	-1.25974	P62491	RAB11A
	0.0340306	-0.111316	P02545	LMNA
	0.405599	-1.15565	Q96NC0	ZMAT2
+	1.98434	-1.59112	Q9Y6X1	SERP1
	0.608164	-0.424892	P18031	PTPN1
+	2.73906	-1.71273	P49207	RPL34
+	3.65347	-3.70396	Q9BV40	VAMP8
	0.68156	1.77277	P19338	NCL
	0.459747	-1.0191	Q15185	PTGES3
+	3.52587	-2.20479	P14317	HCLS1
+	1.73987	-1.80669	Q9Y230	RUVBL2
+	2.34881	-3.27615	P17096	HMGA1
+	3.46325	-1.73712	P84098	RPL19
+	1.00912	-1.44419	Q15691	MAPRE1
+	1.44756	-0.552529	P22626	HNRNPA2B1
	0.480222	-1.24719	Q92974	ARHGEF2
+	1.0429	-3.00913	Q13123	IK
+	4.25625	-2.34553	P37837	TALDO1
+	4.35798	-2.36137	P26373	RPL13
	0.789089	-2.83075	O75940	SMNDC1
	0.621474	-0.400914	P35637	FUS
+	3.18362	-1.73994	P78347	GTF2I
	0.520039	-0.360024	P78347	GTF2I
+	3.17077	-2.10208	P83731	RPL24
	0.642893	0.459163	Q5SSJ5-2	HP1BP3
+	1.25707	4.36548	P08670	VIM
+	2.48183	-1.17982	Q14847	LASP1
	0.351815	-2.02308	Q8WW12	PCNP
+	2.60338	-1.6658	P22087	FBL
	0.094891	-0.075141	Q9BUJ2	HNRNPUL1
+	2.62458	-1.4325	Q96RU3	FNBP1
+	1.78631	-1.18723	Q02880	TOP2B
+	2.60312	-1.14788	Q13523	PRPF4B
	0.970581	-0.517791	Q96MU7	YTHDC1
+	1.76639	-5.58278	P15311	EZR
+	3.10825	-0.999706	Q9Y383	LUC7L2
+	1.9209	-3.00848	P17844	DDX5
+	3.74257	-1.85148	P18621	RPL17
+	2.37628	-1.32253	Q9Y2J2-2	EPB41L3
+	3.16998	-2.07431	O75494	SRSF10
	0.173868	0.538922	P56537	EIF6
+	2.52966	-2.98512	P62910	RPL32
+	1.46874	-2.26804	Q14739	LBR
	0.187216	-0.498971	P23528	CFL1
	0.0715236	0.0919652	Q9HD15	SRA1
	0.41403	-0.429397	Q14137	BOP1
+	3.1768	-3.57972	P14317	HCLS1
	0.702637	-2.11571	Q6PKG0	LARP1
	0.926327	-0.238936	P38159	RBMX
+	0.999178	-3.35332	P46782	RPS5
	0.696484	-3.03795	P62805	H4C1
+	3.11248	-2.35239	Q92804	TAF15
+	1.19052	-0.70418	P42696	RBM34
+	3.65332	-2.94054	P33241	LSP1
	0.328821	-0.95484	Q92888	ARHGEF1
+	1.85368	-1.87421	Q9UKV3	ACIN1
	0.186138	-0.285241	Q9GZR2	REXO4
	0.714418	-0.600837	P25490	YY1
+	1.57213	-1.55934	Q13435	SF3B2
+	1.14568	-3.03897	Q14739	LBR
+	1.66785	-6.84127	P14317	HCLS1
+	4.51383	-2.7639	Q00839	HNRNPU
+	1.6456	-2.98148	Q00839	HNRNPU
+	1.39307	2.00382	Q9UKV3	ACIN1
+	1.20712	-2.04916	P62750	RPL23A
	0.787197	-1.74986	Q53GS9	USP39
	0.51591	2.15248	P08238	HSP90AB1
	0.703015	-0.271006	P57740	NUP107
	0.389248	-0.170192	Q96AT1	KIAA1143
+	3.33868	-1.09974	P51148	RAB5C
+	5.83159	-2.77389	P49915	GMPS
+	1.15968	-2.3259	Q7Z2W4	ZC3HAV1
+	0.826765	-3.10717	P42166	TMPO
	0.691834	-0.70523	P78316	NOP14
+	4.73408	-2.28905	O94804	STK10
+	1.14694	-1.51733	Q05655	PRKCD
+	1.21419	-1.37897	P55265	ADAR
+	1.23559	-2.32774	Q9H7B2	RPF2
	0.420264	0.393077	Q13094	LCP2
+	3.8366	-1.55746	O14974	PPP1R12A
+	3.30812	-2.7977	P25205	MCM3
+	2.4159	-3.97051	O60664	PLIN3
+	2.90336	-4.10441	P62899	RPL31
	0.809333	-0.284856	P20339	RAB5A
+	1.24171	-0.870695	D6RDA2	DEK
+	2.09536	-1.30009	P17480-2	UBTF
+	3.13253	-2.00923	Q13442	PDAP1
+	4.05657	-2.06086	Q66PJ3	ARL6IP4
+	1.44558	-2.27593	Q96H20	SNF8
+	2.51098	-2.11207	Q07020	RPL18
	0.276058	-0.607459	Q9Y3C1	NOP16
+	1.17444	-4.32887	P62910	RPL32
+	0.98686	-3.98221	P42166	TMPO
+	2.11446	-1.64651	P14866	HNRNPL
	0.788025	-3.314	Q05519	SRSF11
+	1.87048	-0.91855	P08621	SNRNP70
+	1.74484	-3.27711	P42224	STAT1
+	2.63796	-1.89591	Q14498	RBM39
+	2.26752	-2.31873	P12270	TPR
+	1.46592	-3.42538	O00161	SNAP23
+	2.34733	-1.14717	P62917	RPL8
+	1.62836	0.97473	Q96CT7	CCDC124
	0.615615	3.51203	Q9Y490	TLN1
+	2.05314	-2.1349	P49207	RPL34
+	1.03307	-1.08708	Q13422	IKZF1
	0.136662	-0.163453	Q8TAQ2	SMARCC2
+	1.55065	-1.34653	P08240	SRPRA
	1.12269	0.507	O15042	U2SURP
+	1.76478	-2.01523	P61927	RPL37
	0.270692	0.168259	Q29RF7	PDS5A
+	4.61292	-2.31146	P83731	RPL24
	0.0744015	0.432732	Q9P013	CWC15
+	6.21994	-2.26227	P39023	RPL3
	0.116979	-0.437021	Q05655	PRKCD
+	1.23721	-0.874881	O94776	MTA2
+	1.72285	7.20646	Q969M2	GJA10
+	4.6966	-2.92864	P51397	DAP
+	1.26262	-4.82316	P62241	RPS8
+	2.88948	-1.63312	Q13435	SF3B2
+	1.11686	-0.645258	Q9NR30	DDX21
+	2.71329	-1.04122	Q15050	RRS1
+	2.33316	-2.59823	P46778	RPL21
	0.518156	0.40517	Q5SSJ5	HP1BP3
+	3.57681	-1.43952	Q9NW64	RBM22
+	2.46741	-1.55524	P82979	SARNP
	0.514888	2.1533	Q15056	EIF4H
+	1.77442	-3.32677	P62424	RPL7A
+	2.09902	-1.80134	P26368	U2AF2
	0.731577	0.648875	P17844	DDX5
	0.62138	0.332791	Q14669-3	TRIP12
+	1.35158	-4.84235	P61978	HNRNPK
+	2.41718	-1.42558	P49756	RBM25
+	0.88777	-2.34612	P11387	TOP1
+	3.2387	-2.60764	O43399	TPD52L2
+	3.10051	-7.02899	Q07955	SRSF1
+	1.04412	0.734226	P60866	RPS20
+	2.15107	-2.39586	Q04637	EIF4G1
+	1.78821	-0.809482	Q14151	SAFB2
+	1.93006	-2.74667	P62750	RPL23A
+	2.84285	-2.42768	Q9H1E3	NUCKS1
	0.754463	-2.46343	Q13601	KRR1
+	1.08557	-2.20564	Q92688	ANP32B
	0.358005	-0.730922	P20962	PTMS
+	1.9474	-1.63947	O15117	FYB1
+	2.84846	-2.43845	Q9H1E3	NUCKS1
+	2.20024	-2.08052	Q9Y2W1	THRAP3
	0.204245	0.232937	Q7Z2W4	ZC3HAV1
+	3.40268	-2.29966	Q12906	ILF3
+	2.56034	-3.40549	Q92688	ANP32B
+	2.42177	-5.10645	P33241	LSP1
+	2.2724	-2.90702	P20700	LMNB1
+	2.17194	-2.88603	P84098	RPL19
+	2.05715	-1.90412	Q8NC51-2	SERBP1
+	1.27763	-1.21329	P51114	FXR1
	0.930814	-0.93237	P42167	TMPO
+	2.26216	-2.7641	P61927	RPL37
	0.0792775	0.625209	P07237	P4HB
+	2.48632	-2.27702	Q07955	SRSF1
	0.300604	-0.599035	Q13263	TRIM28
+	2.12057	-1.31456	Q13442	PDAP1
	0.231429	-0.398212	Q92804	TAF15
+	1.8801	-2.65394	Q14103	HNRNPD
+	0.822721	-3.45467	O00541	PES1
+	1.31973	-1.21308	Q9Y3T9	NOC2L
+	4.19771	-4.26614	P36578	RPL4
+	1.97439	-2.14825	P36578	RPL4
	0.0767967	-0.260661	P07910	HNRNPC
	0.0382431	-0.0503154	A6NHR9	SMCHD1
+	1.66756	-2.37239	P68104	EEF1A1
	0.0785462	-0.290691	P83731	RPL24
	0.323129	-0.374493	P27694	RPA1
+	3.21569	-1.95543	P23588	EIF4B
+	1.85201	-3.16975	Q15005	SPCS2
+	2.30842	-3.5374	P62888	RPL30
+	1.11718	-0.618744	Q9NTI5	PDS5B
+	3.71756	-1.935	O75533	SF3B1
	0.271541	-0.257963	Q96MW1	CCDC43
	0.628379	-1.54137	O75937	DNAJC8
+	2.18579	-0.743479	Q13422	IKZF1
	0.280663	-0.233814	P35637	FUS
+	4.28917	-1.88911	Q16181	SEPTIN7
+	4.39417	-2.4914	Q9UKV3	ACIN1
+	2.68338	-2.21416	Q9Y490	TLN1
	0.739588	-0.772632	Q8TDN6	BRIX1
+	2.23029	-1.38516	P62269	RPS18
	0.687204	-1.28476	Q9NQZ2	UTP3
	0.64857	2.28392	P60709	ACTB
+	2.17232	-1.07673	Q9Y450	HBS1L
+	1.96708	-1.18051	Q8WVK2	SNRNP27
	0.647059	-0.32027	Q8TDD1	DDX54
+	1.66954	0.64818	P17844	DDX5
+	1.13049	-0.926266	Q9BZZ5-2	API5
	0.24712	1.50284	P31949	S100A11
	0.00996034	-0.0353918	Q14980	NUMA1
+	2.76123	-2.26171	Q7Z7A4	PXK
+	2.25632	-1.01438	P46777	RPL5
+	2.43115	-1.34207	Q9Y6K0	CEPT1
+	1.02033	-0.761278	Q9NRY5	FAM114A2
+	4.99083	-3.08945	Q9NWB6	ARGLU1
+	3.27897	-1.79834	Q9UM00	TMCO1
	0.159831	-0.364124	Q8WYA6	CTNNBL1
	0.352079	-0.328876	P20290	BTF3
+	1.30106	-0.692709	P62851	RPS25
	0.128745	0.219197	Q9NVP1	DDX18
+	5.19149	-1.90479	Q13094	LCP2
	0.652718	-3.16591	Q71U36	TUBA1A
+	2.29375	-1.22816	O75475	PSIP1
+	3.97432	-2.4146	P18124	RPL7
	0.0400073	0.0803442	Q9UEE9	CFDP1
+	3.51244	-2.4063	Q9H257	CARD9
+	1.21909	-1.15314	O60231	DHX16
	0.575588	-2.3536	P42766	RPL35
	0.313981	-0.437693	P04406	GAPDH
+	1.51124	-1.9769	Q1KMD3	HNRNPUL2
	0.513835	-1.584	Q96T88	UHRF1
+	2.36138	-4.02763	Q15233	NONO
+	1.4308	-0.68967	Q7Z4V5	HDGFL2
+	3.50292	-2.03583	Q9UN86	G3BP2
+	2.27683	-1.72656	O75475	PSIP1
	0.00537114	-0.00447941	Q9Y3Z3	SAMHD1
+	2.34202	-1.71275	Q9H307	PNN
	0.504903	-0.607326	P27824	CANX
+	3.14308	-7.16599	Q9NYF8	BCLAF1
+	2.81936	-2.71149	Q9H1E3	NUCKS1
+	3.68276	-6.30248	P62841	RPS15
+	2.60598	-1.20844	Q15424	SAFB
+	4.72006	-2.79098	Q5SSJ5	HP1BP3
+	3.2263	-2.10659	Q9Y2W1	THRAP3
+	2.58266	-2.61067	O76021	RSL1D1
+	2.60295	-2.78519	Q9Y2W1	THRAP3
+	1.67066	-1.336	Q9UIG0	BAZ1B
+	2.18919	-1.37108	P46779	RPL28
+	1.26897	-0.909426	Q05D32	CTDSPL2
	0.710274	-1.14083	Q13541	EIF4EBP1
	0.214506	-0.419976	O95218	ZRANB2
+	1.92623	-3.9847	Q9HCG8	CWC22
+	2.89475	-1.33402	Q9BZF1	OSBPL8
+	3.81427	-2.07672	Q9NYF8	BCLAF1
+	1.55401	-4.41034	Q8WW12	PCNP
+	2.94485	-1.581	Q96QC0	PPP1R10
+	3.8443	-3.05226	Q8IYB3	SRRM1
+	2.66296	-5.45246	Q92522	H1-10
	0.72625	-0.968018	O75533	SF3B1
+	1.53125	-1.46033	P42167	TMPO
+	2.18263	-0.611444	Q15050	RRS1
+	2.97948	-1.70632	Q9BZZ5	API5
	0.503592	-1.01578	Q99729	HNRNPAB
+	2.63983	-0.841166	P55008	AIF1
+	5.25804	-1.99951	Q9Y5B9	SUPT16H
+	3.02976	-2.56801	P61254	RPL26
+	3.64155	-3.64273	P16949	STMN1
+	4.84885	-6.69039	P39023	RPL3
+	1.60267	-3.79197	P61247	RPS3A
	0.377212	-1.33221	Q9UK76	JPT1
+	1.62814	-1.22952	P83881	RPL36A
	0.123921	-0.684764	Q8WVC0	LEO1
+	3.13227	-2.59745	Q7Z5L9	IRF2BP2
	0.26739	0.594894	P42166	TMPO
	0.645217	-0.70947	P82970	HMGN5
+	1.80584	-2.07068	P06400	RB1
+	2.83768	-1.89706	Q96KR1	ZFR
	0.632816	3.03886	Q9UKV3	ACIN1
+	4.61218	-4.1084	Q96AE4	FUBP1
	0.547323	-0.529382	Q8IY81	FTSJ3
+	2.77167	-2.15099	Q53GS9	USP39
+	1.15669	-1.68673	P62701	RPS4X
+	3.69562	-9.13253	P31146	CORO1A
	0.549557	-0.572685	P23588	EIF4B
+	4.47565	-2.43655	Q9H7B2	RPF2
+	4.36243	-1.47261	Q9BRP8	PYM1
+	1.51122	-1.70493	O15541	RNF113A
	0.394153	1.01362	Q92974	ARHGEF2
+	1.98838	-2.43205	O75822	EIF3J
	0.0195493	0.0795927	O95232	LUC7L3
	0.778669	-3.59652	Q9BYX7	POTEKP
+	4.04543	-3.07158	Q9NX24	NHP2
	1.01118	-0.640269	Q66K74	MAP1S
+	2.71159	-1.37044	Q8WTT2	NOC3L
+	2.45698	-2.03912	Q9Y2Z0	SUGT1
+	1.87504	-1.03799	P36578	RPL4
	0.470769	-1.06815	P07237	P4HB
+	2.19144	-1.23069	Q13427	PPIG
+	4.9656	-1.9698	Q92841	DDX17
+	1.57306	-3.13457	P26038	MSN
+	1.92224	-0.96148	Q7L014	DDX46
+	1.97174	-1.41003	P23193	TCEA1
+	3.67477	-2.44807	Q9H939	PSTPIP2
+	2.45265	-1.69411	P27635	RPL10
	0.0740462	-0.319843	O95232	LUC7L3
+	1.90211	-2.73046	Q14161	GIT2
+	1.01281	-1.1715	Q53QZ3	ARHGAP15
+	2.99089	-1.83837	O15042	U2SURP
	0.375416	0.318171	Q8IXK0	PHC2
+	1.33981	-2.52369	Q9P013	CWC15
	0.315939	-1.25958	P07910	HNRNPC
+	2.197	-1.18728	Q9Y6I4	USP3
+	3.15059	-2.76553	P60709	ACTB
+	3.49619	-2.2061	Q9BUJ2	HNRNPUL1
+	3.45483	-1.86579	O43143	DHX15
+	3.0396	-1.25374	Q96I25	RBM17
	0.515901	-2.84769	Q4G0J3	LARP7
	0.301427	1.44172	Q13542	EIF4EBP2
	0.485527	0.416703	P17844	DDX5
+	1.6605	-3.77927	Q9UQE7	SMC3
+	2.09721	-1.46519	P49711	CTCF
+	4.52236	-1.48494	Q99439	CNN2
+	2.26671	-1.86128	Q9NYF8	BCLAF1
	0.434863	-0.653073	Q99490	AGAP2
	0.473742	0.558131	P17844	DDX5
+	4.27824	-3.18782	P62750	RPL23A
+	1.8552	-2.83057	Q32MZ4	LRRFIP1
+	1.62445	-1.61559	Q9Y6W5	WASF2
+	0.87087	-2.95693	O60828	PQBP1
	0.0298269	0.106274	P11387	TOP1
	0.543869	-0.997076	Q01844	EWSR1
	0.245092	0.389568	P60468	SEC61B
+	0.930387	-3.47682	P82970	HMGN5
+	4.73122	-3.10196	O43516	WIPF1
	0.789165	-0.615632	Q9BY77	POLDIP3
+	1.7019	-0.954681	P09012	SNRPA
	0.722977	-2.85674	P07237	P4HB
	0.312054	-1.23286	Q6P179	ERAP2
	0.785563	-0.678487	P23396	RPS3
	0.504709	-0.284562	P14598	NCF1
+	1.83422	-0.86266	P98175	RBM10
+	1.69689	-1.04245	Q9NRN7	AASDHPPT
+	1.77651	-5.56602	P19338	NCL
+	2.7644	-2.68619	P40429	RPL13A
+	5.49021	-2.8879	P38919	EIF4A3
+	1.05675	-0.903548	Q71UM5	RPS27L
+	2.89626	-2.92498	Q32MZ4	LRRFIP1
+	2.17391	-2.11287	P83731	RPL24
+	1.96412	-1.41447	P61964	WDR5
+	4.35938	-2.93887	P36578	RPL4
	0.0738547	-0.146426	Q66K14	TBC1D9B
+	1.92242	-2.01986	Q9P0L0	VAPA
+	3.25211	-2.5982	P50914	RPL14
	0.245364	-0.460698	Q13619	CUL4A
+	1.90775	-1.2165	Q7Z5L9	IRF2BP2
+	2.0657	-1.62863	Q5JTV8	TOR1AIP1
	0.27085	0.638788	P55081	MFAP1
	0.0592784	0.450768	P19878	NCF2
+	3.4069	-1.70425	Q9UHB9	SRP68
+	1.75951	-1.93065	Q53GS9	USP39
+	2.67983	-2.44086	P51397	DAP
	0.598679	-2.91948	Q8IZ96-10	CMTM1
+	5.03079	-3.38137	O94776	MTA2
	0.0993645	-0.122734	Q8IXQ4	GPALPP1
+	2.19583	-1.71315	O00160	MYO1F
+	3.60138	-2.23607	P18124	RPL7
	0.464622	-1.41393	P84101	SERF2
+	3.22932	-2.40692	P30085	CMPK1
+	2.76627	-4.58784	Q92974	ARHGEF2
	0.57128	-1.43095	P14317	HCLS1
+	3.37592	-2.31142	P46777	RPL5
+	1.28989	-2.94189	Q86V81	ALYREF
	0.629616	-0.562511	P17844	DDX5
+	1.50793	-3.18058	P55265	ADAR
	0.737258	-1.8596	Q969H8	MYDGF
	0.125914	-0.284703	Q96A33	CCDC47
+	1.73879	-0.841488	Q9NW13	RBM28
	0.275297	-0.779566	P11387	TOP1
	0.298454	-1.12332	P52298	NCBP2
+	1.04215	-3.90194	Q7L591	DOK3
+	2.16663	-2.44377	Q9Y3T9	NOC2L
+	3.78743	-2.95058	Q9NYF8	BCLAF1
+	2.29931	-0.993335	P83881	RPL36A
+	1.5423	1.14663	Q9UII2	ATP5IF1
	0.447805	-2.05586	P09661	SNRPA1
+	1.81499	1.57372	P30613	PKLR
+	3.557	-2.89775	P61247	RPS3A
	1.14598	-0.341374	Q92785	DPF2
	0.619691	-0.729471	Q9H6F5	CCDC86
+	1.06199	1.07694	P07737	PFN1
+	2.71088	-1.97835	P62917	RPL8
+	4.22586	-0.943608	Q9BWJ5	SF3B5
+	2.41826	-1.67583	P62847	RPS24
+	2.30932	-2.6233	O60264	SMARCA5
	0.0275655	-0.078794	P46087	NOP2
+	1.11861	-1.92003	Q96CT7	CCDC124
+	2.02829	-0.842883	Q9NVP1	DDX18
	0.658914	-2.24407	Q9NYF8	BCLAF1
	0.628239	0.455982	Q14980	NUMA1
	0.0909041	0.15806	P61927	RPL37
+	1.65816	-6.11124	P62701	RPS4X
	0.717666	-1.85242	P60709	ACTB
+	1.0754	-2.1939	O00148	DDX39A
+	3.4786	-1.53354	Q9BW71	HIRIP3
+	4.29598	-1.88029	Q99439	CNN2
+	1.74666	-1.41668	Q9NRY2	INIP
+	1.52977	-1.04378	Q9Y314	NOSIP
+	1.73184	1.2994	Q96CT7	CCDC124
+	2.79396	-1.3662	Q9UH99	SUN2
+	4.90257	-2.99919	O95232	LUC7L3
+	2.00813	-1.11507	P51608	MECP2
+	2.33693	-1.56477	P82979	SARNP
	0.734814	-2.93367	Q5SY16	NOL9
+	1.9178	-2.64221	Q8IX12	CCAR1
+	2.56337	-2.45809	P63173	RPL38
+	1.02013	-3.70398	Q13442	PDAP1
+	1.03153	-3.72127	P06733	ENO1
+	1.37814	-0.830114	Q9Y314	NOSIP
+	0.935557	-1.62997	Q9UMY4	SNX12
+	1.34021	-0.82424	Q13492	PICALM
	0.420691	-0.41383	Q14241	ELOA
	0.0740946	-0.151772	Q8TDN6	BRIX1
+	3.48881	-2.25524	O43148	RNMT
+	1.57032	-2.0365	Q13427	PPIG
+	1.43827	-2.40092	Q99459	CDC5L
	0.273422	1.38207	Q01831	XPC
	0.884692	0.853878	Q96N64	PWWP2A
+	3.0939	-1.46486	Q9BT23	LIMD2
	0.596824	-0.767761	Q92522	H1-10
+	2.8808	-1.54568	Q9HCS7	XAB2
	0.421697	0.261368	Q96T37	RBM15
+	1.2484	-3.46331	P48444	ARCN1
+	2.58129	-1.21364	P62861	FAU
+	1.66141	-1.75039	P83881	RPL36A
+	1.19166	-4.10254	P42768	WAS
+	1.79432	-1.92365	P82979	SARNP
	0.251607	0.352736	Q9BY77	POLDIP3
	0.438187	2.93068	P57053	H2BS1
	0.218062	0.423012	P61927	RPL37
	0.661114	-2.67251	Q9Y383	LUC7L2
	0.582222	-1.02754	P11388	TOP2A
	0.601266	-0.80019	Q9UBB5	MBD2
+	1.97307	-6.20635	Q9BXP5	SRRT
+	3.18226	-2.49111	Q14839	CHD4
+	1.2857	-1.2108	Q8IY81	FTSJ3
	0.889488	-0.979949	P17026	ZNF22
	0.591789	-2.48648	P13984	GTF2F2
+	1.80327	-5.81787	P09493	TPM1
+	1.11344	-4.0632	P09651	HNRNPA1
	0.163956	0.453964	Q9UFW8	CGGBP1
	0.0962444	-0.0998182	Q96EV2	RBM33
+	1.31733	-4.26456	Q16543	CDC37
+	3.11188	-1.73874	O00571	DDX3X
	0.223218	-1.76276	Q96BZ9	TBC1D20
+	1.79325	-1.01884	Q9H2U2	PPA2
+	1.03037	-3.68337	P49458	SRP9
+	2.44356	-1.18445	A0A0G2JJL1	WDR46
+	2.37364	-0.819919	P23497	SP100
	0.688585	-0.54324	O00571	DDX3X
	0.0791184	0.138995	P61927	RPL37
	0.0284101	0.117241	P05141	SLC25A5
+	2.10494	-2.6593	Q14152	EIF3A
+	2.18913	-1.01742	Q8WUD4	CCDC12
+	1.56635	-1.9153	P17096	HMGA1
+	3.63949	-3.24618	Q6P2Q9	PRPF8
+	1.91823	-5.82284	Q08945	SSRP1
+	4.72088	-3.33455	P84098	RPL19
	0.795447	1.89591	Q9NX58	LYAR
	0.122101	-0.724317	Q5VTL8	PRPF38B
	1.19079	0.472348	P55081	MFAP1
	0.00865201	-0.0130811	P49711	CTCF
+	1.88092	-3.22592	O00160	MYO1F
+	2.44827	-1.92815	P29590	PML
+	3.73611	-2.03727	P46778	RPL21
+	2.48881	-1.33603	P35269	GTF2F1
+	3.52982	-2.8465	P46778	RPL21
+	2.69604	-3.37832	P36578	RPL4
+	3.66596	-3.94769	P18124	RPL7
	0.165446	-0.0964065	Q9BQG0	MYBBP1A
+	4.93579	-8.01936	Q12874	SF3A3
+	3.263	-3.93358	Q14839	CHD4
	0.189366	0.69451	P62244	RPS15A
+	2.94954	-3.24075	Q14493	SLBP
+	1.56635	-1.9153	P17096	HMGA1
+	4.0622	-1.76422	Q13442	PDAP1
	0.381621	-0.588745	O14974	PPP1R12A
	0.855582	-0.795742	Q6KC79	NIPBL
+	3.91735	-2.66618	Q00839	HNRNPU
+	2.51857	-3.39554	Q9Y490	TLN1
+	1.94798	-1.50753	Q9H7B2	RPF2
+	1.38898	-1.1575	Q13442	PDAP1
+	1.5773	-1.72486	Q969M7	UBE2F
+	1.06584	-3.222	Q8ND56	LSM14A
	0.529913	-2.28271	U3KPU8	PGRMC2
	0.102252	-0.0866938	Q9UPT8	ZC3H4
+	2.3891	-0.899189	P56182	RRP1
+	4.43738	-1.85433	O43399	TPD52L2
	0.0509892	-0.197836	Q92974	ARHGEF2
	0.0562856	0.045701	Q9BZZ5	API5
+	0.844404	-3.63547	Q9HCG8	CWC22
	0.564504	-0.616312	O15541	RNF113A
	0.202179	-0.396289	Q8WXI9	GATAD2B
+	1.46006	-2.56161	Q9Y3A5	SBDS
+	2.5274	-4.00088	P60709	ACTB
+	0.977532	-2.16665	Q14684	RRP1B
	0.788096	-1.04969	Q15424	SAFB
+	3.97467	-1.92506	O00148	DDX39A
+	2.2019	-1.66958	P15880	RPS2
+	3.70729	-1.96512	O43399	TPD52L2
+	1.34927	0.636556	Q9NRL2	BAZ1A
	0.58866	0.327611	P48634	PRRC2A
+	1.45121	-1.49283	Q6UX04	CWC27
	0.210819	1.14172	Q9Y5B9	SUPT16H
+	2.02835	-1.43704	P16615	ATP2A2
+	2.21667	-2.80438	Q8NC51-2	SERBP1
	0.539145	-0.604415	P78347	GTF2I
+	5.43848	-3.20412	O00567	NOP56
+	1.95751	-1.30815	Q02543	RPL18A
	0.646019	-1.16413	Q13094	LCP2
	0.604733	-0.427492	Q14980	NUMA1
+	3.56793	-1.01597	Q99459	CDC5L
+	0.94116	-0.987239	Q9UGI8	TES
	0.327436	-1.43049	P60174	TPI1
+	1.36104	-1.44167	Q6IN85	PPP4R3A
	0.370991	-0.763764	Q14498	RBM39
+	1.74151	-1.43268	Q14839	CHD4
+	2.89836	-3.16006	Q13094	LCP2
+	3.29791	-0.858644	Q15418	RPS6KA1
+	1.15455	-0.883288	P35637	FUS
	0.657926	-1.1911	P42167	TMPO
	1.20442	0.413368	Q9UFW8	CGGBP1
+	1.09676	1.34015	Q8TDD1	DDX54
+	1.53281	-1.98043	Q9H0C8	ILKAP
+	3.44981	-2.63866	P50914	RPL14
+	0.957416	-3.59032	Q1KMD3	HNRNPUL2
	0.191742	0.198516	Q9BRD0	BUD13
	0.547235	0.556564	Q9Y421	FAM32A
+	2.56153	-2.41127	P15880	RPS2
+	0.89215	-1.96637	Q9NYF8	BCLAF1
	0.373167	-0.871819	P49959	MRE11
+	1.09028	-2.19383	Q96QH2	PRAM1
+	3.54907	-2.14755	Q13442	PDAP1
	0.588773	-0.617481	Q14980	NUMA1
+	1.83983	-1.14839	P18887	XRCC1
	0.8275	-0.776557	O75122	CLASP2
	0.51654	0.168506	Q92785	DPF2
+	2.18438	-2.37959	Q5JTH9	RRP12
	0.504661	-0.403946	P40925	MDH1
+	3.4797	-2.43666	P84098	RPL19
+	2.16141	-1.51841	Q9NW64	RBM22
	0.10446	-0.598286	Q8WU79	SMAP2
+	3.29629	-2.56741	P23588	EIF4B
+	3.38783	-4.31576	Q9P013	CWC15
+	3.11081	-3.26333	P53041	PPP5C
+	2.81966	-2.03959	O95544	NADK
+	1.02044	-4.61288	Q99848	EBNA1BP2
+	1.71834	-2.45959	Q02878	RPL6
+	1.18268	-4.38417	Q9UKV3	ACIN1
+	1.66094	-2.06118	Q9BW71	HIRIP3
+	1.22421	-2.18973	P25098	GRK2
	0.661246	0.479158	Q9Y388	RBMX2
+	1.18043	-4.72204	Q96S44	TP53RK
+	6.43128	-1.11516	Q9Y228	TRAF3IP3
+	2.56652	-3.23114	Q9UNZ2	NSFL1C
+	2.22368	-3.63912	O75643	SNRNP200
	0.0541491	-0.0801387	Q9BTA9	WAC
+	1.66632	-4.50365	Q14152	EIF3A
+	0.849404	-3.3278	P42167	TMPO
+	5.9623	-2.72628	Q99439	CNN2
+	1.81273	-2.50143	Q8IWS0	PHF6
+	2.23751	-2.41389	P41223	BUD31
+	4.73024	-7.73309	Q15691	MAPRE1
	0.392044	-0.521194	P36871	PGM1
	0.337858	0.193233	Q99590	SCAF11
+	3.8332	-2.12231	O94804	STK10
+	1.46633	-3.52187	P09651	HNRNPA1
+	1.07001	-3.71214	Q92609	TBC1D5
+	2.04265	-1.84713	Q9BY77	POLDIP3
+	1.93111	-5.92876	Q9UQ80	PA2G4
+	1.49444	-5.48578	Q14683	SMC1A
+	6.10515	-5.05292	P23588	EIF4B
+	2.38741	-1.64386	P62241	RPS8
+	2.83367	-3.15372	Q06323	PSME1
+	2.60217	-1.57461	P42167	TMPO
+	1.81645	-5.52312	Q13098	GPS1
	0.869563	-0.607175	Q14151	SAFB2
+	3.55402	-3.27093	Q15424	SAFB
+	1.4129	-1.72448	O95926	SYF2
	0.707163	-1.72564	O60493	SNX3
+	2.36812	-1.53435	P60709	ACTB
+	1.46236	-4.14796	P35269	GTF2F1
+	2.05274	-2.0985	P20700	LMNB1
+	1.82163	0.588809	P61158	ACTR3
+	1.79895	-2.35517	P35579	MYH9
+	2.96285	-4.45388	P60842	EIF4A1
+	1.14084	-0.745552	Q99547	MPHOSPH6
+	1.82457	-2.23805	P62280	RPS11
+	1.76794	-1.66051	Q8WXI9	GATAD2B
	0.00416807	0.00968742	O00571	DDX3X
	0.406976	-2.15716	P20700	LMNB1
	0.521003	-1.47132	P46778	RPL21
+	1.54128	-1.3442	Q8IYB3	SRRM1
+	1.43429	-2.21914	P17844	DDX5
	0.0182941	0.118482	P60709	ACTB
	0.0746305	-0.24563	Q14690	PDCD11
+	2.06403	-1.12818	O43663	PRC1
+	1.60589	-1.04612	Q14847	LASP1
+	2.99675	-4.02628	O15143	ARPC1B
+	1.70367	-1.81822	O75533	SF3B1
+	1.93425	-5.47186	Q15942	ZYX
+	1.39972	-4.16917	Q99459	CDC5L
+	1.66145	-3.68419	Q71U36	TUBA1A
+	2.01228	-1.69006	Q13541	EIF4EBP1
+	1.81879	-1.70958	O75683	SURF6
+	1.4579	-3.8084	Q7L1Q6	BZW1
+	2.75955	-2.23017	O60264	SMARCA5
+	0.944025	-1.46603	Q6JBY9	RCSD1
+	1.56585	-4.92521	P50579	METAP2
+	4.30357	-2.37346	O00160	MYO1F
	0.312216	-1.39301	P05141	SLC25A5
+	2.91496	-2.443	Q00688	FKBP3
	0.527327	-0.151315	Q86VM9	ZC3H18
+	2.47516	-1.994	P36578	RPL4
+	3.46957	-3.03735	Q9P013	CWC15
+	2.37509	-1.95066	Q01780	EXOSC10
+	2.79931	-1.63013	P50991	CCT4
+	4.7566	-1.95878	P06400	RB1
+	2.93481	-1.56023	P82979	SARNP
	0.262509	-1.75142	O75533	SF3B1
+	3.73387	-3.52283	O00233	PSMD9
+	1.16608	-2.20224	Q8NC51	SERBP1
+	4.99953	-2.74186	Q92945	KHSRP
+	3.74164	-1.39243	Q9BVP2	GNL3
+	1.65488	-2.93657	Q9Y2X3	NOP58
	0.412242	0.46798	P42766	RPL35
+	2.59378	-1.87849	Q15020	SART3
+	4.87959	-2.67659	P46779	RPL28
+	4.45546	-2.84751	Q9Y490	TLN1
	0.976649	-0.700994	O75592	MYCBP2
+	1.66987	-4.68507	P48444	ARCN1
+	2.43709	-1.1559	Q96NC0	ZMAT2
	0.11938	0.132514	P46013	MKI67
+	3.62605	-2.27635	Q14739	LBR
	0.784125	-1.15193	Q00341	HDLBP
	0.615307	-0.775937	Q8WW12	PCNP
+	2.31388	-1.90857	Q8WTT2	NOC3L
+	2.18643	-1.86038	Q9Y5B9	SUPT16H
+	1.37573	-1.83299	Q53QZ3	ARHGAP15
+	1.80275	-1.20062	Q9Y2R4	DDX52
+	3.22281	-3.98652	P15311	EZR
+	1.54053	-4.29952	O43818	RRP9
	0.547787	-2.84772	Q9NR30	DDX21
+	3.19094	-2.25957	Q9Y2W1	THRAP3
+	1.36558	-2.41451	P62424	RPL7A
+	1.59751	-0.589386	Q14980	NUMA1
+	1.45202	0.678585	Q86Y07	VRK2
	0.209204	-1.12904	P50991	CCT4
+	2.15628	-1.31233	P62241	RPS8
+	1.29121	-0.516318	Q9Y520	PRRC2C
+	3.9266	-2.12209	Q9UN86	G3BP2
+	2.47347	-2.11437	Q9H000	MKRN2
+	2.16407	-1.73303	Q96G23	CERS2
+	1.0474	-0.799018	P49411	TUFM
+	2.64489	-2.0949	P26368	U2AF2
+	2.4143	-1.07516	Q15424	SAFB
	0.291157	-0.225358	Q9NVN8	GNL3L
+	1.68638	-0.81221	Q96QC0	PPP1R10
	0.0628917	0.0601139	Q53EL6	PDCD4
+	2.57797	-2.0072	Q9H910	JPT2
+	2.56353	-1.08428	Q8WWY3	PRPF31
	0.425736	-1.20453	Q01844	EWSR1
+	1.08436	-0.701418	Q9NVN8	GNL3L
+	1.27613	-4.13897	O15042	U2SURP
+	2.94757	-8.16067	Q01130	SRSF2
+	2.80863	-1.23772	O14974	PPP1R12A
	0.327609	-1.54166	Q8N684	CPSF7
+	3.97578	-3.61008	O75531	BANF1
+	1.27131	-0.627886	Q14980	NUMA1
	0.810174	-1.73446	P17844	DDX5
+	3.49874	-3.97873	P55209	NAP1L1
+	3.96254	-1.65521	Q92835	INPP5D
+	1.43312	-1.89723	P62917	RPL8
	0.699803	2.36085	P62280	RPS11
+	1.74034	-0.535016	Q9Y520	PRRC2C
+	2.33461	-1.76637	Q8NEY8	PPHLN1
	0.501693	-2.29299	P00441	SOD1
	0.576815	-3.20156	P23588	EIF4B
+	4.16984	-5.77348	P51858	HDGF
+	3.07637	-3.10931	O43776	NARS1
+	2.1901	-2.26319	Q8TDN6	BRIX1
	0.394496	0.822284	P32969	RPL9
+	3.01763	-2.37006	Q15424	SAFB
+	3.47182	-3.27682	P26368	U2AF2
	0.105775	-0.0600157	Q9NVU7	SDAD1
+	4.06742	-2.4233	P46779	RPL28
+	1.8781	-2.80028	O75912	DGKI
+	1.45844	-1.75393	P78344	EIF4G2
+	1.44399	-0.588607	P17676	CEBPB
	0.668608	-3.94243	Q99426	TBCB
+	3.75418	-1.24057	Q5JTV8	TOR1AIP1
+	3.59307	-2.3638	Q9BW71	HIRIP3
+	1.08533	-0.736092	Q92619	ARHGAP45
+	4.24815	-8.18094	Q9Y490	TLN1
	0.756781	-1.15292	Q14684	RRP1B
+	2.96995	-1.47085	Q9Y490	TLN1
	0.569312	0.367344	Q9UK61	TASOR
+	2.48128	-1.82742	O75688	PPM1B
+	1.71209	-1.01693	Q96F86	EDC3
	0.156067	0.510862	P84243	H3-3A
	0.794569	-0.604777	Q9HCD5	NCOA5
	0.0969254	-0.322813	P68104	EEF1A1
	0.580173	-1.87008	Q9UKY7	CDV3
+	1.99014	-2.65383	Q01831	XPC
	0.313231	-0.991657	O43399	TPD52L2
+	2.2973	-3.31111	O95758	PTBP3
+	2.80499	-2.84148	Q9UKY7	CDV3
+	2.07282	-1.41284	P61927	RPL37
+	3.56072	-2.48024	Q14980	NUMA1
+	2.60519	-2.13489	P09012	SNRPA
	0.313945	-0.954546	O76021	RSL1D1
	0.00525033	-0.013062	P49773	HINT1
	0.73277	-2.63105	Q01780	EXOSC10
	0.519683	1.26797	O15355	PPM1G
+	4.74985	-3.44935	O43768	ENSA
+	1.37318	-1.45334	P50914	RPL14
	0.242577	-1.32944	Q9P2N5	RBM27
	0.57143	0.284944	Q9Y2R4	DDX52
+	0.958721	-3.25654	Q9Y262	EIF3L
	0.63631	-0.542676	Q9H7N4	SCAF1
	0.00926895	0.0625982	Q92835	INPP5D
+	1.62586	-1.09844	Q53QZ3	ARHGAP15
+	1.83217	-1.75609	Q9Y2W1	THRAP3
	0.315895	0.133914	Q5JTH9	RRP12
+	3.17021	-2.55667	Q6P1J9	CDC73
+	1.51588	-0.633828	Q9Y3A4	RRP7A
+	0.893669	-1.83189	P27694	RPA1
	0.197499	1.00857	O43290	SART1
+	3.48537	-6.16076	P18077	RPL35A
+	1.39258	-0.53408	P42167	TMPO
+	1.43021	-4.27969	Q1KMD3	HNRNPUL2
+	1.99364	-3.20631	Q13442	PDAP1
+	1.3731	-1.71149	Q14847	LASP1
+	1.85147	-1.53267	P46940	IQGAP1
+	1.47367	-1.05999	Q15853	USF2
+	2.41539	-1.83559	P62847	RPS24
+	1.69764	-4.09848	Q96MW1	CCDC43
+	2.33034	-1.35411	Q86X95	CIR1
+	1.94623	-1.28984	Q14669	TRIP12
+	3.03735	-1.08	Q9BZE4	GTPBP4
	0.313053	-0.637681	Q04637	EIF4G1
+	2.80123	-2.48027	Q9NZJ9	NUDT4
	0.377031	1.00116	O43143	DHX15
	0.625443	-0.526824	P46781	RPS9
+	1.27575	-2.62703	Q9UKY7-2	CDV3
+	4.26444	-2.27734	Q96AE4	FUBP1
+	2.26473	-2.58665	Q15052	ARHGEF6
+	3.15151	-1.67299	Q9UQ35	SRRM2
+	1.45687	-1.85311	Q15050	RRS1
+	3.46938	-2.76767	O43914	TYROBP
	0.425915	-0.492806	Q12824	SMARCB1
+	2.25145	-5.89977	Q13247	SRSF6
+	1.0067	-2.12027	P16949	STMN1
+	2.82066	-1.77621	P49207	RPL34
+	4.35022	-2.92052	P35659	DEK
	0.779039	-2.36491	Q92785	DPF2
	0.785145	-1.04074	P17844	DDX5
+	2.09392	-5.34466	O75533	SF3B1
+	1.52486	-4.74585	Q9BVG4	PBDC1
	0.193769	1.10254	Q9UJA5	TRMT6
+	1.74656	-1.45706	Q7LDG7	RASGRP2
+	4.2905	-2.46811	O14776	TCERG1
+	4.42717	-1.7317	P27635	RPL10
	0.168716	-0.261811	Q13094	LCP2
	0.265293	-0.76889	P42167-2	TMPO
+	1.95356	-0.793337	Q7Z417	NUFIP2
+	1.27109	-0.572264	O15042	U2SURP
+	4.93303	-2.99298	O60869	EDF1
+	1.19783	-0.983078	Q68D10	SPTY2D1
	0.093303	-0.0757947	Q8IY81	FTSJ3
+	2.56453	-5.37001	Q32MZ4	LRRFIP1
+	1.00214	-1.30701	Q13428	TCOF1
+	0.835729	-2.9236	O75643	SNRNP200
+	4.03513	-2.9415	O95218	ZRANB2
	0.517609	-1.05078	Q86U38	NOP9
	0.547922	-2.59507	Q9NWH9	SLTM
+	2.48459	-2.13913	Q04637	EIF4G1
+	2.62541	-1.00895	Q9NTI5	PDS5B
+	1.08044	-5.01583	O94776	MTA2
+	2.27436	-0.627789	Q12888	TP53BP1
+	1.59273	-2.45103	Q6PK04	CCDC137
	0.538956	0.540864	Q96QD9	FYTTD1
+	2.9565	-2.86941	Q92945	KHSRP
+	1.53939	-2.892	Q8TDN6	BRIX1
+	3.17066	-2.75713	P07437	TUBB
	0.336815	1.56808	Q9UM07	PADI4
+	1.90994	-1.45397	P51991	HNRNPA3
+	1.47058	-1.02239	P46776	RPL27A
	0.503308	-0.494645	P52566	ARHGDIB
+	2.46686	-1.20089	Q92835	INPP5D
+	2.97676	-1.41816	Q92686	NRGN
+	0.839713	-2.84401	Q04637	EIF4G1
	0.292548	-0.978272	P62913	RPL11
+	2.25026	-0.96494	P20700	LMNB1
+	1.83854	-5.06303	Q68E01	INTS3
+	2.39437	-1.82938	O00425	IGF2BP3
+	2.75984	-2.27298	O15226	NKRF
+	3.80178	-2.73901	P41227	NAA10
+	3.15207	-1.94113	P49207	RPL34
	0.313945	-0.954546	O76021	RSL1D1
+	5.76838	-3.46764	P36578	RPL4
+	3.35713	-2.13535	Q01518	CAP1
+	2.57467	-2.19098	O15042	U2SURP
+	1.55063	-1.3164	Q13123	IK
+	2.8634	-2.24466	Q96I25	RBM17
	0.40475	-0.260079	Q9Y2U8	LEMD3
+	1.17625	-3.10297	Q08J23	NSUN2
	0.0153319	-0.124067	Q86V81	ALYREF
+	1.02853	-1.3149	P35249	RFC4
+	1.54163	-1.12592	Q9UKV3	ACIN1
+	2.67286	-4.18331	O75533	SF3B1
+	1.93014	-0.939579	Q29RF7	PDS5A
+	0.909088	-4.1232	P61978	HNRNPK
+	1.83496	-1.99981	Q13573	SNW1
+	1.75474	-5.72669	Q68E01	INTS3
	1.10137	0.547698	Q14669	TRIP12
+	2.16835	-5.13394	Q9BZZ5	API5
+	4.47541	-3.02318	Q96QH2	PRAM1
+	2.23183	-2.34674	Q96MU7	YTHDC1
+	2.75154	-1.81355	P49207	RPL34
	0.150162	-0.375301	Q9Y3C1	NOP16
	0.625443	-0.526824	P46781	RPS9
	0.0767409	0.409488	Q9BY42	RTF2
+	3.85242	-4.42413	Q01130	SRSF2
+	2.02441	-5.79104	P61978	HNRNPK
+	2.34259	-2.48041	O43399-2	TPD52L2
+	2.0849	-2.33663	Q15019	SEPTIN2
+	5.13626	-3.01238	P26358	DNMT1
+	3.40292	-1.57917	Q13435	SF3B2
+	2.58899	-2.75055	O00233	PSMD9
+	2.5708	-4.06445	P83731	RPL24
	0.641507	2.87788	Q9NZV6	MSRB1
+	0.966452	-1.13645	O00429	DNM1L
+	4.8532	-3.13904	O43143	DHX15
	0.329427	-1.79527	Q99661	KIF2C
+	2.64369	-3.09378	P24534	EEF1B2
+	2.32138	-3.95421	P84243	H3-3A
+	3.03324	-2.37864	Q14684	RRP1B
	0.4408	0.319966	Q96ME7	ZNF512
+	2.18888	-7.49319	Q9BUJ2	HNRNPUL1
	0.557188	-0.237565	P05141	SLC25A5
+	1.16681	-1.37283	Q9UIS9	MBD1
+	2.86678	-1.28059	P29083	GTF2E1
+	2.62181	-2.53806	Q9BUQ8	DDX23
+	1.01809	-2.96943	P26358	DNMT1
+	1.22744	-1.19502	P63173	RPL38
+	2.84691	-0.574864	O75683	SURF6
	0.302859	0.380857	O95243	MBD4
+	1.77555	-0.500737	O00170	AIP
+	1.21448	-1.10778	Q05519	SRSF11
+	2.64494	-2.25736	Q9BV57	ADI1
+	0.872551	-2.5163	P04406	GAPDH
+	1.58703	-2.22734	Q12789	GTF3C1
+	1.26819	-4.19231	Q14739	LBR
+	1.31896	-3.72345	P50570	DNM2
+	2.30345	-2.15128	P12268	IMPDH2
+	1.54296	-1.42829	Q13263	TRIM28
+	2.79447	-2.56764	Q92841	DDX17
	0.299096	-0.224339	Q6ZUT1	NKAPD1
	0.193677	-0.398269	P62753	RPS6
+	2.68802	-1.47115	P61020	RAB5B
	0.199781	-0.437909	O75643	SNRNP200
	0.0423813	-0.0834575	O15446	CD3EAP
	0.218399	0.348632	P15153	RAC2
	0.730524	-2.5152	Q9BYG3	NIFK
+	2.43569	-2.10622	O75995	SASH3
+	1.80958	4.27193	P62316	SNRPD2
+	2.68908	-1.80088	A6NHR9	SMCHD1
+	1.67485	-2.52721	P22087	FBL
+	2.40166	-1.9878	P62136	PPP1CA
+	1.77854	-4.85616	Q8WW12	PCNP
+	1.41286	-0.65513	O60828	PQBP1
+	1.18976	-3.33479	Q96AG4	LRRC59
+	1.91703	-4.19731	Q9UNZ5	C19orf53
+	1.74017	-0.812185	Q14320	FAM50A
+	1.91962	-6.18658	O60763	USO1
+	2.61672	-1.49744	O00541	PES1
	0.160935	-0.26374	P62805	H4C1
	0.426409	-1.52051	Q96B97	SH3KBP1
+	1.14736	-1.38445	Q9UIS9	MBD1
	0.294075	0.579218	P36578	RPL4
+	4.38376	-3.22806	P51991	HNRNPA3
+	3.89777	-3.09811	P17480	UBTF
+	2.42798	-3.33752	P82970	HMGN5
+	2.70212	-1.90168	O95232	LUC7L3
+	2.23199	-2.55412	Q9NVG8	TBC1D13
	0.191546	-0.545498	P84098	RPL19
+	2.7841	-2.0975	O95104	SCAF4
+	4.5242	-3.01345	Q15233	NONO
	0.893197	-0.88574	Q9UBP0	SPAST
+	2.55593	-1.99713	Q9NTZ6	RBM12
	0.133128	-0.67397	P53367	ARFIP1
	1.08787	0.556314	Q8IX21	SLF2
	0.213094	0.453214	P36578	RPL4
+	3.24833	-2.80071	P46776	RPL27A
+	2.88281	-1.71823	O75940	SMNDC1
	0.00389879	-0.0196176	P14866	HNRNPL
	0.330578	-0.181074	Q9Y6I4	USP3
	0.78727	-2.30348	Q14008	CKAP5
+	1.72006	-1.34653	Q14151	SAFB2
	0.168805	-0.189319	Q96DF8	ESS2
	0.0835879	-0.285713	P52594	AGFG1
+	1.48928	-4.48223	P43243	MATR3
+	1.1826	-1.38648	P07332	FES
+	4.43337	-4.22726	P16949	STMN1
+	3.08024	-4.09179	Q9Y230	RUVBL2
	0.503314	0.528405	Q01831	XPC
+	1.25383	-4.10917	Q9BSD7	NTPCR
+	1.85499	-2.38669	Q9UKY7-2	CDV3
	0.131485	-0.103791	Q96L92	SNX27
	0.159947	-0.392234	P06748	NPM1
+	1.23237	-0.908238	Q8WYP5	AHCTF1
+	1.41509	-1.76166	O60264	SMARCA5
	0.412855	-0.764777	Q6EEV4	POLR2M
+	2.3963	-3.8383	Q92841	DDX17
+	0.930218	-1.02625	Q15050	RRS1
+	2.2788	-0.932862	Q92917	GPKOW
+	1.82703	-1.59023	P06400	RB1
+	1.78802	-1.77237	O95478	NSA2
+	2.41359	-2.46073	P42166	TMPO
+	3.94527	-7.5883	P31146	CORO1A
+	4.74787	-6.88738	P31146	CORO1A
	0.642759	-0.654744	Q14005	IL16
	0.12741	-0.85986	Q15397	PUM3
+	2.54909	-5.0044	P39687	ANP32A
	0.43929	0.959664	Q8IXQ4	GPALPP1
+	3.62705	-3.22499	Q14978	NOLC1
+	2.47043	-2.98795	Q04637	EIF4G1
+	1.11188	-2.22047	P12081	HARS1
+	1.94733	-0.792137	Q9UHD8-2	SEPTIN9
+	2.56787	-1.60759	O75475	PSIP1
+	1.95008	-1.60021	P49207	RPL34
+	1.42343	-3.80934	Q9UIG0	BAZ1B
	0.716667	-3.42949	Q96A33	CCDC47
+	0.857348	3.05502	Q01658	DR1
	0.0582848	0.242114	Q96K76	USP47
+	2.80962	-2.34142	Q8NE71	ABCF1
	0.105405	-0.152428	O14776	TCERG1
+	1.65427	-5.34294	O75533	SF3B1
+	1.66946	-2.06761	Q1KMD3	HNRNPUL2
+	2.63558	-1.9205	P68363	TUBA1B
+	4.11609	-2.80855	Q9HB19	PLEKHA2
	0.0193726	0.0361528	P46013	MKI67
	0.469846	-1.09487	Q01844	EWSR1
+	2.51379	-1.56707	Q9H307	PNN
	0.446132	-0.299985	Q8WWQ0	PHIP
+	2.34798	-5.5569	Q13263	TRIM28
+	4.12049	-3.22518	P07108	DBI
+	1.38559	-1.45211	Q9H910	JPT2
+	3.02568	-1.20149	O43159	RRP8
	0.395288	-1.57755	O00139	KIF2A
+	1.54781	-1.27963	Q86UV5	USP48
	0.158902	-0.212468	Q9NVN8	GNL3L
+	1.91253	-6.58701	P42285	MTREX
+	4.33158	-4.20809	P61313	RPL15
	0.572446	-0.477538	Q86YP4	GATAD2A
+	1.1945	2.69268	Q9Y5B9	SUPT16H
+	0.921618	-2.37146	Q8WWY3	PRPF31
	0.814476	-1.407	B4DY08	HNRNPC
+	3.91419	-2.62113	Q9NSI8	SAMSN1
+	2.0857	-6.27604	O60610	DIAPH1
+	3.25585	-1.98477	P62847	RPS24
	0.179461	-0.260361	O43566	RGS14
+	2.48052	-2.10871	Q9Y2W1	THRAP3
+	1.8476	-1.42952	Q9Y371	SH3GLB1
+	2.86155	-2.78475	P53582	METAP1
	0.290124	0.553665	P62241	RPS8
+	3.37152	-1.98809	P82979	SARNP
	1.09137	-0.382478	Q7KZI7	MARK2
+	1.58373	-3.88669	O43399	TPD52L2
+	3.10185	-1.02904	Q6P1J9	CDC73
+	1.61911	-3.33871	Q8ND56	LSM14A
+	3.25196	-2.26488	Q9NV70	EXOC1
+	3.04948	-3.56179	Q9UKV3	ACIN1
+	3.59105	-2.91737	P16150	SPN
	0.798265	-2.70549	Q8TAQ2	SMARCC2
+	1.31452	-4.72932	Q13428	TCOF1
+	2.72313	-1.63779	Q15052	ARHGEF6
+	1.58569	-1.19225	Q9NZ63	C9orf78
+	2.07665	-1.10535	Q7KZI7	MARK2
	0.462993	-0.544718	Q8WWK9	CKAP2
+	1.18695	-3.73155	Q9NVR2	INTS10
+	2.96489	-1.8358	Q9UG63	ABCF2
	0.41358	-0.796487	O00629	KPNA4
+	0.917124	-1.18661	Q9UIH9	KLF15
+	2.60485	-1.04841	Q8WUA2	PPIL4
+	2.24852	-2.64453	O14776	TCERG1
+	1.83305	-0.973279	Q8NB50	ZFP62
+	3.47991	-4.51246	P62841	RPS15
	0.0466751	0.0487118	O95239	KIF4A
	0.827681	-1.22162	Q8IXQ4	GPALPP1
	0.741272	-0.697272	Q9HB58	SP110
	0.444538	-0.406611	Q13573	SNW1
+	4.6505	-1.38856	Q96ME7	ZNF512
	0.0424327	0.115742	Q99729-3	HNRNPAB
+	2.1289	-4.02613	P98171	ARHGAP4
	0.0592476	-0.423376	Q9UK76	JPT1
+	2.75844	-1.97028	Q9UJA5	TRMT6
+	3.22046	-1.64015	Q96CT7	CCDC124
+	2.97326	-1.57777	Q9BYG3	NIFK
	0.802231	-1.33225	P26373	RPL13
+	2.65935	-1.8815	O60524	NEMF
+	3.52918	-4.13626	Q8IYB3	SRRM1
+	3.37748	-2.43128	P78347	GTF2I
	0.544462	0.581706	Q9UMY1	NOL7
+	1.92273	-3.7768	O75792	RNASEH2A
	0.889385	-0.768254	Q8TDD1	DDX54
+	3.86784	-3.05955	O00505	KPNA3
+	2.44433	-1.1417	Q9UQR1	ZNF148
+	2.23524	-5.99895	P35579	MYH9
	0.28377	0.852265	Q9Y3Z3	SAMHD1
+	1.19758	-0.771347	Q13573	SNW1
	0.674451	-2.3858	Q7KZI7-13	MARK2
	0.701503	-2.64506	O43818	RRP9
+	3.29425	-2.51015	Q13428	TCOF1
+	3.37939	-2.88906	P84101	SERF2
+	2.4738	-3.41103	Q9UKV3	ACIN1
+	2.67574	-2.97427	Q52LJ0	FAM98B
+	1.03984	-1.02258	P61247	RPS3A
	0.365429	-1.49504	Q9UN19	DAPP1
	0.0463871	-0.0718193	P54132	BLM
+	2.99319	-1.99649	Q8WTT2	NOC3L
	0.211892	-0.4282	Q92888	ARHGEF1
+	1.37014	-3.90574	Q9NR33	POLE4
+	3.26721	-1.62088	Q9NR56	MBNL1
	0.350674	-0.484379	P35251	RFC1
+	1.40071	-1.68812	O75475	PSIP1
+	2.21589	-4.85218	P39023	RPL3
+	2.26338	-4.81414	P39023	RPL3
+	1.98774	-4.53207	Q5SSJ5	HP1BP3
+	1.17688	-3.65019	Q8IWS0	PHF6
	0.063458	0.174525	Q7KZ85	SUPT6H
+	1.57981	-0.574299	Q96T23	RSF1
	0.591362	-2.44857	Q8IYB3	SRRM1
	0.294669	-0.712683	P20700	LMNB1
+	1.72854	-2.22549	Q9Y6A5	TACC3
	0.357126	-1.3458	P98175	RBM10
+	3.68683	-2.32691	P78347	GTF2I
	0.525544	-1.59711	Q02878	RPL6
+	3.16159	-3.89806	Q13151	HNRNPA0
+	3.07172	-2.21242	Q9Y5B9	SUPT16H
+	2.03551	-1.4221	P51991	HNRNPA3
+	2.91854	-2.37946	Q6WKZ4	RAB11FIP1
+	2.55662	-3.22848	Q13573	SNW1
+	0.976925	-3.41201	P02686	MBP
+	1.54678	-2.606	P17858	PFKL
	0.475499	-0.650566	Q6PJT7	ZC3H14
+	1.13654	-3.01227	P39687	ANP32A
+	0.95026	-3.42906	P20042	EIF2S2
+	1.05334	0.857357	Q9BTE7	DCUN1D5
	0.211697	-0.895619	Q7Z422	SZRD1
+	4.63059	-4.3975	P61221	ABCE1
+	2.36514	-0.897519	Q9ULW0	TPX2
	0.148582	-0.290516	P55210	CASP7
+	3.68339	-2.2634	Q9Y376	CAB39
+	2.21966	-1.13764	O75152	ZC3H11A
+	2.78802	-1.53526	P11388	TOP2A
+	1.56238	-1.38566	Q92785	DPF2
+	2.18749	-1.30147	P62829	RPL23
+	0.985523	-2.07132	P09874	PARP1
+	3.18766	-2.51055	Q12873	CHD3
+	0.885146	-3.4363	Q13823	GNL2
+	1.60147	-5.32321	Q96CT7	CCDC124
+	5.13722	-5.48885	P31943	HNRNPH1
	0.627983	-0.578205	P17706	PTPN2
	0.627796	1.39076	Q8TDD1-2	DDX54
	0.621406	1.44916	Q8TDD1-2	DDX54
	0.308035	-1.23304	Q5JSL3	DOCK11
+	2.32698	-1.3568	P46013	MKI67
	0.0782524	0.527328	P49407	ARRB1
+	1.85708	4.00887	P29401	TKT
	0.429849	-0.251498	Q7Z2W4	ZC3HAV1
+	4.28865	-4.02659	P39023	RPL3
	0.0316517	-0.0287189	Q9H0P0	NT5C3A
+	3.31176	-1.73404	Q2TBE0	CWF19L2
+	0.875191	-2.60121	P37802	TAGLN2
+	2.10494	-1.80311	P25098	GRK2
+	3.16021	-2.50936	O00505	KPNA3
+	1.97148	-6.16845	Q12874	SF3A3
+	2.46195	-6.85817	Q12906	ILF3
+	3.95123	-4.07689	Q9NWV4	CZIB
+	1.95702	-1.82259	P17947	SPI1
+	2.6048	-1.51394	Q9BQG0	MYBBP1A
	0.672513	-3.04641	P78318	IGBP1
	0.263926	1.10824	Q12851	MAP4K2
	0.23448	-1.01592	Q9UK59	DBR1
+	2.49142	-1.03153	Q6P1J9	CDC73
	0.958544	-0.273256	Q9ULI0	ATAD2B
+	0.970944	-3.58176	P35611	ADD1
+	2.02426	-5.55189	O15213	WDR46
	0.548852	0.310443	P30050	RPL12
+	2.92826	-2.81643	P18621	RPL17
+	2.90486	-2.49408	Q9Y3B9	RRP15
+	1.1559	-1.53714	Q8WYA6	CTNNBL1
+	6.74376	-7.5937	P54920	NAPA
+	1.32302	-3.72866	Q86V48	LUZP1
	0.391113	-1.30578	Q96QH2	PRAM1
	0.586917	-1.79998	P62917	RPL8
+	1.50315	-5.50238	P11216	PYGB
+	3.266	-2.02993	Q15555	MAPRE2
+	3.6845	-2.3033	O75995	SASH3
+	3.54587	-1.8804	Q9H2P0	ADNP
	0.168009	-0.242662	Q96QH2	PRAM1
	0.408726	-0.344823	Q99497	PARK7
+	2.34259	-1.62912	P62917	RPL8
	0.430007	-1.27204	P60174	TPI1
+	1.1393	-1.12934	Q6PK04	CCDC137
+	1.88283	-4.10398	Q9UEY8	ADD3
+	2.69238	-2.30655	Q8WVM8	SCFD1
	0.0143367	-0.0586872	O95747	OXSR1
+	2.89449	-2.31297	O60841	EIF5B
+	1.9272	-2.58769	P14866	HNRNPL
	0.172675	0.776974	P09211	GSTP1
+	1.23695	-0.9663	Q86YP4	GATAD2A
+	0.941103	1.68944	P62280	RPS11
+	1.60361	-3.86067	P46063	RECQL
+	1.28061	-1.19848	P43405	SYK
+	2.47098	-1.82486	Q86U86	PBRM1
	0.0254698	-0.024044	O14974-4	PPP1R12A
	0.304223	0.918982	Q13111	CHAF1A
+	2.80383	-5.05906	O95721	SNAP29
+	1.1452	-3.69048	Q15435	PPP1R7
+	2.26634	-1.8643	P15311	EZR
	0.294124	1.2407	Q9UIG0	BAZ1B
+	2.65448	-1.88465	P27540	ARNT
+	4.31462	-4.00525	P39023	RPL3
	0.339078	0.74275	Q14966	ZNF638
+	2.52734	-0.901776	P19525	EIF2AK2
+	2.09442	-1.95685	P08047	SP1
+	2.46426	-6.27308	Q12906	ILF3
+	3.84665	-2.2136	Q8NC51	SERBP1
+	4.03578	-6.88387	P13796	LCP1
	0.101295	-0.415617	P46013	MKI67
	0.540322	-0.467723	Q9UGY1	NOL12
+	3.2871	-1.56808	Q9Y520	PRRC2C
	0.0120311	-0.0862103	Q03701	CEBPZ
+	3.34238	-5.43699	P17480	UBTF
+	4.0605	-3.17701	P25490	YY1
+	2.05599	-3.03449	Q92917	GPKOW
+	2.08955	-6.04782	Q32MZ4-3	LRRFIP1
	0.423289	-0.387114	Q15050	RRS1
+	4.17324	-8.02493	Q8NB50	ZFP62
+	1.35937	-1.77724	Q9Y3T9	NOC2L
+	1.8707	-5.08739	Q08J23	NSUN2
+	5.08054	-4.18905	O43776	NARS1
+	2.93123	-2.40392	P41236	PPP1R2
+	2.61329	-0.995335	Q9NVU7	SDAD1
+	1.61062	-0.462948	Q96L92	SNX27
+	2.43753	-3.98319	Q9UKY7	CDV3
+	0.847781	-2.35863	Q14241	ELOA
+	1.23696	-1.19922	Q5VWQ0	RSBN1
	0.446843	0.598877	Q15650	TRIP4
+	2.29962	-1.6184	Q99590	SCAF11
+	3.26024	-1.6502	P23193	TCEA1
+	2.5213	-1.75454	Q8WWY3	PRPF31
+	3.84345	-1.85466	Q9Y3Q3	TMED3
+	0.995814	-0.784886	Q9H147	DNTTIP1
	0.155034	-0.20922	Q5VYS8	TUT7
+	1.15925	-1.04107	Q13435	SF3B2
+	1.2024	3.21215	P04040	CAT
+	1.98674	-2.64179	P62910	RPL32
	0.684666	0.560889	Q96I25	RBM17
	0.0738336	0.108349	Q9Y483	MTF2
	0.993488	0.617716	P17987	TCP1
	0.364017	-0.622519	P17844	DDX5
	0.567162	-0.557604	Q9UIG0	BAZ1B
+	3.97808	-3.65306	P62917	RPL8
+	2.86616	-2.91164	P48651	PTDSS1
	0.319974	-0.409022	Q5SSJ5-2	HP1BP3
+	0.803788	-3.87841	Q13823	GNL2
+	1.13374	-0.839496	P27816	MAP4
+	1.76327	0.346612	Q7Z6E9	RBBP6
+	2.16	1.33952	Q9Y2D9	ZNF652
+	1.22269	-2.79224	O75431	MTX2
	0.0519384	-0.247582	Q99590	SCAF11
+	2.02018	-2.90579	P50914	RPL14
+	4.36069	-3.28159	P08754	GNAI3
+	1.7685	-1.36531	Q8N8R7	ARL14EP
	0.586041	-0.479597	Q9ULW0	TPX2
+	1.70216	-2.19304	Q9H939	PSTPIP2
+	0.945289	-0.959796	Q68DQ2	CRYBG3
	0.858818	-1.51273	O15042	U2SURP
+	3.07831	-2.30812	Q8N5M4	TTC9C
+	2.50763	-1.87535	Q9UNH7	SNX6
+	4.10645	-3.6052	P62917	RPL8
+	1.36364	-1.13009	Q92608	DOCK2
	0.68064	-0.569481	Q8IYL3	C1orf174
+	1.59637	-0.56206	P29353	SHC1
	0.0187789	0.0798402	Q8WYP5	AHCTF1
+	2.32319	-1.88589	Q9UNA1	ARHGAP26
+	1.77513	-0.570863	P07199	CENPB
+	2.3769	-1.78313	Q9BT23	LIMD2
+	3.14534	-1.26697	Q8N9Q2	SREK1IP1
+	1.98531	-1.98847	Q13616	CUL1
+	3.97658	-1.9894	Q7L4I2	RSRC2
+	2.26923	-5.64864	Q96ST3	SIN3A
+	0.861571	-2.58921	Q4G0F5	VPS26B
+	3.57167	-0.939624	Q6WKZ4	RAB11FIP1
+	2.4211	-2.76647	Q6PK04	CCDC137
	0.501335	-1.17151	P61247	RPS3A
+	1.05874	-3.36272	Q8N7H5	PAF1
	0.39889	0.484308	Q1ED39	KNOP1
	0.749107	-2.11348	O43823	AKAP8
+	3.63999	-2.12955	Q9P265	DIP2B
+	2.23653	-1.96064	Q6IN85	PPP4R3A
+	1.31429	-1.93829	Q9UIG0	BAZ1B
+	1.49651	-4.87423	O43148	RNMT
+	1.08454	-1.03619	Q14240	EIF4A2
+	2.71267	-2.18238	Q9Y6X1	SERP1
	0.485426	-1.96628	Q149N8	SHPRH
+	2.6133	-1.22524	Q9NZB2	FAM120A
+	1.18866	-4.35184	O76021	RSL1D1
+	1.91559	-1.46818	P61927	RPL37
	0.581807	-1.67897	Q96BN8	OTULIN
+	1.83281	-4.81564	P11387	TOP1
+	1.33882	-2.52986	Q9P2E9	RRBP1
+	3.00478	-1.53074	Q9HCG8	CWC22
+	2.09016	-1.91426	Q92733	PRCC
+	3.0821	-2.28884	Q9UHA3	RSL24D1
	0.73397	-1.07544	Q13547	HDAC1
+	2.63975	-2.09248	Q99613	EIF3C
+	0.972604	-3.85471	Q9GZY6	LAT2
	0.898474	-0.893291	Q9P013	CWC15
	0.796961	-1.17812	Q9Y608	LRRFIP2
	0.758926	-0.441371	Q9UBC2	EPS15L1
	0.330741	0.992911	Q92888	ARHGEF1
	0.230383	-0.139065	O15213	WDR46
	0.230383	-0.139065	O15213	WDR46
	0.318142	0.589397	Q9UIF9	BAZ2A
+	4.13655	-2.71667	Q8NEY8	PPHLN1
+	1.92713	-3.2547	O75475	PSIP1
+	4.07588	-1.74119	P55081	MFAP1
+	3.98483	-2.81301	P51991	HNRNPA3
+	2.23931	-1.50521	Q9BRS2	RIOK1
+	2.09507	-2.08335	Q15005	SPCS2
+	2.78576	-1.53887	Q9NW13	RBM28
	0.523462	-0.768526	P02545	LMNA
+	1.85619	-4.04182	Q9NYL9	TMOD3
+	2.00422	-4.48527	Q15080	NCF4
+	3.16874	-2.71679	Q96T23	RSF1
+	2.02359	-1.89181	Q9NQ55	PPAN
+	1.10339	-0.635717	P27816	MAP4
+	1.44304	-4.09433	P42574	CASP3
	0.631634	-2.20525	P83916	CBX1
+	2.13828	-1.1918	Q9H6F5	CCDC86
	0.0847439	-0.331119	Q9H0G5	NSRP1
+	1.90416	-2.02716	Q9Y3C1	NOP16
+	2.04565	-2.54838	Q03701	CEBPZ
+	2.18735	-5.01324	Q8WVJ2	NUDCD2
	0.302837	1.27116	P42166	TMPO
+	2.51587	-1.49528	Q9Y3A4	RRP7A
+	1.78732	-5.70077	Q8IY67-2	RAVER1
+	1.77964	-1.79936	Q14684	RRP1B
+	2.13814	-2.06453	Q92888	ARHGEF1
	0.748894	-1.08439	Q99543	DNAJC2
+	2.94309	-1.63568	Q96B97	SH3KBP1
+	2.06554	-1.0816	Q4LE39	ARID4B
	0.755755	-1.80206	P46013	MKI67
+	2.50473	-1.46025	Q8IY81	FTSJ3
+	1.72933	-0.790329	O15234	CASC3
+	2.14541	-2.61775	P20248	CCNA2
+	3.0836	-2.847	P30050	RPL12
	0.379584	-2.25981	Q96RF0	SNX18
+	2.68366	-1.45481	Q9NYV4	CDK12
+	3.03971	-4.94852	P52597	HNRNPF
	0.965419	-0.740128	P14316	IRF2
+	1.87811	-5.72106	Q9BY42	RTF2
+	1.7425	-3.88721	P51531	SMARCA2
+	1.04851	-0.986894	Q13428	TCOF1
+	1.2653	-4.34042	Q8IYJ3	SYTL1
	0.411429	-1.95254	Q9BVC6	TMEM109
+	1.16222	1.93421	O43143	DHX15
+	3.60176	-1.55621	Q8WUD4	CCDC12
+	1.83301	-3.9827	Q9P2E9	RRBP1
+	1.44627	-3.88058	O75475	PSIP1
	0.186026	-1.26627	O00264	PGRMC1
+	3.14645	-6.03774	Q08170	SRSF4
+	2.08727	-0.436929	O00161	SNAP23
+	4.5196	-2.9437	Q9H910	JPT2
+	2.30552	-1.13015	Q14318	FKBP8
+	1.61861	0.622067	Q9NWH9	SLTM
+	3.49478	-4.0797	Q15287	RNPS1
	0.0163647	0.100966	Q9UEE9	CFDP1
+	2.15727	-5.45517	P62913	RPL11
	0.00118754	0.0034337	Q05823	RNASEL
	0.327209	-0.608181	Q9BZI7	UPF3B
+	3.50368	-3.74177	P27707	DCK
	0.491133	-1.20615	P08047	SP1
	0.812533	-2.22542	Q6PK04	CCDC137
+	3.90771	-4.15549	Q00839	HNRNPU
	0.46461	-2.46892	P43405	SYK
+	5.15631	-6.11003	Q6P6C2	ALKBH5
+	1.89968	-3.5933	Q9NW82	WDR70
+	2.21945	-2.61441	Q9H939	PSTPIP2
+	2.05879	-1.95	Q15424	SAFB
	0.274233	-0.141987	Q14692	BMS1
+	1.28692	-3.1385	Q53EL6	PDCD4
	0.558267	-2.0478	Q5JTH9	RRP12
+	4.50385	-1.97984	Q9BY44	EIF2A
+	3.34954	-2.78442	P56211	ARPP19
+	3.0065	-2.35909	Q5QJE6	DNTTIP2
	0.165245	-0.323651	Q8WWY3	PRPF31
+	1.46067	-5.00785	P40121	CAPG
+	0.925123	2.56175	Q13823	GNL2
+	3.13948	-2.25005	O95466	FMNL1
+	3.98238	-1.78699	Q8TDD1	DDX54
+	1.24279	-2.40147	P62851	RPS25
+	1.10569	-0.836936	Q8WWH5	TRUB1
+	3.96455	-2.65405	P17947	SPI1
+	2.44473	-2.35669	Q9Y2J2	EPB41L3
+	1.10279	-0.631978	Q7KZI7	MARK2
	0.845795	-0.452452	Q13263	TRIM28
	0.449804	-0.843914	Q9UKV3	ACIN1
+	1.00557	-1.02481	Q9BU76	MMTAG2
	0.187004	-0.217335	Q8N3X1	FNBP4
	0.5664	-1.79675	Q5JTH9	RRP12
+	2.3201	-5.98986	Q9Y6G9	DYNC1LI1
+	0.96768	-2.85139	P49711	CTCF
	0.300206	0.2075	O43660	PLRG1
+	2.4355	-1.43743	O14974	PPP1R12A
+	1.7153	0.696256	P14598	NCF1
+	2.22178	-1.77188	Q6PKG0	LARP1
+	2.45433	-6.06999	Q6IBS0	TWF2
+	6.11958	-6.74391	Q92945	KHSRP
+	1.54028	3.27502	Q5THK1	PRR14L
+	1.78182	-5.98738	P48507	GCLM
	0.339821	-0.992273	Q9UKY7	CDV3
+	1.55922	-1.14821	Q9UJY5	GGA1
+	2.23683	-5.30096	P62424	RPL7A
	0.794368	-1.09635	P02545	LMNA
+	4.5572	-8.07413	Q86U42	PABPN1
	0.428181	-1.26484	Q53EL6	PDCD4
	0.134579	0.160328	Q9HAN9	NMNAT1
+	2.55617	-1.95677	Q14692	BMS1
	0.101464	0.0839276	P62263	RPS14
	0.28041	-0.603548	Q7Z5R6	APBB1IP
+	3.05136	-2.97428	Q01844	EWSR1
	0.10373	-0.831863	Q9BW71	HIRIP3
+	2.1023	-1.16743	Q66K74	MAP1S
	0.40588	-0.989405	Q9H444	CHMP4B
+	0.82243	-2.59346	O60869	EDF1
+	2.74386	-3.12288	Q9HB58	SP110
+	2.18355	-0.977079	P50750	CDK9
+	3.01368	-2.047	P60468	SEC61B
	0.618825	0.840829	Q969S3	ZNF622
	0.200171	-0.129472	Q49A26	GLYR1
	0.752089	-2.54609	Q8N6H7	ARFGAP2
+	1.94002	-0.865645	Q14839	CHD4
+	1.80184	-1.33087	Q92609	TBC1D5
+	2.06565	-3.68	Q8NEJ9	NGDN
	0.534194	-1.22497	P52597	HNRNPF
+	5.88314	-4.13999	P26583	HMGB2
	0.405605	-1.55364	Q14152	EIF3A
+	0.870879	2.26773	Q99996	AKAP9
+	1.84358	-2.55443	P18621	RPL17
	0.566892	0.997594	P46087	NOP2
+	2.7938	-2.01583	P28340	POLD1
+	5.06412	-2.49171	P09874	PARP1
+	1.41189	-3.8733	P61011	SRP54
	0.868325	-0.511546	P52926	HMGA2
+	3.15721	-1.99077	Q9NXV6	CDKN2AIP
+	2.02866	-2.48515	P23919	DTYMK
+	0.962665	-3.40986	Q86TA1	MOB3B
	0.059635	0.0998344	Q03188	CENPC
+	2.15052	-1.57338	Q13435	SF3B2
+	1.18788	-1.27024	Q7KZI7	MARK2
+	3.5967	-2.85788	P26038	MSN
+	2.62883	-3.29771	P08240	SRPRA
+	2.2825	-0.802095	Q8N1G2	CMTR1
+	5.2131	-4.38056	Q02790	FKBP4
	0.228299	-1.61963	Q9Y5B9	SUPT16H
	0.108273	-0.602022	Q15050	RRS1
+	2.10158	-5.08951	O14787	TNPO2
	0.198544	-0.220979	O60341	KDM1A
+	2.70865	-2.64266	Q9UKV3	ACIN1
	0.765037	-0.640545	O75116	ROCK2
+	1.60283	-1.31676	Q96QH2	PRAM1
+	1.07809	-1.33642	Q9H2U1	DHX36
	0.19932	0.241323	Q9NWH9	SLTM
+	2.2088	-1.06315	O15213	WDR46
	0.0485064	-0.187901	Q02543	RPL18A
+	1.09815	-2.41663	O43815	STRN
+	1.00645	-3.61935	Q8TB72	PUM2
+	1.63714	-0.875412	Q9BTC0	DIDO1
+	1.11009	-3.39016	P61769	B2M
+	2.50868	-2.68655	P43243	MATR3
	0.545928	-0.39576	Q15027	ACAP1
+	4.62314	-3.1608	O60784	TOM1
+	1.40045	-4.52348	P02686	MBP
+	1.71731	-2.12828	O96017	CHEK2
+	1.24651	-0.900222	P49411	TUFM
+	1.85319	0.611725	P00558	PGK1
+	2.84644	-6.70588	Q13144	EIF2B5
+	3.52995	-3.99089	P38159	RBMX
+	2.07303	-3.58465	Q04637	EIF4G1
	0.0721101	0.160972	P98175	RBM10
+	3.03821	-2.07459	Q8IY81	FTSJ3
+	4.96899	-3.16915	P52597	HNRNPF
	0.759758	-1.79368	Q9UL46	PSME2
	0.707269	-0.883963	Q14669	TRIP12
+	1.32858	-0.902777	Q9GZY6	LAT2
+	1.95367	-4.70131	Q9BV40	VAMP8
+	1.0314	-3.20491	Q96QC0	PPP1R10
	0.0616864	0.181665	O00148	DDX39A
	0.632464	-0.613304	Q9H7N4	SCAF1
+	1.80444	-5.92135	Q8NFC6	BOD1L1
	0.135197	-0.382074	Q96JM3	CHAMP1
	0.812389	-2.62041	Q6P3W7	SCYL2
+	1.57819	-0.561278	Q13459	MYO9B
+	1.7759	-2.36373	Q96B97	SH3KBP1
+	1.69622	-4.03983	P43250	GRK6
	0.376783	1.62904	P46087	NOP2
	0.362519	0.70602	Q8NCF5	NFATC2IP
+	2.27742	-2.17529	P07948	LYN
+	2.15986	-0.996078	Q8NF50	DOCK8
+	1.55251	-1.82837	P42167	TMPO
	0.340402	0.242633	Q99614	TTC1
+	2.81469	-4.23549	Q6PKG0	LARP1
	0.0452796	0.0520182	Q5C9Z4	NOM1
	0.705538	-2.4397	P61313	RPL15
+	2.21301	-0.859664	P08708	RPS17
+	3.467	-1.42255	Q96GM8	TOE1
+	1.85747	-1.55983	P60468	SEC61B
	0.514194	-0.371545	Q9UL40	ZNF346
+	1.57131	-3.30454	Q9Y3S2	ZNF330
+	1.14367	-2.59924	Q9ULX6	AKAP8L
+	2.27495	-0.884151	P62280	RPS11
+	2.30309	-4.15798	P49902	NT5C2
+	2.92576	-2.58738	O76021	RSL1D1
+	1.93412	-1.3489	Q9NW82	WDR70
+	3.76677	-2.76305	Q53EL6	PDCD4
	0.311798	-0.248346	Q7Z460	CLASP1
+	3.05245	-1.87031	Q15020	SART3
+	1.96155	-3.01642	Q4G0J3	LARP7
+	1.36342	-0.829191	Q8IX01	SUGP2
+	3.06626	-7.00773	Q9Y490	TLN1
	0.567646	-0.786327	Q8WWQ0	PHIP
+	3.47537	-2.98203	O60610-2	DIAPH1
	0.232661	-1.01524	Q13451	FKBP5
+	2.58953	-4.01418	O14776	TCERG1
+	1.34352	-3.54497	Q15269	PWP2
	0.680325	-0.233225	Q99633	PRPF18
+	2.4678	-2.96626	P23919	DTYMK
	0.21231	-0.379987	P35611	ADD1
+	4.26275	-3.39167	Q9BRP8	PYM1
+	2.35256	-6.3045	Q9UPT8	ZC3H4
+	2.28086	-0.847634	Q86UP2	KTN1
+	1.74031	-1.34296	Q9NX40	OCIAD1
	0.59452	-1.83162	Q5JTH9	RRP12
+	1.55854	-4.10833	P30419	NMT1
	0.143642	0.153146	Q13823	GNL2
+	3.62869	-2.56831	P04843	RPN1
+	1.41211	-3.39993	Q9NYF8	BCLAF1
	0.775948	-2.85898	Q92597	NDRG1
+	1.12563	0.559415	Q96RL1	UIMC1
	0.710406	-1.15609	P50552	VASP
	0.436509	-2.17526	Q05655	PRKCD
+	1.31518	-1.51592	O00571	DDX3X
+	6.12811	-3.31681	O15260	SURF4
+	5.9035	-7.65339	P52565	ARHGDIA
+	3.56917	-2.70377	Q9UHI6	DDX20
	0.657768	-1.85346	Q7Z6I6	ARHGAP30
+	2.1737	-1.45203	Q96PV6	LENG8
+	3.81382	-4.93364	O15498	YKT6
	0.851901	-0.649725	Q9BY77	POLDIP3
+	4.31979	-2.04161	P61221	ABCE1
+	1.24405	-3.03975	Q9BZE4	GTPBP4
	0.956673	-0.673803	Q6FI81	CIAPIN1
+	1.8288	-0.848357	Q12906	ILF3
+	1.33463	-5.00475	P47897	QARS1
	0.170523	-0.21803	Q9Y2W1	THRAP3
	0.320477	-0.635424	Q00722	PLCB2
+	1.21057	-3.35221	Q9UMR2	DDX19B
+	1.56559	-4.22429	Q8N684	CPSF7
+	1.04878	-2.17907	O75528	TADA3
+	3.36527	-1.1824	Q1ED39	KNOP1
+	3.84828	-2.92243	P40429	RPL13A
+	4.58735	-1.62277	Q9NQ55	PPAN
+	2.16933	-2.21154	O00429-2	DNM1L
+	1.06049	-0.773614	Q05D32	CTDSPL2
+	3.58489	-3.15274	Q16629	SRSF7
	0.216586	1.21345	Q9UNZ2	NSFL1C
+	1.78977	-2.06228	P15498	VAV1
+	2.68901	-2.21388	O60828	PQBP1
	0.724082	1.02309	P0C221	CCDC175
	0.332239	-0.332367	Q8N0T1	RBIS
+	2.18322	-2.6397	Q86TB9	PATL1
	0.666323	-0.619525	Q13243	SRSF5
+	3.45861	-3.7491	P48444	ARCN1
+	3.03971	-5.00355	Q13459	MYO9B
+	1.17675	-3.47159	Q6UX04	CWC27
	0.803036	-2.783	O14974	PPP1R12A
	0.363777	-1.84429	P55265	ADAR
+	1.20822	-2.79478	Q96ST2	IWS1
	0.0103478	-0.0279832	O43143	DHX15
+	4.08962	-2.96199	Q14847	LASP1
+	6.14065	-1.11335	Q9BRD0	BUD13
+	2.19382	-4.88679	Q14152	EIF3A
+	4.32426	-2.97079	P60842	EIF4A1
+	1.25884	-2.42859	O95466	FMNL1
+	4.2563	-3.19052	Q9P258	RCC2
+	1.41939	-2.31053	Q9Y520	PRRC2C
+	5.08368	-7.29717	Q96C19	EFHD2
	0.344997	1.22703	P17096-2	HMGA1
	0.0317089	-0.162779	Q9BUJ2	HNRNPUL1
+	1.78195	-1.83007	Q99490	AGAP2
+	1.53565	-1.67113	Q9Y5J1	UTP18
+	3.83434	-6.26476	O43252	PAPSS1
+	1.56101	-2.50471	Q8WWM7	ATXN2L
	0.662275	-1.22111	Q15050	RRS1
+	1.04515	-1.26067	Q9H3P2	NELFA
+	2.44515	-1.80531	P08708	RPS17
+	1.34832	-0.569589	Q13416	ORC2
+	4.69075	-4.56242	P62805	H4C1
+	6.07142	-4.26031	Q5SSJ5	HP1BP3
	0.367746	0.24891	P18887	XRCC1
+	1.34762	-1.39507	Q99459	CDC5L
	0.0100285	-0.00694466	Q13315	ATM
	0.344192	1.81107	Q9Y5M8	SRPRB
+	0.973442	-2.39445	Q9BQ39	DDX50
+	1.61452	-1.86738	Q9H098	FAM107B
	0.495607	2.01273	O43143	DHX15
+	2.20319	-0.90845	O60231	DHX16
+	1.61617	-4.41808	O75367	MACROH2A1
+	2.00104	-0.680454	Q08379	GOLGA2
	0.26463	1.58046	Q9Y2W1	THRAP3
+	2.54253	-4.78994	Q99986	VRK1
+	1.8975	-0.884551	P18754	RCC1
+	2.88546	-4.58257	P62913	RPL11
+	1.73319	-4.65467	Q8N806	UBR7
+	2.70866	-1.95018	Q53QZ3	ARHGAP15
+	4.90692	-3.1954	P12956	XRCC6
+	1.08118	0.611103	P26583	HMGB2
	0.0565639	0.226634	Q9UHA3	RSL24D1
	0.315655	-0.333282	O60885	BRD4
	0.0269741	-0.0387673	Q6PJG2	MIDEAS
	0.79092	-1.06084	Q92835	INPP5D
	0.528899	-0.815077	P29084	GTF2E2
	0.53937	-0.753856	Q13416	ORC2
	0.517942	0.458236	Q9HAN9	NMNAT1
	0.58682	-0.624806	Q9H000	MKRN2
+	2.07906	-5.04412	Q9NZZ3	CHMP5
+	1.47135	-1.96384	Q6PKG0	LARP1
	0.0850552	-0.545238	Q9BVJ6	UTP14A
+	1.64629	-4.61051	O75569	PRKRA
+	1.47038	-1.00704	Q8N5F7	NKAP
+	2.60038	-1.16384	P62829	RPL23
+	4.50036	-2.41194	Q14980	NUMA1
+	0.897348	-2.33688	H0YJH7	TMPO
	0.639586	-0.822346	P61619	SEC61A1
	0.25264	-0.763418	P17844	DDX5
+	1.83416	-4.67665	Q9H7L9	SUDS3
+	3.43374	-2.63698	Q99613	EIF3C
	0.12772	-0.325666	Q9NPI1	BRD7
	0.0876215	0.151973	Q9NRX1	PNO1
+	2.4077	-5.92471	P62913	RPL11
	0.765116	-0.985075	Q04637	EIF4G1
+	2.86472	-5.10439	P07384	CAPN1
+	2.46169	-2.63987	P13010	XRCC5
	0.116143	-0.0920119	Q7Z3J2	VPS35L
+	2.98773	-1.87208	Q13573	SNW1
+	3.61071	-1.39779	P46013	MKI67
+	3.31591	-2.37931	Q13153	PAK1
+	1.90879	-3.59742	Q96T37	RBM15
+	1.99359	-3.89771	Q29RF7	PDS5A
+	5.99128	-2.76457	P17252	PRKCA
+	2.09078	-5.36952	P38159	RBMX
+	2.0404	-5.32134	Q7L014	DDX46
+	2.97583	-2.70214	P41208	CETN2
	0.610669	-1.05743	Q99547	MPHOSPH6
+	1.87159	-1.16733	P20700	LMNB1
	0.115441	-0.227543	P11717	IGF2R
	0.452235	-1.84254	Q9BZI7	UPF3B
	0.401168	-2.07397	O94880	PHF14
+	3.06261	-3.65266	Q13427	PPIG
	0.770927	-0.867362	Q13616	CUL1
+	2.0785	-3.80003	P46013	MKI67
+	3.64187	-1.21412	Q53F19	NCBP3
+	2.1824	-1.30356	Q14676	MDC1
	0.053244	-0.218542	Q13416	ORC2
	0.68738	-2.97591	Q49MI3	CERKL
+	1.09206	-0.802457	Q53HI1	UNC50
+	1.62989	-5.22858	P67936	TPM4
+	4.55452	-2.01705	Q5T8P6	RBM26
+	1.54658	-3.3963	P18615	NELFE
+	2.53257	-3.16262	P24941	CDK2
+	2.23403	-1.20888	P20042	EIF2S2
	0.0363728	-0.0526018	Q9UEU0	VTI1B
	0.519023	-0.520764	Q9UGM1	CHRNA9
+	1.02709	-2.94692	P31943	HNRNPH1
+	2.31691	-4.69366	Q8IWS0	PHF6
+	1.48349	-3.34067	A6NC98	CCDC88B
+	1.19376	-2.94473	Q96G46	DUS3L
[truncated: 6,384 more rows]

## Sheet: F3_Panel_F
Total abundance of R118 PADI4 across conditions used for relative regulation calculations
Condition and rep	NLC+Cal30_1	NLC+Cal30_2	NLC+Cal30_3	NLC+Cal30_4	GSK_484_1uM_1	GSK_484_1uM_2	GSK_484_1uM_3	GSK_484_1uM_4	GSK_484_5uM_1	GSK_484_5uM_2	GSK_484_5uM_3	GSK_484_5uM_4	GSK_484_20uM_1	GSK_484_20uM_2	GSK_484_20uM_3	GSK_484_20uM_4
Total abundance	163157000	385390000	682500000	492590000	71003000	166793000	179815000	236923000	0	54250000	65686000	36219000	0	0	25567000	9581600

## Sheet: F3_Panel_G
Total abundance of Actin B sites across conditions used for relative regulation calculations
Site position	NLC+Cal30_1	NLC+Cal30_2	NLC+Cal30_3	NLC+Cal30_4	GSK_484_1uM_1	GSK_484_1uM_2	GSK_484_1uM_3	GSK_484_1uM_4	GSK_484_5uM_1	GSK_484_5uM_2	GSK_484_5uM_3	GSK_484_5uM_4	GSK_484_20uM_1	GSK_484_20uM_2	GSK_484_20uM_3	GSK_484_20uM_4
372	3743000000	5191400000	4314400000	4060260000	1186793000	3995090000	2934250000	3451190000	2187380000	2335850000	1915100000	1921140000	1734010000	1341630000	989130000	1164290000
95		151756000	28698000		39463000	185338200	4590782200	2045600000	732818400	2354080000	484400000	341824000	170520000	726428000		113874900
206	1160135000	1553124000	2829543400	2217722000	51848300	1703110000	535074000	498408000	596945000	443078000	81207000	178842000	253524500	343740000	364448000	152941000
39	108345700	1073640000	1574420000	1392820000	1250870000	2017223000	1825760000	1532850000	678361000	724894000	1018351500	939499000	76149000	951647000	102889000	188232000
196	3511016300	498500000	1901900000	1942380000	14046800	1120770000	650742000	305092000	511215500	340702500	118420000	132907500	56507000	71082000	362230000	61920000
312	1310225000	1135725000	1016366000	1226575000	178906000	911461000	682530000	273250000	250565000	291667000	417635000	501888000	382697500	657703000	471791000	202958000
210	1621035000	740979000	11688400	11689500	754450	757470000	68580000	1574360000	260430000	863815000	151529000	295695000	43389500	20950500	304089000	735445000
28	29305700	77995000	513100300	641185000	48954000	585003000	151820000	180523000	354187000	467850000	520364000	256770000	214107000	348678000	124390000	212368000
335	90159000	179400000	142360000	107810000	22373000	103650000	45772000	85307000	59086000	47197000	39160000	24015000	18924000	35935000		18091000
37	29305700	313670000	130720300			9383330								7103000
