# Supplementary material for: A quantitative and site-specific atlas of the citrullinome reveals widespread existence of citrullination and insights into PADI4 substrates
Source: Nat Struct Mol Biol. 2024 Feb 6;31(6):977–95. doi: 10.1038/s41594-024-01214-9 (PMC11189309; doi:10.1038/s41594-024-01214-9)
Supplement: Supplementary file 9 — Statistical source data for Fig. 5. [file 41594_2024_1214_MOESM9_ESM.xlsx]

## Sheet: F5_Panel_A
Site and protein count comparison to other studies
	Rebak et al	Lee et all, MCP, 2018	Lewallen et al, ACS chem bio, 2015	Fert Ober et al, JPR, 2019
Sites	14056	375		3090
Proteins	3912	209	53	1037

## Sheet: F5_Panel_B
Log2 of IBAQ valued mapped from Bekker-Jensen based gene names and protein ID
Bekker-Jensen 2017	Rebak et al Proteome	Rebak et al Citrullinome	Chaerkady et al 2021	Lee et al 2017	Lewallen et al 2015	Fert-Ober et al 2019
25.841	25.841	25.841	25.4541	25.4541	25.4541	25.841
25.5747	25.5747	25.5747	24.9636	24.9636	24.9636	25.4541
25.4541	25.4541	25.4541	24.7438	24.7073	24.7438	24.9636
25.2207	25.2207	24.9636	24.7073	24.165	24.7073	24.7438
24.9636	24.9636	24.7928	24.2675	24.0934	24.165	24.7073
24.7928	24.7928	24.7438	24.165	24.0585	24.0934	24.3793
24.7438	24.7438	24.7073	24.1095	23.9035	24.0585	24.3509
24.7073	24.7073	24.3885	24.0585	23.7724	23.858	24.165
24.4697	24.4697	24.3793	23.9454	23.7148	23.7724	24.1095
24.3885	24.3885	24.3509	23.7724	23.6399	23.7148	24.1021
24.3793	24.3793	24.2675	23.7148	23.6058	23.6399	24.0934
24.3509	24.3509	24.165	23.6399	23.3822	23.6089	24.0585
24.2675	24.2675	24.0934	23.6058	23.2144	23.6058	24.0319
24.165	24.165	24.0585	23.5624	23.1923	23.4141	23.9454
24.1095	24.1095	24.0319	23.2234	23.1108	23.4036	23.9048
24.1021	24.1021	23.9454	23.2144	23.0672	23.3716	23.9035
24.0934	24.0934	23.9048	23.1421	23.0606	23.2508	23.8988
24.0585	24.0585	23.8988	23.0672	23.004	23.2234	23.858
24.0319	24.0319	23.858	23.004	22.9918	23.1421	23.8159
23.9454	23.9454	23.8159	22.9776	22.9205	23.1108	23.8008
23.9048	23.9048	23.7724	22.9205	22.8281	23.004	23.7724
23.9035	23.9035	23.7181	22.8671	22.8188	22.8781	23.7181
23.8988	23.8988	23.7148	22.803	22.803	22.8765	23.7148
23.858	23.858	23.6743	22.8011	22.8011	22.8281	23.6743
23.8159	23.8159	23.649	22.7749	22.6954	22.803	23.6674
23.8008	23.8008	23.6399	22.6954	22.6494	22.8011	23.6399
23.7724	23.7724	23.6089	22.6806	22.4111	22.7554	23.6089
23.7181	23.7181	23.6058	22.6494	22.3495	22.725	23.6058
23.7148	23.7148	23.6004	22.5902	22.3392	22.6954	23.5538
23.6743	23.6743	23.5624	22.588	22.2471	22.6508	23.5281
23.6674	23.649	23.5538	22.4404	22.0767	22.6494	23.5019
23.649	23.6399	23.5258	22.4228	22.0045	22.588	23.4141
23.6399	23.6232	23.5179	22.4081	22.0023	22.4111	23.4036
23.6232	23.6089	23.5131	22.402	21.9545	22.3495	23.3822
23.6089	23.6058	23.5038	22.3495	21.8491	22.263	23.3716
23.6058	23.6004	23.5019	22.2954	21.4568	22.2356	23.3563
23.6004	23.5624	23.4532	22.2712	21.4513	22.2254	23.3306
23.5624	23.5538	23.4138	22.263	21.4068	22.1937	23.2508
23.5538	23.5281	23.4036	22.2254	21.3259	22.1786	23.2234
23.5281	23.5258	23.3822	22.1942	21.2919	22.1196	23.2144
23.5258	23.5179	23.3716	22.0045	21.2549	22.0717	23.1923
23.5179	23.5131	23.3563	22.0023	21.221	22.0443	23.1755
23.5131	23.5038	23.3357	21.8675	21.068	22.0353	23.1454
23.5038	23.5019	23.3306	21.8621	20.9222	22.0177	23.1108
23.5019	23.4532	23.274	21.8562	20.7655	22.0045	23.0865
23.4532	23.4141	23.2547	21.8491	20.7433	22.0023	23.0771
23.4141	23.4138	23.2508	21.8441	20.7057	21.8996	23.0768
23.4138	23.4036	23.2234	21.8292	20.6968	21.8675	23.0672
23.4036	23.3822	23.2144	21.809	20.6131	21.8491	23.0606
23.3822	23.3716	23.1923	21.7431	20.5232	21.8441	23.058
23.3716	23.3563	23.1755	21.6998	20.4529	21.7752	23.0425
23.3563	23.3357	23.1479	21.6792	20.3418	21.755	23.005
23.3357	23.3306	23.1454	21.6473	20.2938	21.6829	23.004
23.3306	23.274	23.1435	21.6046	20.2755	21.6792	22.9753
23.274	23.2547	23.1421	21.5911	20.2392	21.6473	22.9594
23.2547	23.2508	23.1264	21.5825	20.1753	21.6046	22.9205
23.2508	23.2234	23.1108	21.5824	19.9926	21.5612	22.9155
23.2234	23.2144	23.0865	21.4862	19.95	21.5529	22.9065
23.2144	23.1923	23.0768	21.4662	19.9345	21.5349	22.9022
23.1923	23.1755	23.0672	21.425	19.8924	21.5213	22.8781
23.1755	23.1479	23.0606	21.4068	19.8665	21.4862	22.8671
23.1479	23.1454	23.058	21.3817	19.8006	21.4662	22.8319
23.1454	23.1435	23.0425	21.3509	19.7855	21.4548	22.8281
23.1435	23.1421	23.0229	21.3259	19.7433	21.4513	22.8188
23.1421	23.1272	23.005	21.3247	19.7406	21.4068	22.803
23.1272	23.1264	23.004	21.2766	19.7175	21.4064	22.8011
23.1264	23.1108	22.9918	21.2194	19.6028	21.3722	22.7749
23.1108	23.0865	22.9794	21.214	19.31	21.3342	22.7564
23.0865	23.0771	22.9767	21.1784	19.2435	21.3147	22.7554
23.0771	23.0768	22.9753	21.162	19.1168	21.2978	22.725
23.0768	23.0672	22.9685	21.1384	18.9654	21.2919	22.716
23.0672	23.0606	22.9645	21.1304	18.9135	21.2891	22.6954
23.0606	23.058	22.9594	21.1293	18.9053	21.1839	22.6918
23.058	23.0425	22.9332	21.1252	18.7704	21.1428	22.6806
23.0425	23.0229	22.9205	21.1142	18.6878	21.1384	22.6779
23.0229	23.005	22.9155	21.0991	18.6695	21.1196	22.6748
23.005	23.004	22.9065	21.0832	18.5404	21.0832	22.6721
23.004	22.9918	22.9022	21.0471	18.5263	21.068	22.6508
22.9918	22.9794	22.8935	21.0429	18.4265	21.0471	22.6494
22.9794	22.9776	22.8925	21.0269	18.4157	20.9346	22.6483
22.9776	22.9767	22.8868	20.9787	18.3392	20.8967	22.6272
22.9767	22.9753	22.8781	20.9434	18.3224	20.855	22.6058
22.9753	22.9685	22.8671	20.9315	18.2477	20.8188	22.6047
22.9685	22.9645	22.861	20.9222	18.2129	20.7119	22.5953
22.9645	22.9594	22.8319	20.9215	18.1694	20.7057	22.5775
22.9594	22.9332	22.8281	20.8987	17.9691	20.6968	22.5152
22.9332	22.9205	22.8188	20.7713	17.9239	20.6711	22.4674
22.9205	22.9155	22.8056	20.7457	17.9236	20.6372	22.4404
22.9155	22.9065	22.803	20.73	17.8079	20.6114	22.4205
22.9065	22.9022	22.8011	20.7152	17.7992	20.6042	22.4111
22.9022	22.8935	22.7749	20.6233	17.7952	20.533	22.4081
22.8935	22.8925	22.7665	20.5218	17.7853	20.5114	22.402
22.8925	22.8868	22.7627	20.4622	17.7779	20.4668	22.3499
22.8868	22.8781	22.7564	20.4546	17.3037	20.4529	22.3495
22.8781	22.8765	22.7554	20.4429	17.2426	20.348	22.3435
22.8765	22.8671	22.725	20.4282	17.1286	20.2938	22.3352
22.8671	22.861	22.7056	20.3418	16.9976	20.2172	22.3043
22.861	22.8319	22.6954	20.2633	16.6168	20.1665	22.2739
22.8319	22.8281	22.6919	20.2558	16.5711	20.1596	22.2712
22.8281	22.8188	22.6918	20.2392	16.5146	20.1344	22.2672
22.8188	22.8056	22.6806	20.2383	16.3699	20.1101	22.2641
22.8056	22.803	22.6779	20.2222	16.1203	20.095	22.263
22.803	22.8011	22.6748	20.1859	15.8843	20.086	22.2607
22.8011	22.7749	22.6508	20.1753	15.733	19.9224	22.2601
22.7749	22.7665	22.6494	20.1694	15.5891	19.9003	22.2499
22.7665	22.7627	22.6483	20.1643	15.5639	19.8942	22.2471
22.7627	22.7564	22.6272	20.1365	15.4321	19.8543	22.2078
22.7564	22.7554	22.6058	20.1101	15.3709	19.7214	22.1937
22.7554	22.725	22.6047	20.1033	15.3155	19.6345	22.1786
22.725	22.716	22.5953	20.0786	15.1812	19.6028	22.1626
22.716	22.7056	22.5902	20.0558	15.1729	19.5452	22.1487
22.7056	22.6954	22.588	20.0443	15.1198	19.3938	22.1101
22.6954	22.6919	22.5533	20.0417	14.7989	19.0926	22.0923
22.6919	22.6918	22.523	20.0339	14.7171	18.7601	22.0837
22.6918	22.6806	22.5152	19.9926	14.6287	18.6878	22.078
22.6806	22.6779	22.4885	19.95	14.5393	18.4973	22.0767
22.6779	22.6748	22.4872	19.9493	14.5149	18.1694	22.0748
22.6748	22.6721	22.4674	19.9367	14.5064	18.1178	22.0717
22.6721	22.6508	22.4617	19.9345	14.48	18.0248	22.071
22.6508	22.6494	22.453	19.8665	14.4563	17.2321	22.0467
22.6494	22.6483	22.4404	19.8293	14.2913	14.035	22.0457
22.6483	22.6272	22.4228	19.7589	14.1847	12.3967	22.0443
22.6272	22.6058	22.4205	19.7163	14.1729	11.0038	22.0353
22.6058	22.6047	22.4111	19.7047	14.1539	10.8171	22.0177
22.6047	22.5953	22.4081	19.6986	13.9943	10.6968	22.0045
22.5953	22.5902	22.402	19.686	13.9437	8.28479	22.0023
22.5902	22.588	22.4008	19.6677	13.6588		21.9877
22.588	22.5775	22.3922	19.664	13.552		21.9557
22.5775	22.5533	22.3499	19.6356	13.4856		21.9545
22.5533	22.523	22.3495	19.6237	13.4743		21.9513
22.523	22.5152	22.3435	19.6074	13.2457		21.8996
22.5152	22.5112	22.3392	19.5903	13.2048		21.897
22.5112	22.4885	22.3381	19.5826	13.1613		21.8955
22.4885	22.4872	22.3112	19.5026	12.9145		21.88
22.4872	22.4674	22.3043	19.4567	12.8913		21.872
22.4674	22.4617	22.2954	19.455	12.7751		21.8675
22.4617	22.453	22.2739	19.4511	12.5789		21.8621
22.453	22.4404	22.2712	19.4463	12.4895		21.8562
22.4404	22.4228	22.2672	19.4424	12.4755		21.8441
22.4228	22.4205	22.263	19.4396	12.3967		21.8441
22.4205	22.4111	22.2607	19.4346	12.3869		21.8421
22.4111	22.4081	22.2601	19.4321	12.3503		21.8292
22.4081	22.402	22.2464	19.4287	12.216		21.7664
22.402	22.4008	22.2356	19.3794	12.1518		21.7639
22.4008	22.3922	22.2336	19.3693	11.6928		21.755
22.3922	22.3499	22.228	19.3541	11.5431		21.7514
22.3499	22.3495	22.2254	19.3337	11.4227		21.7407
22.3495	22.3435	22.2078	19.3006	11.1894		21.6998
22.3435	22.3392	22.1942	19.2987	11.1595		21.69
22.3392	22.3381	22.1937	19.2763	11.0031		21.6892
22.3381	22.3352	22.1792	19.2245	10.9078		21.6829
22.3352	22.3337	22.1786	19.2201	10.7236		21.6744
22.3337	22.3112	22.1626	19.2126	10.5956		21.6473
22.3112	22.3043	22.1487	19.1416	10.5707		21.645
22.3043	22.2954	22.1142	19.1401	10.3281		21.6161
22.2954	22.2786	22.1101	19.1159	10.2258		21.6046
22.2786	22.2739	22.0923	19.11	10.0325		21.5972
22.2739	22.2712	22.0837	19.0929	9.98111		21.5825
22.2712	22.2672	22.078	19.0766	9.90153		21.5385
22.2672	22.2641	22.0748	19.0714	9.88994		21.5349
22.2641	22.263	22.0717	19.0548	9.7692		21.5213
22.263	22.2607	22.0554	19.0209	9.64057		21.4929
22.2607	22.2601	22.0443	19.0052	9.58871		21.4916
22.2601	22.2499	22.0353	19.0016	9.5571		21.4808
22.2499	22.2471	22.0189	18.9924	9.55084		21.4593
22.2471	22.2464	22.0177	18.9734	9.40137		21.4548
22.2464	22.2356	22.0103	18.9701	8.96086		21.4517
22.2356	22.2336	22.0045	18.9566	8.90754		21.4371
22.2336	22.228	22.0023	18.9128	8.70318		21.4167
22.228	22.2254	21.9808	18.9031	8.67063		21.4082
22.2254	22.2078	21.9678	18.902	8.63643		21.4064
22.2078	22.1942	21.9557	18.9005			21.3927
22.1942	22.1937	21.9545	18.8855			21.3817
22.1937	22.1792	21.9408	18.8743			21.3782
22.1792	22.1786	21.938	18.8448			21.3717
22.1786	22.1626	21.9364	18.8007			21.3691
22.1626	22.1487	21.8996	18.7735			21.3509
22.1487	22.1196	21.897	18.7704			21.3384
22.1196	22.1149	21.88	18.7283			21.3342
22.1149	22.1142	21.872	18.6878			21.3315
22.1142	22.1101	21.8675	18.6734			21.3259
22.1101	22.0923	21.8621	18.6633			21.3247
22.0923	22.0837	21.8573	18.6473			21.323
22.0837	22.078	21.8562	18.6472			21.3202
22.078	22.0767	21.8491	18.6099			21.2919
22.0767	22.0749	21.8441	18.6094			21.2891
22.0749	22.0748	21.8421	18.6028			21.2837
22.0748	22.0717	21.8292	18.5608			21.2549
22.0717	22.071	21.8135	18.5509			21.2497
22.071	22.0554	21.809	18.539			21.2467
22.0554	22.0519	21.7752	18.4889			21.2281
22.0519	22.0467	21.7664	18.4706			21.2203
22.0467	22.0457	21.7639	18.4659			21.2194
22.0457	22.0443	21.755	18.4541			21.2186
22.0443	22.0353	21.7514	18.4265			21.214
22.0353	22.0189	21.7431	18.3918			21.2049
22.0189	22.0177	21.7407	18.3441			21.1938
22.0177	22.0103	21.7288	18.2814			21.1839
22.0103	22.0045	21.6998	18.2794			21.1837
22.0045	22.0023	21.69	18.2477			21.1784
22.0023	21.9877	21.6892	18.2415			21.1783
21.9877	21.9808	21.6792	18.2202			21.162
21.9808	21.9678	21.6725	18.2155			21.1435
21.9678	21.9557	21.6473	18.2079			21.1428
21.9557	21.9545	21.645	18.2055			21.1384
21.9545	21.9516	21.6433	18.1767			21.1313
21.9516	21.9513	21.6161	18.1566			21.1304
21.9513	21.9408	21.6046	18.1385			21.1291
21.9408	21.938	21.5911	18.1122			21.1
21.938	21.9364	21.5825	18.1033			21.0991
21.9364	21.8996	21.5824	18.0791			21.0832
21.8996	21.8973	21.5612	18.0003			21.068
21.8973	21.897	21.5529	17.965			21.0674
21.897	21.8955	21.5472	17.9512			21.0502
21.8955	21.88	21.5385	17.9239			21.0429
21.88	21.872	21.5349	17.913			21.0407
21.872	21.8675	21.5302	17.9126			21.0321
21.8675	21.8621	21.5213	17.8952			21.0235
21.8621	21.8573	21.5152	17.8842			21.0202
21.8573	21.8562	21.4929	17.8696			20.9728
21.8562	21.8491	21.4878	17.8203			20.937
21.8491	21.8441	21.4862	17.8132			20.9315
21.8441	21.8441	21.4662	17.755			20.9078
21.8441	21.8421	21.4602	17.7109			20.8967
21.8421	21.8292	21.4593	17.6956			20.8954
21.8292	21.8135	21.4568	17.6562			20.895
21.8135	21.809	21.4548	17.6381			20.8753
21.809	21.7752	21.4517	17.6027			20.8671
21.7752	21.7664	21.4513	17.5986			20.855
21.7664	21.7639	21.4462	17.5925			20.8311
21.7639	21.7572	21.4379	17.5694			20.819
21.7572	21.755	21.4222	17.5348			20.8188
21.755	21.7514	21.4167	17.5092			20.812
21.7514	21.7431	21.4158	17.4948			20.8093
21.7431	21.7407	21.4082	17.4723			20.7966
21.7407	21.7288	21.4068	17.4671			20.7731
21.7288	21.6998	21.4064	17.4485			20.7726
21.6998	21.69	21.4017	17.4324			20.7713
21.69	21.6892	21.3973	17.4222			20.7634
21.6892	21.6829	21.3941	17.3901			20.7631
21.6829	21.6792	21.3927	17.3812			20.762
21.6792	21.6744	21.3883	17.1359			20.7464
21.6744	21.6725	21.3817	17.0729			20.7457
21.6725	21.6473	21.3722	17.0653			20.7433
21.6473	21.645	21.3717	17.0649			20.7364
21.645	21.6433	21.3578	17.0491			20.7359
21.6433	21.6161	21.3509	17.0468			20.7201
21.6161	21.6046	21.3384	17.0232			20.7152
21.6046	21.5972	21.3315	17.0016			20.7128
21.5972	21.5911	21.3259	16.9976			20.6968
21.5911	21.5825	21.3247	16.9348			20.6854
21.5825	21.5824	21.323	16.8721			20.677
21.5824	21.5767	21.3202	16.8588			20.668
21.5767	21.5612	21.3147	16.8233			20.667
21.5612	21.5529	21.2981	16.7921			20.6568
21.5529	21.5472	21.2978	16.7868			20.6512
21.5472	21.5385	21.2919	16.7059			20.6462
21.5385	21.5349	21.2891	16.686			20.6133
21.5349	21.5302	21.2839	16.6122			20.6131
21.5302	21.5213	21.2837	16.5851			20.6114
21.5213	21.5152	21.2785	16.5792			20.6042
21.5152	21.4929	21.2766	16.5783			20.5904
21.4929	21.4916	21.2655	16.5212			20.5837
21.4916	21.4878	21.2585	16.4944			20.5836
21.4878	21.4862	21.2281	16.4806			20.5744
21.4862	21.4808	21.2194	16.4459			20.5703
21.4808	21.4741	21.214	16.3358			20.5636
21.4741	21.4726	21.2108	16.2858			20.5405
21.4726	21.4662	21.2049	16.2804			20.5232
21.4662	21.4602	21.1968	16.2739			20.5218
21.4602	21.4593	21.1938	16.2519			20.5209
21.4593	21.4568	21.1839	16.2472			20.5192
21.4568	21.4548	21.1837	16.1711			20.5125
21.4548	21.4517	21.1784	16.1263			20.5114
21.4517	21.4513	21.1783	16.121			20.4984
21.4513	21.4462	21.162	16.0483			20.4765
21.4462	21.4379	21.1439	16.0226			20.4684
21.4379	21.4371	21.1435	16.0194			20.4625
21.4371	21.4266	21.1428	15.9707			20.4609
21.4266	21.425	21.1384	15.9483			20.4546
21.425	21.4225	21.1304	15.9411			20.4529
21.4225	21.4222	21.1293	15.8807			20.4513
21.4222	21.421	21.1252	15.8111			20.4436
21.421	21.4167	21.1157	15.8005			20.4429
21.4167	21.4158	21.1142	15.6159			20.4397
21.4158	21.4082	21.0991	15.5424			20.4389
21.4082	21.4068	21.0936	15.5227			20.4378
21.4068	21.4064	21.0832	15.4972			20.4313
21.4064	21.4017	21.0822	15.4631			20.4282
21.4017	21.3984	21.068	15.4307			20.4142
21.3984	21.3973	21.0674	15.4211			20.3955
21.3973	21.3941	21.0527	15.3885			20.3228
21.3941	21.3927	21.0471	15.3806			20.3171
21.3927	21.3883	21.0429	15.369			20.2877
21.3883	21.3817	21.0417	15.3477			20.2761
21.3817	21.3789	21.0332	15.3185			20.2755
21.3789	21.3782	21.0321	15.2247			20.2671
21.3782	21.3722	21.0269	15.2157			20.2558
21.3722	21.3717	21.0255	15.1738			20.2443
21.3717	21.3691	21.0202	15.1355			20.2392
21.3691	21.3578	21.0112	15.1035			20.2383
21.3578	21.3509	20.9934	15.0052			20.2277
21.3509	21.3457	20.9902	14.9802			20.2222
21.3457	21.3384	20.9874	14.9609			20.2145
21.3384	21.3355	20.9787	14.8084			20.196
21.3355	21.3342	20.9776	14.8004			20.1917
21.3342	21.3315	20.9678	14.7414			20.1826
21.3315	21.3259	20.9599	14.7026			20.1753
21.3259	21.3247	20.9574	14.6246			20.1694
21.3247	21.323	20.9509	14.5027			20.1689
21.323	21.3205	20.9434	14.4732			20.1668
21.3205	21.3202	20.9402	14.4711			20.1643
21.3202	21.3147	20.9346	14.3625			20.162
21.3147	21.2991	20.9315	14.1644			20.1558
21.2991	21.2981	20.9222	13.9976			20.1555
21.2981	21.2978	20.9215	13.9356			20.1551
21.2978	21.2919	20.9172	13.7571			20.1437
21.2919	21.2891	20.8987	13.6886			20.1288
21.2891	21.2839	20.8967	13.552			20.1247
21.2839	21.2837	20.8954	13.5512			20.1189
21.2837	21.2785	20.8941	13.5309			20.1124
21.2785	21.2766	20.8903	13.5034			20.1044
21.2766	21.2737	20.8898	13.4551			20.099
21.2737	21.2655	20.8753	13.2768			20.0983
21.2655	21.2585	20.855	13.155			20.0933
21.2585	21.2549	20.8511	13.1306			20.093
21.2549	21.2497	20.8311	13.0857			20.0786
21.2497	21.2467	20.819	12.905			20.0752
21.2467	21.2281	20.8188	12.8264			20.0576
21.2281	21.2203	20.817	12.6169			20.0517
21.221	21.2194	20.812	12.48			20.0512
21.2203	21.2186	20.8093	12.446			20.0444
21.2194	21.214	20.8003	12.2133			20.0443
21.2186	21.2108	20.7911	11.8787			20.0407
21.214	21.2049	20.7731	11.8587			20.0383
21.2108	21.1968	20.7726	11.7499			20.0342
21.2049	21.195	20.7713	11.6577			20.0339
21.2042	21.1938	20.7655	11.6336			20.0325
21.1968	21.1839	20.7634	11.6042			20.0218
21.195	21.1837	20.7631	11.5732			20.012
21.1938	21.1784	20.762	11.5678			19.9968
21.1839	21.1783	20.7517	11.5257			19.9926
21.1837	21.1771	20.7495	11.435			19.9923
21.1784	21.162	20.7489	11.4058			19.9877
21.1783	21.1504	20.7477	11.3366			19.9772
21.1771	21.1439	20.7464	11.2132			19.9768
21.162	21.1435	20.7457	11.1135			19.9742
21.1504	21.1428	20.7364	10.9958			19.9633
21.1439	21.1384	20.7359	10.9352			19.9574
21.1435	21.1313	20.7344	10.9154			19.9539
21.1428	21.1304	20.73	10.8898			19.95
21.1384	21.1293	20.7201	10.8253			19.9496
21.1313	21.1291	20.7199	10.8109			19.9436
21.1304	21.1252	20.7152	10.7236			19.9425
21.1293	21.1196	20.7128	10.7135			19.9367
21.1291	21.1157	20.7124	10.6968			19.9351
21.1252	21.1142	20.7119	10.6601			19.9345
21.1196	21.1017	20.7057	10.5707			19.9224
21.1157	21.1	20.7054	10.4058			19.8904
21.1142	21.0991	20.6968	10.2183			19.8803
21.1017	21.0936	20.6932	10.1221			19.8739
21.1	21.0832	20.6902	10.0107			19.8665
21.0991	21.0822	20.6846	9.90153			19.8546
21.0955	21.0748	20.677	9.83991			19.8356
21.0936	21.068	20.6711	9.74821			19.826
21.0832	21.0674	20.6688	9.71621			19.8256
21.0822	21.0527	20.668	9.71004			19.7995
21.0748	21.0502	20.667	9.66401			19.7974
21.0687	21.0471	20.6643	9.63643			19.7906
21.068	21.0453	20.6592	9.58871			19.7897
21.0674	21.0429	20.6512	9.29721			19.7891
21.0527	21.0423	20.6476	9.20288			19.781
21.0502	21.0417	20.6372	8.93841			19.7721
21.0471	21.0407	20.6133	8.83104			19.7433
21.0453	21.0332	20.6118	8.66855			19.7419
21.0429	21.0321	20.6042	8.4388			19.7213
21.0423	21.0269	20.6025	8.40939			19.7175
21.0417	21.0255	20.5966	8.32487			19.7164
21.0407	21.0244	20.5912	5.51819			19.7047
21.0332	21.0235	20.5904				19.6903
21.0321	21.0202	20.5837				19.6704
21.0269	21.0112	20.5836				19.6677
21.0255	21.0045	20.5785				19.664
21.0244	20.9934	20.5784				19.6586
21.0235	20.9902	20.5783				19.6546
21.0202	20.9874	20.5703				19.6201
21.0112	20.9787	20.5578				19.6119
21.0045	20.9776	20.5471				19.6074
20.9934	20.9728	20.5333				19.5969
20.9902	20.9678	20.533				19.5903
20.9874	20.9656	20.5218				19.5747
20.9787	20.9599	20.5212				19.5726
20.9776	20.9574	20.5209				19.555
20.9728	20.9509	20.5192				19.5548
20.9678	20.9434	20.5125				19.5498
20.9656	20.9418	20.5114				19.5402
20.9599	20.9402	20.5095				19.5287
20.9574	20.937	20.5012				19.5188
20.9509	20.9346	20.4984				19.5132
20.9434	20.9315	20.4812				19.5127
20.9418	20.9222	20.4722				19.5099
20.9402	20.9215	20.4695				19.5084
20.937	20.9172	20.4668				19.5011
20.9346	20.9158	20.4622				19.4999
20.9315	20.9078	20.4605				19.4914
20.9222	20.9044	20.4529				19.4856
20.9215	20.8987	20.4513				19.4804
20.9172	20.8967	20.4429				19.4772
20.9158	20.8954	20.4416				19.4642
20.9078	20.895	20.4389				19.4569
20.9044	20.8941	20.4282				19.4546
20.8987	20.8903	20.4113				19.4463
20.8967	20.8898	20.4103				19.4373
20.8954	20.881	20.4073				19.4166
20.895	20.8753	20.4023				19.413
20.8941	20.8671	20.3991				19.4053
20.8903	20.863	20.3951				19.3997
20.8898	20.8583	20.3814				19.383
20.881	20.855	20.3793				19.3692
20.8753	20.8511	20.3732				19.3541
20.8671	20.8311	20.3714				19.3424
20.863	20.819	20.3687				19.3419
20.8583	20.8188	20.3555				19.3418
20.855	20.817	20.348				19.3337
20.8511	20.812	20.3418				19.3262
20.8311	20.8093	20.334				19.31
20.819	20.8003	20.3329				19.3088
20.8188	20.7966	20.3174				19.3006
20.817	20.7911	20.3171				19.2899
20.812	20.7775	20.3105				19.2685
20.8093	20.7731	20.3087				19.2622
20.8003	20.7726	20.3065				19.2397
20.7966	20.7713	20.2952				19.2126
20.7911	20.7655	20.2938				19.2106
20.7775	20.7634	20.291				19.2054
20.7731	20.7631	20.2881				19.1866
20.7726	20.762	20.2877				19.1824
20.7713	20.7592	20.2859				19.1821
20.7655	20.7517	20.2792				19.1799
20.7634	20.7495	20.2782				19.1698
20.7631	20.7489	20.2774				19.167
20.762	20.7477	20.2765				19.1626
20.7592	20.7464	20.2755				19.1548
20.7517	20.7457	20.27				19.1531
20.7495	20.7433	20.2692				19.1431
20.7489	20.7364	20.2671				19.1416
20.7477	20.7359	20.2666				19.1409
20.7464	20.7344	20.2633				19.1401
20.7457	20.73	20.2558				19.1328
20.7433	20.7201	20.2502				19.1283
20.7364	20.7199	20.2421				19.105
20.7359	20.718	20.2392				19.0926
20.7344	20.7152	20.239				19.0766
20.73	20.7128	20.2383				19.0553
20.7201	20.7124	20.2353				19.0548
20.7199	20.7119	20.23				19.0455
20.718	20.7057	20.2233				19.0078
20.7152	20.7054	20.2222				18.9924
20.7128	20.6983	20.2211				18.9889
20.7124	20.698	20.2171				18.9706
20.7119	20.6968	20.2145				18.9654
20.7057	20.6932	20.2089				18.9598
20.7054	20.6902	20.2084				18.9566
20.6983	20.6896	20.2077				18.9547
20.698	20.6869	20.2073				18.9482
20.6968	20.6854	20.2027				18.9429
20.6932	20.6846	20.1977				18.9335
20.6902	20.677	20.1971				18.9053
20.6896	20.6741	20.1917				18.9031
20.6869	20.6711	20.19				18.901
20.6854	20.6688	20.1859				18.9
20.6846	20.668	20.1833				18.8986
20.677	20.667	20.1818				18.8971
20.6741	20.6643	20.1773				18.8743
20.6711	20.6592	20.1765				18.8683
20.6688	20.6592	20.1757				18.8624
20.668	20.6568	20.1753				18.8578
20.667	20.6512	20.1694				18.8229
20.6643	20.6476	20.1694				18.8021
20.6592	20.6462	20.1689				18.8007
20.6592	20.6372	20.1665				18.7894
20.6568	20.6233	20.1643				18.7735
20.6512	20.621	20.1584				18.7705
20.6476	20.6133	20.1558				18.7576
20.6462	20.6131	20.1555				18.7569
20.6372	20.6118	20.1437				18.7538
20.6233	20.6114	20.1388				18.7524
20.621	20.6101	20.1379				18.7412
20.6133	20.6042	20.1365				18.7283
20.6131	20.6025	20.1344				18.728
20.6118	20.5966	20.1323				18.7238
20.6114	20.5912	20.1305				18.6922
20.6101	20.5904	20.1288				18.6878
20.6042	20.588	20.1282				18.6695
20.6025	20.5837	20.1205				18.6492
20.5966	20.5836	20.1189				18.6472
20.5912	20.5785	20.1178				18.6389
20.5904	20.5784	20.1152				18.6092
20.588	20.5783	20.1101				18.6071
20.5837	20.5749	20.1093				18.5921
20.5836	20.5747	20.1044				18.565
20.5785	20.5744	20.1033				18.5645
20.5784	20.5703	20.099				18.5545
20.5783	20.5698	20.0983				18.5263
20.5749	20.5684	20.0966				18.5207
20.5747	20.5661	20.0955				18.5069
20.5744	20.5652	20.095				18.4993
20.5703	20.5636	20.093				18.4932
20.5698	20.5578	20.0924				18.4889
20.5684	20.5471	20.086				18.4593
20.5661	20.5405	20.0786				18.4478
20.5652	20.5333	20.0785				18.4423
20.5636	20.533	20.0766				18.4374
20.5578	20.5232	20.0765				18.4265
20.5471	20.5218	20.0752				18.4024
20.5405	20.5217	20.0689				18.388
20.5333	20.5212	20.0636				18.3877
20.533	20.5209	20.0602				18.3791
20.5232	20.5201	20.0576				18.355
20.5218	20.5192	20.0574				18.3542
20.5217	20.5125	20.0558				18.3518
20.5212	20.5125	20.0512				18.3463
20.5209	20.5114	20.0495				18.3458
20.5201	20.5095	20.0457				18.3441
20.5192	20.5033	20.0444				18.3392
20.5146	20.5012	20.0443				18.3247
20.5125	20.5004	20.0407				18.3218
20.5125	20.4984	20.0397				18.3136
20.5114	20.4812	20.0383				18.312
20.5095	20.4765	20.0339				18.31
20.5033	20.4722	20.0325				18.3068
20.5012	20.4695	20.0288				18.3043
20.5004	20.4684	20.0218				18.2933
20.4984	20.4682	20.0177				18.2687
20.4812	20.4668	20.0141				18.2619
20.4765	20.4668	20.012				18.2477
20.4722	20.4625	20.0039				18.2431
20.4695	20.4622	19.9959				18.217
20.4684	20.4609	19.9926				18.2039
20.4682	20.4605	19.9923				18.1996
20.4668	20.4546	19.9883				18.1768
20.4668	20.4529	19.9877				18.1749
20.4625	20.4513	19.9857				18.1742
20.4622	20.4474	19.9797				18.1723
20.4609	20.4436	19.9772				18.1641
20.4605	20.4429	19.9761				18.1487
20.4546	20.4416	19.976				18.1441
20.4529	20.4397	19.9742				18.128
20.4513	20.4389	19.9723				18.128
20.4474	20.4378	19.9715				18.1211
20.4436	20.4313	19.9667				18.1178
20.4429	20.4282	19.9614				18.0889
20.4416	20.4142	19.959				18.0684
20.4397	20.4113	19.9556				18.0017
20.4389	20.4103	19.9539				17.965
20.4378	20.4073	19.9532				17.958
20.4313	20.4023	19.95				17.9474
20.4282	20.3991	19.9493				17.9239
20.4142	20.3955	19.9463				17.9203
20.4113	20.3951	19.946				17.9201
20.4103	20.3857	19.9436				17.8842
20.4073	20.3845	19.9422				17.8778
20.4046	20.3814	19.938				17.862
20.4023	20.3793	19.9367				17.8423
20.4018	20.3732	19.9366				17.8407
20.3991	20.3714	19.9345				17.8287
20.3955	20.3709	19.9331				17.826
20.3951	20.3687	19.9297				17.8079
20.3857	20.3555	19.9249				17.8059
20.3845	20.348	19.9224				17.7952
20.3814	20.3418	19.9171				17.7694
20.3793	20.338	19.9071				17.7036
20.3732	20.334	19.9063				17.7026
20.3714	20.3334	19.9003				17.6956
20.3709	20.3329	19.8942				17.6525
20.3687	20.3273	19.8924				17.6474
20.3555	20.3228	19.8803				17.6418
20.348	20.3174	19.8667				17.6397
20.3418	20.3171	19.8593				17.6385
20.338	20.3105	19.8546				17.5989
20.334	20.3087	19.8543				17.5954
20.3334	20.3065	19.8518				17.5854
20.3329	20.3063	19.8455				17.5605
20.3273	20.3058	19.8318				17.5378
20.3228	20.2979	19.8293				17.511
20.3174	20.2979	19.8256				17.5011
20.3171	20.2952	19.8225				17.4709
20.3105	20.2938	19.8178				17.4666
20.3087	20.291	19.8084				17.4664
20.3065	20.2881	19.8051				17.3812
20.3063	20.2877	19.8006				17.3778
20.3058	20.2859	19.7995				17.362
20.2979	20.2792	19.7959				17.3546
20.2979	20.2782	19.7771				17.3471
20.2952	20.2774	19.7698				17.3053
20.2938	20.2765	19.7667				17.3021
20.291	20.2761	19.7654				17.281
20.2881	20.2755	19.7633				17.2465
20.2877	20.27	19.7589				17.2408
20.2859	20.2692	19.7525				17.2321
20.2824	20.2671	19.7505				17.2244
20.2792	20.2666	19.7433				17.217
20.2782	20.2633	19.7419				17.1693
20.2774	20.2558	19.7418				17.1286
20.2765	20.2502	19.7372				17.1178
20.2761	20.2443	19.7214				17.0806
20.2755	20.2421	19.7163				17.0704
20.27	20.2403	19.7091				17.0642
20.2692	20.2392	19.7047				17.0243
20.2671	20.239	19.699				17.0128
20.2666	20.2383	19.6986				17.0028
20.2633	20.2353	19.6941				16.9787
20.2611	20.23	19.6927				16.9258
20.2558	20.2277	19.691				16.8969
20.2502	20.2233	19.686				16.8493
20.2443	20.2222	19.6855				16.8397
20.2421	20.2211	19.6835				16.8099
20.2403	20.2172	19.6822				16.7922
20.2392	20.2171	19.6782				16.7868
20.239	20.2145	19.6677				16.7828
20.2383	20.2145	19.664				16.7629
20.2353	20.2089	19.6622				16.736
20.23	20.2084	19.6558				16.7243
20.2277	20.2078	19.6418				16.7085
20.2233	20.2077	19.6396				16.7044
20.2222	20.2073	19.6386				16.7023
20.2211	20.2027	19.6369				16.6678
20.2172	20.1977	19.6356				16.6054
20.2171	20.1971	19.6345				16.6043
20.2145	20.196	19.6337				16.5396
20.2145	20.1924	19.6336				16.4918
20.2089	20.1917	19.6329				16.4912
20.2084	20.19	19.6291				16.4399
20.2078	20.1859	19.6272				16.4098
20.2077	20.1833	19.6238				16.4003
20.2073	20.1826	19.6237				16.3701
20.2027	20.1821	19.618				16.3534
20.1977	20.1818	19.618				16.261
20.1971	20.1806	19.6119				16.2345
20.196	20.1773	19.6118				16.2219
20.1924	20.1765	19.6074				16.212
20.1917	20.1757	19.6063				16.1955
20.19	20.1753	19.6048				16.1777
20.1859	20.1694	19.6033				16.1602
20.1833	20.1694	19.6028				16.1566
20.1826	20.1689	19.6014				16.1514
20.1821	20.1668	19.5969				16.14
20.1818	20.1665	19.5935				16.1188
20.1806	20.1643	19.5903				16.083
20.1773	20.1632	19.5856				16.0445
20.1765	20.162	19.5831				16.0369
20.1757	20.1596	19.5826				16.0264
20.1753	20.1584	19.576				16.0161
20.1694	20.1558	19.5747				15.9929
20.1694	20.1555	19.5679				15.9707
20.1689	20.1551	19.5622				15.9693
20.1668	20.1532	19.5587				15.9388
20.1665	20.1489	19.5504				15.9347
20.1643	20.1437	19.5498				15.9244
20.1632	20.1388	19.5463				15.9049
20.162	20.1385	19.5452				15.8933
20.1617	20.1379	19.5437				15.885
20.1596	20.1365	19.5427				15.8731
20.1584	20.1344	19.5426				15.8417
20.1558	20.1305	19.5406				15.8326
20.1555	20.1288	19.5402				15.7931
20.1551	20.1282	19.5399				15.7698
20.1532	20.1248	19.534				15.7691
20.1489	20.1247	19.5262				15.7324
20.1437	20.1236	19.5208				15.7079
20.1388	20.1205	19.5132				15.6955
20.1385	20.119	19.5127				15.6757
20.1379	20.1189	19.5099				15.6742
20.1365	20.1178	19.5084				15.6473
20.1364	20.1152	19.5078				15.6412
20.1344	20.1129	19.5049				15.5932
20.1323	20.1124	19.5046				15.5891
20.1305	20.1101	19.5026				15.5639
20.1288	20.1093	19.5011				15.5424
20.1282	20.1052	19.501				15.5145
20.1248	20.1044	19.4957				15.4842
20.1247	20.1033	19.4947				15.4455
20.1236	20.099	19.4914				15.3885
20.1205	20.0983	19.4904				15.3434
20.119	20.0966	19.4893				15.3105
20.1189	20.0955	19.4856				15.2768
20.1178	20.095	19.4822				15.2546
20.1152	20.0933	19.4821				15.2161
20.1129	20.093	19.4772				15.1757
20.1124	20.0924	19.4656				15.1729
20.1101	20.086	19.4642				15.1592
20.1093	20.0786	19.4567				15.1574
20.1052	20.0785	19.4551				15.1408
20.1044	20.0766	19.455				15.1228
20.1033	20.0765	19.4546				15.1198
20.099	20.0752	19.4511				15.0864
20.0983	20.0752	19.4487				15.0403
20.0966	20.0726	19.4463				15.0252
20.0955	20.0689	19.4429				14.9983
20.095	20.0645	19.4424				14.9898
20.0933	20.0636	19.4396				14.9748
20.093	20.0602	19.4374				14.9544
20.0924	20.0592	19.4373				14.9523
20.086	20.0576	19.435				14.9064
20.0786	20.0574	19.4346				14.8899
20.0785	20.0558	19.4321				14.8087
20.0766	20.0517	19.4311				14.7592
20.0765	20.0512	19.4287				14.7171
20.0752	20.0495	19.4169				14.6287
20.0752	20.0467	19.4166				14.6246
20.0726	20.0457	19.413				14.5842
20.0689	20.0444	19.4101				14.5623
20.0645	20.0443	19.4082				14.5436
20.0636	20.0424	19.4082				14.5428
20.0602	20.0417	19.4062				14.5393
20.0592	20.0407	19.4055				14.5342
20.0576	20.0397	19.3997				14.5064
20.0574	20.0383	19.3943				14.48
20.0558	20.0342	19.3942				14.4728
20.0517	20.034	19.3938				14.4156
20.0512	20.0339	19.3912				14.3892
20.0495	20.0325	19.3794				14.2968
20.0467	20.0288	19.3788				14.2913
20.0457	20.026	19.3693				14.263
20.0444	20.0218	19.3667				14.2545
20.0443	20.0177	19.359				14.1847
20.0424	20.0141	19.3587				14.1758
20.0417	20.012	19.3541				14.1539
20.0407	20.0039	19.3486				14.0803
20.0397	20.0013	19.3469				14.0385
20.0383	19.9959	19.3453				13.9962
20.0342	19.9926	19.3427				13.9943
20.034	19.9923	19.3418				13.8641
20.0339	19.9883	19.3222				13.8133
20.0325	19.9877	19.31				13.7898
20.0288	19.9857	19.31				13.7515
20.026	19.9838	19.3022				13.7305
20.0218	19.983	19.299				13.7015
20.0177	19.9816	19.2959				13.6904
20.0141	19.9797	19.2951				13.6886
20.012	19.978	19.2932				13.654
20.0039	19.9772	19.2921				13.6469
20.0013	19.9768	19.2913				13.6229
19.9968	19.9761	19.2899				13.6
19.9959	19.976	19.2885				13.552
19.9926	19.9742	19.288				13.4783
19.9923	19.9723	19.288				13.4743
19.9883	19.9715	19.2856				13.474
19.9877	19.9683	19.2846				13.4638
19.9857	19.9667	19.2763				13.3807
19.9838	19.9633	19.2759				13.3577
19.983	19.9614	19.2717				13.3214
19.9816	19.9603	19.2698				13.3082
19.9797	19.959	19.2638				13.2048
19.978	19.9574	19.2638				13.1559
19.9772	19.9556	19.261				13.0612
19.9768	19.9539	19.2557				13.0414
19.9761	19.9532	19.2484				13.0033
19.976	19.95	19.2435				12.9631
19.9742	19.9496	19.2434				12.9453
19.9723	19.9493	19.2433				12.817
19.9715	19.9463	19.2397				12.8044
19.9683	19.946	19.238				12.7432
19.9667	19.9436	19.2353				12.6744
19.9633	19.9425	19.2257				12.6357
19.9614	19.9422	19.2248				12.6289
19.9603	19.9418	19.2201				12.6219
19.959	19.9403	19.2197				12.6194
19.9574	19.938	19.2191				12.5789
19.9556	19.9377	19.2181				12.5531
19.9539	19.9367	19.2139				12.4802
19.9532	19.9366	19.2126				12.48
19.9518	19.9351	19.2087				12.4203
19.95	19.9345	19.2033				12.3967
19.9496	19.9331	19.1953				12.3869
19.9493	19.9297	19.192				12.3813
19.9463	19.9249	19.1898				12.3663
19.946	19.9224	19.1837				12.3646
19.9436	19.9171	19.1821				12.3544
19.9425	19.9162	19.181				12.3503
19.9422	19.915	19.1799				12.2857
19.9418	19.9136	19.1785				12.2669
19.9403	19.9078	19.1772				12.2584
19.938	19.9071	19.1771				12.1991
19.9377	19.9063	19.1744				12.1979
19.9367	19.9003	19.1698				12.1518
19.9366	19.8998	19.1657				12.0928
19.9351	19.8942	19.1626				11.9275
19.9345	19.8924	19.1623				11.9251
19.9331	19.8904	19.1531				11.9174
19.9297	19.8896	19.1517				11.8933
19.9249	19.8803	19.1497				11.8641
19.9224	19.8802	19.1416				11.8391
19.9171	19.8739	19.1409				11.8261
19.9162	19.872	19.1401				11.7821
19.915	19.8667	19.1385				11.7593
19.9136	19.8665	19.1297				11.7151
19.9078	19.8593	19.1284				11.7113
19.9071	19.8546	19.1271				11.7086
19.9063	19.8543	19.1238				11.6928
19.9003	19.8543	19.1237				11.6577
19.8998	19.8535	19.1168				11.6471
19.8942	19.8518	19.1159				11.6248
19.8924	19.8455	19.1119				11.6042
19.8904	19.8356	19.11				11.6028
19.8896	19.8318	19.105				11.5251
19.8803	19.8293	19.1047				11.5105
19.8802	19.8267	19.1022				11.4779
19.8739	19.826	19.1009				11.4716
19.872	19.8256	19.0962				11.4478
19.8667	19.8225	19.0929				11.4435
19.8665	19.8178	19.0926				11.4318
19.8593	19.8084	19.0918				11.3734
19.8546	19.8051	19.0836				11.3519
19.8543	19.8018	19.0794				11.319
19.8543	19.8006	19.0766				11.3175
19.8535	19.7995	19.0766				11.3133
19.8518	19.7959	19.0722				11.2334
19.8455	19.7906	19.0714				11.2256
19.8356	19.7897	19.0711				11.1905
19.8318	19.7891	19.0633				11.1894
19.8293	19.7872	19.0618				11.1595
19.8267	19.7855	19.0566				11.1455
19.826	19.7832	19.0553				11.1048
19.8256	19.781	19.0502				11.098
19.8225	19.7771	19.0472				11.059
19.8178	19.7721	19.0449				11.0038
19.8158	19.7703	19.0287				10.9786
19.8084	19.7698	19.0283				10.9784
19.8051	19.7667	19.027				10.9426
19.8018	19.7654	19.0268				10.8708
19.8006	19.7633	19.0232				10.8669
19.7995	19.7589	19.0209				10.7366
19.7974	19.7525	19.0194				10.723
19.7959	19.7505	19.0143				10.6968
19.7906	19.7494	19.0126				10.6892
19.7897	19.7437	19.0084				10.6877
19.7891	19.7433	19.007				10.6558
19.7872	19.7419	19.0052				10.6126
19.7855	19.7418	19.0041				10.5812
19.7832	19.7407	19.003				10.5752
19.781	19.7406	19.0016				10.5459
19.7771	19.7403	18.9975				10.5009
19.7721	19.7372	18.9945				10.4956
19.7703	19.7287	18.9931				10.4933
19.7698	19.7282	18.9927				10.4713
19.7667	19.7247	18.9924				10.46
19.7654	19.7235	18.9918				10.4457
19.7633	19.7214	18.9911				10.4373
19.7589	19.7213	18.9889				10.3457
19.7525	19.7189	18.9799				10.3406
19.7505	19.7164	18.9757				10.3281
19.7494	19.7163	18.9739				10.3209
19.7437	19.7161	18.9734				10.318
19.7433	19.711	18.9717				10.2939
19.7419	19.7091	18.9706				10.2873
19.7418	19.706	18.9701				10.262
19.7407	19.7047	18.9676				10.2572
19.7406	19.7005	18.9647				10.2258
19.7403	19.7	18.9614				10.2035
19.7372	19.699	18.9596				10.1715
19.7287	19.6986	18.9566				10.1562
19.7282	19.6941	18.9547				10.1318
19.7247	19.6927	18.9423				10.117
19.7235	19.691	18.9335				10.1164
19.7228	19.6903	18.9326				10.0604
19.7214	19.686	18.9295				10.0514
19.7213	19.6855	18.9288				10.0348
19.7189	19.6854	18.9215				10.0281
19.7175	19.6835	18.9207				9.99015
19.7164	19.6822	18.9143				9.97596
19.7163	19.681	18.9135				9.95244
19.7161	19.6782	18.9128				9.93685
19.711	19.6763	18.912				9.92529
19.7091	19.6704	18.906				9.88994
19.706	19.6677	18.9049				9.86843
19.7047	19.664	18.9031				9.85248
19.7045	19.6632	18.902				9.83228
19.701	19.6622	18.9018				9.81021
19.7005	19.6594	18.901				9.78882
19.7	19.6586	18.9005				9.78064
19.699	19.6558	18.9003				9.76452
19.6986	19.6558	18.9				9.73544
19.6941	19.6546	18.8995				9.69272
19.6927	19.6496	18.8986				9.6559
19.691	19.649	18.8971				9.64057
19.6903	19.6418	18.8971				9.58871
19.686	19.6396	18.8964				9.55084
19.6855	19.6386	18.8933				9.52094
19.6854	19.6379	18.8883				9.50469
19.6835	19.6369	18.8855				9.48698
19.6822	19.6356	18.8838				9.41548
19.681	19.6345	18.8825				9.37204
19.6782	19.6337	18.8823				9.36727
19.6763	19.6336	18.8769				9.36312
19.6704	19.6329	18.8709				9.30255
19.6677	19.6291	18.8683				9.27154
19.664	19.6272	18.8683				9.25266
19.6632	19.6238	18.8634				9.24207
19.6622	19.6237	18.8625				9.23106
19.6594	19.6201	18.8582				9.17444
19.6586	19.618	18.8581				9.1434
19.6558	19.618	18.8567				9.09756
19.6558	19.6154	18.8479				9.07407
19.6546	19.6144	18.8476				9.03409
19.6496	19.6119	18.8448				9.00916
19.649	19.6118	18.8407				8.99889
19.6418	19.6074	18.8356				8.83741
19.6396	19.6063	18.8259				8.83104
19.6386	19.6048	18.8229				8.75141
19.6379	19.6048	18.8213				8.72716
19.6369	19.6039	18.819				8.70318
19.6356	19.6033	18.8182				8.6869
19.6345	19.6028	18.8047				8.66475
19.6337	19.6025	18.804				8.50277
19.6336	19.6021	18.8031				8.46403
19.6329	19.6014	18.8029				8.39279
19.6291	19.5969	18.8008				8.35805
19.6272	19.5935	18.8007				8.33701
19.6238	19.5917	18.7895				8.28553
19.6237	19.5903	18.7894				8.28479
19.6201	19.5856	18.7852				7.994
19.618	19.5831	18.7838				7.76083
19.618	19.5826	18.7761				7.62049
19.6154	19.576	18.7735				7.589
19.6144	19.5747	18.7704				7.14295
19.6119	19.573	18.7681				5.98986
19.6118	19.5726	18.7661
19.6074	19.5679	18.7617
19.6063	19.5639	18.7601
19.6048	19.5622	18.7592
19.6048	19.5587	18.7583
19.6039	19.555	18.7569
19.6033	19.5548	18.7538
19.6028	19.5508	18.7488
19.6025	19.5504	18.7435
19.6021	19.5498	18.7433
19.6014	19.5463	18.7387
19.5969	19.5452	18.7302
19.5935	19.5437	18.7267
19.5917	19.5427	18.7222
19.5903	19.5426	18.72
19.5856	19.5406	18.7197
19.5831	19.5402	18.7192
19.5826	19.5399	18.7189
19.576	19.5371	18.7165
19.5747	19.5366	18.7141
19.573	19.534	18.7122
19.5726	19.5328	18.7032
19.5679	19.5287	18.6999
19.5639	19.5262	18.6964
19.5622	19.5217	18.6959
19.5614	19.5208	18.6943
19.5587	19.5199	18.6922
19.555	19.5188	18.6906
19.5548	19.5132	18.6878
19.5508	19.5127	18.6821
19.5504	19.5106	18.6782
19.5498	19.5099	18.6781
19.5463	19.5084	18.6775
19.5452	19.5078	18.6734
19.5437	19.5076	18.6677
19.5427	19.5049	18.6657
19.5426	19.5046	18.6637
19.5406	19.5026	18.6633
19.5402	19.5011	18.663
19.5399	19.501	18.6538
19.5371	19.5004	18.652
19.5366	19.4999	18.6507
19.534	19.4974	18.6473
19.5328	19.4957	18.6473
19.5287	19.4952	18.6472
19.5262	19.4947	18.6401
19.5217	19.4914	18.6301
19.5208	19.4908	18.6184
19.5199	19.4904	18.614
19.5188	19.4893	18.6138
19.5132	19.4873	18.6094
19.5127	19.4856	18.6092
19.5106	19.4823	18.6086
19.5099	19.4822	18.6071
19.5084	19.4821	18.6054
19.5078	19.4815	18.605
19.5076	19.4804	18.6046
19.5049	19.4773	18.6028
19.5046	19.4772	18.6004
19.5026	19.4762	18.5992
19.5011	19.4721	18.5888
19.501	19.467	18.5856
19.5004	19.4656	18.578
19.4999	19.4642	18.5765
19.4974	19.4569	18.5733
19.4957	19.4567	18.5673
19.4952	19.4557	18.5662
19.4947	19.4551	18.565
19.4914	19.455	18.5645
19.4908	19.4546	18.5608
19.4904	19.4511	18.5597
19.4893	19.4488	18.5582
19.4873	19.4487	18.558
19.4856	19.4463	18.5577
19.4823	19.4432	18.5535
19.4822	19.4429	18.5521
19.4821	19.4429	18.5518
19.4815	19.4424	18.5509
19.4804	19.4396	18.5481
19.4773	19.4382	18.5475
19.4772	19.4374	18.5404
19.4762	19.4373	18.539
19.4721	19.4362	18.5381
19.467	19.435	18.5371
19.4656	19.4346	18.5346
19.4642	19.4321	18.5339
19.4569	19.4311	18.5315
19.4567	19.4311	18.5272
19.4557	19.4287	18.5264
19.4551	19.4169	18.5246
19.455	19.4166	18.5137
19.4546	19.4149	18.5135
19.4511	19.414	18.5135
19.4488	19.413	18.5069
19.4487	19.4106	18.4997
19.4463	19.4101	18.4993
19.4432	19.4082	18.4973
19.4429	19.4082	18.4927
19.4429	19.4062	18.4914
19.4424	19.4055	18.4913
19.4396	19.4053	18.4892
19.4395	19.4051	18.4889
19.4382	19.4006	18.4878
19.4374	19.3997	18.4854
19.4373	19.3943	18.4851
19.4362	19.3942	18.4825
19.435	19.3938	18.4787
19.4346	19.3912	18.4737
19.4321	19.3911	18.4724
19.4311	19.3894	18.4706
19.4311	19.3877	18.4663
19.4287	19.383	18.4659
19.4169	19.3813	18.4651
19.4166	19.3796	18.4646
19.4149	19.3794	18.4619
19.414	19.3788	18.4606
19.413	19.371	18.4593
19.4106	19.3693	18.4541
19.4101	19.3692	18.4483
19.4082	19.3667	18.4476
19.4082	19.3646	18.4463
19.4074	19.3619	18.4456
19.4062	19.3616	18.4423
19.4055	19.3595	18.4385
19.4053	19.359	18.4381
19.4051	19.3587	18.4366
19.4006	19.3549	18.4365
19.3997	19.3541	18.433
19.3943	19.3486	18.4302
19.3942	19.3469	18.4296
19.3938	19.3456	18.427
19.3912	19.3453	18.4255
19.3911	19.3443	18.4234
19.3894	19.3427	18.4214
19.3877	19.3424	18.4199
19.383	19.3419	18.4157
19.3813	19.3418	18.4148
19.3796	19.3346	18.4121
19.3794	19.3337	18.4107
19.3788	19.3324	18.4075
19.371	19.3317	18.4066
19.3693	19.3298	18.4059
19.3692	19.3262	18.4056
19.3667	19.3235	18.4032
19.3646	19.3222	18.4024
19.3619	19.31	18.3958
19.3616	19.31	18.3925
19.3595	19.3088	18.3924
19.359	19.3074	18.3918
19.3587	19.3055	18.3877
19.3549	19.3054	18.3845
19.3541	19.3022	18.3791
19.3486	19.301	18.3788
19.3469	19.3006	18.3787
19.3456	19.299	18.373
19.3453	19.2987	18.3718
19.3443	19.2959	18.3695
19.3427	19.2951	18.3637
19.3424	19.2932	18.3615
19.3419	19.2921	18.3612
19.3418	19.2913	18.3521
19.3346	19.2904	18.3518
19.3337	19.2899	18.3476
19.3324	19.2885	18.347
19.3317	19.2882	18.3441
19.3298	19.288	18.3392
19.3262	19.288	18.3383
19.3235	19.2856	18.3351
19.3222	19.2846	18.3265
19.31	19.2763	18.3253
19.31	19.2759	18.3244
19.3088	19.2717	18.3224
19.3074	19.2698	18.3183
19.3055	19.2685	18.3174
19.3054	19.2672	18.3159
19.3022	19.2638	18.3129
19.301	19.2638	18.3107
19.3006	19.2622	18.31
19.299	19.2611	18.31
19.2987	19.261	18.3032
19.2959	19.2589	18.3023
19.2951	19.2557	18.3013
19.2932	19.2484	18.301
19.2921	19.2467	18.2941
19.2913	19.2435	18.2933
19.2904	19.2434	18.2883
19.2899	19.2433	18.2872
19.2885	19.2397	18.2845
19.2882	19.238	18.2844
19.288	19.2353	18.2814
19.288	19.2329	18.2812
19.2856	19.2326	18.2794
19.2846	19.2322	18.2792
19.2763	19.2312	18.2781
19.2759	19.2284	18.2756
19.2717	19.2282	18.2728
19.2698	19.2277	18.2719
19.2685	19.2257	18.2687
19.2672	19.2248	18.2673
19.2638	19.2245	18.2619
19.2638	19.2201	18.2609
19.2622	19.2197	18.2424
19.2611	19.2191	18.2396
19.261	19.2181	18.2346
19.2589	19.215	18.2341
19.2557	19.2139	18.2308
19.2508	19.2132	18.2306
19.2484	19.2126	18.2288
19.2467	19.2114	18.2285
19.2435	19.2114	18.2264
19.2434	19.2106	18.2239
19.2433	19.2087	18.2222
19.2397	19.2077	18.2218
19.238	19.2033	18.217
19.2353	19.1953	18.2155
19.2329	19.192	18.2145
19.2326	19.1898	18.2129
19.2322	19.1883	18.2113
19.2312	19.1881	18.2088
19.2284	19.1866	18.2079
19.2282	19.1837	18.206
19.2277	19.1821	18.2055
19.2257	19.181	18.2021
19.2248	19.1803	18.2021
19.2245	19.1799	18.1904
19.2201	19.1799	18.1892
19.2197	19.1789	18.1886
19.2191	19.1785	18.1799
19.2181	19.1772	18.1784
19.215	19.1771	18.1767
19.2139	19.1744	18.1749
19.2132	19.171	18.1742
19.2126	19.1698	18.1741
19.2114	19.167	18.1726
19.2114	19.1665	18.1723
19.2106	19.1657	18.1716
19.2098	19.1632	18.1696
19.2087	19.1626	18.1694
19.2077	19.1623	18.1665
19.2054	19.1584	18.1566
19.2033	19.1573	18.15
19.1953	19.1572	18.1484
19.192	19.1571	18.1475
19.1898	19.1555	18.1448
19.1883	19.1548	18.1441
19.1881	19.1531	18.141
19.1866	19.1517	18.1406
19.1837	19.1514	18.1385
19.1824	19.1497	18.1326
19.1821	19.1431	18.1313
19.181	19.1416	18.1215
19.1803	19.1409	18.1205
19.1799	19.1401	18.1182
19.1799	19.1388	18.1177
19.1789	19.1388	18.1159
19.1785	19.1385	18.1122
19.1772	19.1352	18.1044
19.1771	19.1337	18.1043
19.1744	19.1328	18.1033
19.171	19.1297	18.1024
19.1698	19.1286	18.097
19.167	19.1284	18.095
19.1665	19.1283	18.0925
19.1657	19.1271	18.0881
19.1632	19.1238	18.0791
19.1626	19.1237	18.0757
19.1623	19.1231	18.0726
19.1584	19.1178	18.0697
19.1573	19.1168	18.0695
19.1572	19.1168	18.065
19.1571	19.1159	18.0607
19.1555	19.1133	18.0591
19.1548	19.1119	18.0568
19.1531	19.11	18.0549
19.1517	19.1056	18.0524
19.1514	19.105	18.0498
19.1497	19.1047	18.046
19.1431	19.1022	18.044
19.1416	19.1009	18.0402
19.1409	19.0985	18.038
19.1401	19.0962	18.0275
19.1401	19.096	18.0246
19.1388	19.0929	18.0238
19.1388	19.0926	18.0223
19.1385	19.092	18.0189
19.1352	19.0918	18.0178
19.1337	19.0841	18.0163
19.1328	19.0836	18.0147
19.1297	19.0831	18.013
19.1286	19.0829	18.0121
19.1284	19.081	18.0094
19.1283	19.0794	18.0075
19.1271	19.0766	18.0022
19.1238	19.0766	18.0003
19.1237	19.0723	17.9964
19.1231	19.0722	17.9929
19.1178	19.0714	17.9899
19.1168	19.0711	17.9889
19.1168	19.0682	17.9876
19.1159	19.0633	17.985
19.1133	19.0618	17.9729
19.1119	19.0566	17.9727
19.11	19.0553	17.9725
19.1056	19.0548	17.9706
19.105	19.0502	17.9695
19.1047	19.0498	17.969
19.1022	19.0472	17.9679
19.1009	19.0461	17.9666
19.0985	19.0455	17.965
19.0962	19.0452	17.9642
19.096	19.0452	17.9598
19.0929	19.0449	17.9591
19.0926	19.0434	17.9569
19.092	19.0417	17.9546
19.0918	19.0373	17.9543
19.0906	19.0335	17.9537
19.0841	19.0287	17.9512
19.0836	19.0283	17.9498
19.0831	19.027	17.9493
19.0829	19.0268	17.9482
19.081	19.0232	17.9465
19.0794	19.0209	17.9456
19.0766	19.0209	17.9426
19.0766	19.0194	17.9393
19.0723	19.0188	17.9378
19.0722	19.0147	17.9378
19.0714	19.0143	17.9371
19.0711	19.0126	17.9364
19.0682	19.0084	17.9331
19.0633	19.0078	17.9324
19.0618	19.007	17.9321
19.0566	19.0052	17.932
19.0553	19.0041	17.9267
19.0548	19.003	17.9261
19.0502	19.0016	17.9237
19.0498	18.9988	17.9236
19.0472	18.9975	17.9155
19.0461	18.9945	17.913
19.0455	18.9931	17.9087
19.0452	18.9927	17.908
19.0452	18.9924	17.9048
19.0449	18.9918	17.9043
19.0434	18.9911	17.9036
19.0417	18.9897	17.9032
19.0373	18.989	17.8952
19.0335	18.9889	17.8932
19.0287	18.985	17.8914
19.0283	18.9827	17.8855
19.027	18.9799	17.8842
19.0268	18.9799	17.8771
19.0232	18.9758	17.877
19.0209	18.9757	17.8732
19.0209	18.9739	17.8719
19.0194	18.9734	17.8716
19.0188	18.9717	17.8672
19.0147	18.9706	17.8634
19.0143	18.9701	17.8631
19.0126	18.97	17.8625
19.0084	18.9676	17.8623
19.0078	18.9654	17.8609
19.007	18.9647	17.8577
19.0052	18.9645	17.856
19.0041	18.9624	17.8491
19.003	18.9614	17.8407
19.0016	18.9598	17.8394
18.9988	18.9596	17.8391
18.9975	18.9566	17.8386
18.9945	18.9547	17.8378
18.9931	18.9534	17.834
18.9927	18.9482	17.8314
18.9924	18.9423	17.8275
18.9918	18.9409	17.825
18.9911	18.9337	17.8238
18.9897	18.9335	17.8203
18.989	18.9326	17.8175
18.9889	18.9295	17.8148
18.985	18.9288	17.814
18.9827	18.9256	17.8139
18.9799	18.9216	17.8132
18.9799	18.9215	17.8124
18.9758	18.9207	17.8124
18.9757	18.9175	17.8119
18.9739	18.9147	17.8079
18.9734	18.9143	17.8076
18.9717	18.9135	17.8054
18.9706	18.9128	17.8041
18.9701	18.912	17.8021
18.97	18.9101	17.7992
18.9676	18.906	17.7978
18.9654	18.9053	17.7941
18.9647	18.9052	17.7919
18.9645	18.9049	17.7856
18.9624	18.9031	17.7853
18.9614	18.902	17.7779
18.9598	18.9018	17.7755
18.9596	18.9016	17.774
18.9566	18.9012	17.7737
18.9547	18.9011	17.7694
18.9534	18.901	17.7661
18.9482	18.9005	17.7643
18.9429	18.9003	17.7639
18.9423	18.9	17.7625
18.9409	18.8995	17.7606
18.9337	18.8986	17.755
18.9335	18.8971	17.753
18.9326	18.8971	17.7527
18.9299	18.8964	17.7489
18.9295	18.8948	17.7425
18.9288	18.8933	17.7404
18.9256	18.8899	17.7373
18.9245	18.8883	17.736
18.9216	18.8855	17.736
18.9215	18.8841	17.7355
18.9207	18.8838	17.7254
18.9175	18.8836	17.7249
18.9147	18.8825	17.7231
18.9143	18.8823	17.721
18.9135	18.8769	17.7201
18.9128	18.8747	17.7193
18.912	18.8743	17.7179
18.9101	18.8719	17.7146
18.906	18.8709	17.7144
18.9053	18.8685	17.7119
18.9052	18.8683	17.7109
18.9049	18.8683	17.7104
18.9031	18.8671	17.7054
18.902	18.8637	17.7036
18.9018	18.8634	17.7004
18.9016	18.8625	17.6956
18.9012	18.8624	17.6929
18.9011	18.8582	17.6898
18.901	18.8581	17.6858
18.9005	18.8578	17.6835
18.9003	18.8576	17.6785
18.9	18.8567	17.6776
18.8995	18.8567	17.6763
18.8986	18.856	17.6739
18.8971	18.8479	17.6735
18.8971	18.8476	17.662
18.8964	18.8467	17.66
18.8948	18.8448	17.6579
18.8933	18.843	17.6562
18.8899	18.8407	17.6538
18.8883	18.8375	17.6474
18.8855	18.8356	17.6472
18.8841	18.8319	17.6428
18.8838	18.8279	17.6417
18.8836	18.8259	17.641
18.8825	18.8229	17.6408
18.8823	18.8228	17.6397
18.8769	18.8223	17.6385
18.8747	18.8215	17.6381
18.8743	18.8213	17.6367
18.8719	18.8211	17.6318
18.8709	18.819	17.6313
18.8685	18.8182	17.628
18.8683	18.8153	17.6247
18.8683	18.8059	17.6243
18.8671	18.8047	17.6226
18.8637	18.804	17.621
18.8634	18.8037	17.621
18.8625	18.8031	17.6166
18.8624	18.8029	17.6154
18.8582	18.8024	17.6147
18.8581	18.8021	17.6142
18.8578	18.8018	17.6129
18.8576	18.8008	17.6128
18.857	18.8007	17.6126
18.8567	18.7986	17.6126
18.8567	18.7895	17.6104
18.856	18.7894	17.6076
18.8479	18.7887	17.6068
18.8476	18.7852	17.6062
18.8467	18.7838	17.6054
18.8448	18.78	17.6027
18.843	18.7769	17.5987
18.8407	18.7761	17.5986
18.8375	18.7756	17.5926
18.8356	18.7735	17.5925
18.8332	18.773	17.5905
18.8319	18.7705	17.5888
18.8279	18.7704	17.5881
18.8259	18.7681	17.5863
18.8229	18.7661	17.5819
18.8228	18.7617	17.5806
18.8223	18.7601	17.579
18.8215	18.7592	17.5785
18.8213	18.7583	17.5761
18.8211	18.7576	17.5743
18.819	18.7573	17.5721
18.8182	18.7569	17.5709
18.8153	18.7538	17.5706
18.8059	18.7524	17.5703
18.8047	18.7515	17.57
18.804	18.751	17.5689
18.8037	18.7488	17.5669
18.8031	18.7484	17.565
18.8029	18.7462	17.5616
18.8024	18.7454	17.5605
18.8021	18.7435	17.56
18.8018	18.7433	17.5558
18.8008	18.7417	17.5548
18.8007	18.7412	17.551
18.7986	18.7406	17.5509
18.7895	18.7387	17.5502
18.7894	18.7358	17.5495
18.7887	18.7356	17.5449
18.7852	18.7341	17.5438
18.7838	18.7325	17.5428
18.78	18.7317	17.5378
18.7769	18.7302	17.5367
18.7761	18.7291	17.5358
18.7756	18.729	17.5348
18.774	18.7283	17.534
18.7735	18.7267	17.5327
18.773	18.7238	17.5327
18.7705	18.7222	17.5299
18.7704	18.7211	17.5278
18.7681	18.72	17.5222
18.7661	18.7197	17.5218
18.7617	18.7194	17.5206
18.7601	18.7192	17.5204
18.7592	18.7189	17.5201
18.7583	18.7169	17.5164
18.7576	18.7165	17.5144
18.7573	18.7146	17.5117
18.7569	18.7141	17.511
18.7538	18.7122	17.5092
18.7524	18.7122	17.5033
18.7515	18.7093	17.4981
18.751	18.7072	17.4956
18.7488	18.7058	17.4955
18.7484	18.7032	17.4948
18.7462	18.6999	17.4886
18.7454	18.6986	17.4831
18.7435	18.6964	17.4818
18.7433	18.6959	17.4817
18.7417	18.6943	17.4738
18.7412	18.6928	17.4723
18.7406	18.6922	17.4681
18.7387	18.6921	17.4676
18.7358	18.6919	17.4632
18.7356	18.6906	17.4603
18.7341	18.6878	17.4581
18.7325	18.6827	17.4518
18.7317	18.6827	17.4485
18.7302	18.6821	17.4449
18.7291	18.6782	17.4445
18.729	18.6781	17.4422
18.7283	18.6775	17.4362
18.728	18.6753	17.435
18.7267	18.6736	17.4323
18.7238	18.6734	17.4315
18.7222	18.6715	17.4273
18.7211	18.6695	17.4222
18.72	18.6677	17.4201
18.7197	18.6657	17.418
18.7194	18.6637	17.4141
18.7192	18.6633	17.4132
18.7189	18.663	17.4069
18.7169	18.6625	17.4051
18.7165	18.6606	17.4044
18.7146	18.6538	17.4032
18.7141	18.6537	17.4027
18.7122	18.652	17.4013
18.7122	18.6507	17.3999
18.7104	18.6473	17.3953
18.7093	18.6473	17.3947
18.7072	18.6472	17.3936
18.7058	18.6467	17.3901
18.7032	18.6425	17.3868
18.6999	18.6425	17.3855
18.6986	18.6401	17.3824
18.6964	18.635	17.3776
18.6959	18.6301	17.3769
18.6943	18.625	17.3753
18.6928	18.6238	17.375
18.6922	18.6225	17.3745
18.6921	18.6207	17.3723
18.6919	18.6184	17.3716
18.6906	18.6178	17.3699
18.6878	18.614	17.3685
18.6827	18.6138	17.366
18.6827	18.6138	17.3603
18.6821	18.6116	17.3569
18.6782	18.6099	17.3549
18.6781	18.6094	17.3521
18.6775	18.6092	17.3518
18.6753	18.6086	17.3516
18.6736	18.6071	17.35
18.6734	18.6054	17.349
18.6715	18.605	17.3478
18.6695	18.6046	17.3471
18.6677	18.6028	17.3444
18.6657	18.6004	17.3439
18.6637	18.6003	17.3425
18.6633	18.6001	17.3412
18.663	18.5992	17.3409
18.6625	18.597	17.3383
18.6606	18.5921	17.3313
18.6538	18.592	17.329
18.6537	18.5888	17.3266
18.652	18.5856	17.3146
18.6507	18.5796	17.3139
18.6492	18.578	17.3037
18.6473	18.5765	17.3021
18.6473	18.5733	17.3021
18.6472	18.5673	17.3017
18.6467	18.5662	17.2969
18.6439	18.565	17.2967
18.6425	18.5645	17.2924
18.6425	18.5608	17.2875
18.6401	18.5597	17.2798
18.6389	18.5597	17.2797
18.635	18.5582	17.279
18.6301	18.558	17.278
18.6266	18.5577	17.2676
18.625	18.5568	17.2665
18.6238	18.5537	17.2665
18.6225	18.5535	17.2648
18.6207	18.5525	17.2637
18.6184	18.5521	17.2608
18.6178	18.5518	17.2604
18.614	18.5509	17.2538
18.6138	18.5481	17.2536
18.6138	18.5475	17.2525
18.6116	18.5443	17.2509
18.6099	18.544	17.2508
18.6094	18.5432	17.2507
18.6092	18.542	17.2482
18.6086	18.5404	17.2481
18.6071	18.5403	17.2467
18.6054	18.5391	17.2446
18.605	18.539	17.2446
18.6046	18.5381	17.2432
18.6028	18.5373	17.2426
18.6023	18.5371	17.242
18.6004	18.5361	17.241
18.6003	18.5346	17.2409
18.6001	18.5339	17.2375
18.5992	18.5337	17.2356
18.597	18.5315	17.2327
18.5921	18.5272	17.2325
18.592	18.5264	17.2318
18.5888	18.5263	17.2315
18.5856	18.5263	17.2292
18.5796	18.5246	17.2278
18.578	18.5242	17.2234
18.5765	18.5231	17.222
18.5733	18.5207	17.2217
18.5673	18.5161	17.2195
18.5662	18.5137	17.217
18.565	18.5135	17.2159
18.5645	18.5135	17.2154
18.564	18.5069	17.2147
18.5608	18.5061	17.2122
18.5597	18.5053	17.2077
18.5597	18.4997	17.2073
18.5582	18.4993	17.2058
18.558	18.4973	17.2036
18.5577	18.4973	17.1997
18.5568	18.4971	17.1978
18.5545	18.4954	17.1971
18.5537	18.4943	17.195
18.5535	18.4941	17.1936
18.5525	18.4932	17.1928
18.5521	18.4927	17.1926
18.5518	18.4914	17.1902
18.5509	18.4913	17.1901
18.5481	18.4911	17.1865
18.5475	18.4892	17.1851
18.5443	18.4889	17.1816
18.544	18.4878	17.1805
18.5432	18.4871	17.1799
18.542	18.4856	17.1775
18.5404	18.4855	17.1769
18.5403	18.4854	17.173
18.5391	18.4854	17.1677
18.539	18.4851	17.1663
18.5381	18.4838	17.1657
18.5373	18.4826	17.162
18.5371	18.4825	17.155
18.5361	18.4787	17.1501
18.5346	18.4749	17.1452
18.5339	18.4737	17.1444
18.5337	18.4734	17.1401
18.5315	18.4724	17.1385
18.5272	18.4706	17.1353
18.5264	18.4663	17.1286
18.5263	18.4659	17.1286
18.5263	18.4651	17.1277
18.5246	18.4646	17.1238
18.5242	18.4622	17.1231
18.5231	18.4619	17.1178
18.5207	18.4618	17.1148
18.5161	18.4613	17.1145
18.5137	18.4608	17.1121
18.5135	18.4606	17.1097
18.5135	18.4593	17.109
18.5069	18.4587	17.1073
18.5061	18.4572	17.1057
18.5053	18.4541	17.1057
18.4997	18.4526	17.1045
18.4993	18.4508	17.1027
18.4973	18.4504	17.099
18.4973	18.45	17.0988
18.4971	18.4494	17.0985
18.4954	18.4489	17.0981
18.4943	18.4483	17.0949
18.4941	18.4478	17.0917
18.4932	18.4476	17.0912
18.4927	18.4463	17.0911
18.4914	18.4456	17.0852
18.4913	18.4449	17.0844
18.4911	18.4442	17.0829
18.4892	18.4441	17.0829
18.4889	18.4438	17.0806
18.4878	18.4423	17.0802
18.4871	18.4385	17.0799
18.4856	18.4381	17.0794
18.4855	18.4374	17.0764
18.4854	18.4368	17.0729
18.4854	18.4366	17.072
18.4851	18.4365	17.0662
18.4838	18.433	17.0646
18.4826	18.4302	17.0607
18.4825	18.4296	17.0513
18.4787	18.4276	17.0468
18.4749	18.427	17.0467
18.4737	18.4265	17.0464
18.4734	18.4264	17.0463
18.4724	18.4255	17.044
18.4706	18.4237	17.0423
18.4673	18.4234	17.0383
18.4663	18.4214	17.0318
18.4659	18.4212	17.0286
18.4651	18.4199	17.0277
18.4646	18.4191	17.0232
18.4622	18.4157	17.0215
18.4619	18.4148	17.0214
18.4618	18.4142	17.0165
18.4613	18.4121	17.0141
18.4608	18.4112	17.0118
18.4606	18.4107	17.0114
18.4593	18.4075	17.0103
18.4587	18.4066	17.0077
18.4572	18.4059	17.0056
18.4541	18.4058	17.0028
18.4526	18.4056	17.0027
18.4508	18.4032	17.0016
18.4504	18.4024	17.0005
18.45	18.4022	16.9958
18.4494	18.3958	16.9933
18.4489	18.3946	16.99
18.4483	18.3925	16.9852
18.4478	18.3924	16.9805
18.4476	18.3918	16.9798
18.4463	18.3915	16.9787
18.4456	18.3881	16.9776
18.4449	18.388	16.9766
18.4442	18.3877	16.9757
18.4441	18.3858	16.9756
18.4438	18.3845	16.9747
18.4423	18.3827	16.9732
18.4385	18.3816	16.9728
18.4381	18.3812	16.9699
18.4374	18.3791	16.9676
18.4368	18.3789	16.9675
18.4366	18.3788	16.9673
18.4365	18.3787	16.9672
18.433	18.3784	16.9661
18.4302	18.377	16.9642
18.4296	18.3761	16.9617
18.4276	18.3731	16.9591
18.427	18.373	16.9564
18.4265	18.3718	16.9532
18.4264	18.3695	16.9476
18.4255	18.3637	16.9473
18.4237	18.3615	16.9472
18.4234	18.3612	16.9418
18.4214	18.3606	16.9374
18.4212	18.3592	16.9348
18.4199	18.3581	16.9345
18.4191	18.355	16.9264
18.4157	18.3542	16.9202
18.4148	18.3531	16.9167
18.4142	18.3521	16.9164
18.4121	18.3518	16.9153
18.4112	18.3504	16.9132
18.4107	18.3487	16.9126
18.4075	18.3487	16.9099
18.4066	18.3484	16.9053
18.4059	18.3484	16.899
18.4058	18.3476	16.8982
18.4056	18.347	16.8969
18.4032	18.3463	16.8969
18.4024	18.3458	16.8962
18.4022	18.3452	16.893
18.3958	18.3441	16.8889
18.3946	18.3392	16.8889
18.3925	18.3383	16.8887
18.3924	18.3379	16.8884
18.3918	18.3376	16.8882
18.3915	18.3373	16.8856
18.3881	18.3351	16.8852
18.388	18.3341	16.8829
18.3877	18.3265	16.882
18.3858	18.3253	16.8802
18.3845	18.3247	16.8795
18.3827	18.3244	16.8715
18.3816	18.3236	16.871
18.3812	18.3224	16.8706
18.3791	18.3218	16.869
18.3789	18.3183	16.8656
18.3788	18.3174	16.8654
18.3787	18.3159	16.8612
18.3784	18.3159	16.8603
18.377	18.3143	16.8569
18.3761	18.3136	16.855
18.3753	18.3129	16.8514
18.3731	18.3107	16.8461
18.373	18.31	16.8432
18.3718	18.31	16.8422
18.3695	18.3092	16.8412
18.3694	18.309	16.8397
18.3637	18.3068	16.8395
18.3615	18.3062	16.8326
18.3612	18.3044	16.8315
18.3606	18.3043	16.83
18.3592	18.3032	16.8285
18.3581	18.3023	16.8273
18.355	18.3013	16.8248
18.3542	18.301	16.8233
18.3535	18.2941	16.8233
18.3531	18.2933	16.8227
18.3521	18.2903	16.8192
18.3518	18.2887	16.8184
18.3513	18.2883	16.8176
18.3504	18.2872	16.8143
18.3487	18.2869	16.8123
18.3487	18.2845	16.8033
18.3484	18.2844	16.8022
18.3484	18.2834	16.8001
18.3476	18.2816	16.7984
18.347	18.2814	16.7974
18.3463	18.2812	16.7972
18.3458	18.2799	16.7941
18.3452	18.2794	16.793
18.3441	18.2792	16.7922
18.3392	18.2783	16.7901
18.3383	18.2781	16.7868
18.3379	18.2756	16.7827
18.3376	18.2728	16.775
18.3373	18.2719	16.7731
18.3351	18.2701	16.7724
18.3341	18.2687	16.7717
18.3265	18.2673	16.77
18.3253	18.264	16.7672
18.3247	18.2619	16.7629
18.3244	18.2619	16.7592
18.3236	18.2609	16.7588
18.3224	18.2606	16.7569
18.3218	18.2589	16.7569
18.3183	18.2573	16.746
18.3174	18.2567	16.7451
18.3159	18.2562	16.7414
18.3159	18.2543	16.7385
18.3143	18.2543	16.7351
18.3136	18.2537	16.7329
18.3129	18.2523	16.7323
18.312	18.2477	16.7272
18.3107	18.246	16.7261
18.31	18.2458	16.724
18.31	18.2431	16.7235
18.3092	18.2424	16.7235
18.309	18.2415	16.7228
18.3068	18.2396	16.7227
18.3062	18.2389	16.7223
18.3044	18.2352	16.7139
18.3043	18.2346	16.7139
18.3032	18.2341	16.7121
18.3023	18.2308	16.7088
18.3013	18.2306	16.7059
18.301	18.2288	16.7025
18.2941	18.2285	16.7022
18.2933	18.2264	16.6984
18.2903	18.224	16.6972
18.2887	18.2239	16.6963
18.2883	18.2235	16.6951
18.2872	18.2222	16.6927
18.2869	18.2219	16.6882
18.2845	18.2218	16.6863
18.2844	18.2202	16.686
18.2834	18.217	16.6767
18.2816	18.2155	16.6746
18.2814	18.215	16.6696
18.2812	18.2146	16.6691
18.2799	18.2145	16.6625
18.2797	18.2129	16.6621
18.2794	18.2113	16.6548
18.2792	18.2088	16.6492
18.2783	18.2085	16.6458
18.2781	18.2079	16.6421
18.2756	18.206	16.6405
18.2728	18.2055	16.6275
18.2719	18.2048	16.6262
18.2701	18.2039	16.6246
18.2687	18.2021	16.6201
18.2681	18.2021	16.6191
18.2673	18.2003	16.617
18.264	18.1996	16.6159
18.2619	18.1983	16.6122
18.2619	18.196	16.6106
18.2609	18.1943	16.6071
18.2606	18.1926	16.6054
18.2589	18.1918	16.6042
18.2573	18.1904	16.6034
18.2567	18.1898	16.5997
18.2562	18.1894	16.5984
18.2543	18.1892	16.5942
18.2543	18.1886	16.5934
18.2537	18.1861	16.593
18.2523	18.1815	16.5919
18.2477	18.1809	16.5913
18.246	18.1799	16.5906
18.2458	18.1796	16.5889
18.2431	18.1784	16.5886
18.2424	18.1776	16.5877
18.2415	18.1767	16.5851
18.2396	18.1764	16.5805
18.2389	18.1749	16.5792
18.2352	18.1742	16.572
18.2346	18.1741	16.5708
18.2341	18.1726	16.5653
18.2314	18.1723	16.5608
18.2308	18.1722	16.5588
18.2306	18.172	16.5587
18.2288	18.1716	16.5586
18.2285	18.1696	16.5558
18.2266	18.1694	16.5506
18.2264	18.1672	16.5466
18.224	18.1665	16.5463
18.2239	18.1655	16.5396
18.2235	18.1646	16.5337
18.2222	18.1641	16.5271
18.2219	18.1627	16.5267
18.2218	18.1605	16.5267
18.2202	18.16	16.5247
18.217	18.1566	16.5212
18.2155	18.1564	16.5163
18.215	18.1517	16.5153
18.2146	18.15	16.5146
18.2145	18.1487	16.5077
18.2129	18.1484	16.5069
18.2113	18.1483	16.5053
18.2088	18.1475	16.5046
18.2085	18.1462	16.5019
18.2079	18.1448	16.5016
18.206	18.1441	16.5009
18.2055	18.1438	16.4989
18.2048	18.1421	16.4935
18.2039	18.141	16.4918
18.2021	18.1406	16.4845
18.2021	18.1401	16.4843
18.2003	18.1385	16.4832
18.1996	18.1351	16.4806
18.1983	18.1326	16.4769
18.196	18.1317	16.4729
18.1943	18.1313	16.4717
18.1926	18.1308	16.4714
18.1918	18.1282	16.4649
18.1904	18.128	16.4627
18.1898	18.128	16.4613
18.1894	18.1256	16.4608
18.1892	18.1242	16.4606
18.1886	18.1215	16.4605
18.1885	18.1211	16.4604
18.1861	18.1205	16.453
18.1815	18.1196	16.4522
18.1809	18.1182	16.4505
18.1799	18.1178	16.4455
18.1796	18.1177	16.4418
18.1784	18.1159	16.4414
18.1776	18.1126	16.4406
18.1768	18.1122	16.4399
18.1767	18.1114	16.4394
18.1764	18.1098	16.4385
18.1749	18.1086	16.4359
18.1742	18.107	16.4335
18.1741	18.1044	16.4334
18.1726	18.1043	16.4315
18.1723	18.1033	16.4296
18.1722	18.1028	16.4295
18.172	18.1024	16.4284
18.1716	18.1024	16.4261
18.1696	18.1021	16.4244
18.1694	18.1008	16.4203
18.1672	18.0993	16.4186
18.1665	18.0977	16.4183
18.1655	18.0976	16.4167
18.1646	18.097	16.4154
18.1641	18.095	16.4111
18.1627	18.0925	16.4098
18.1605	18.0908	16.407
18.16	18.0889	16.4054
18.1566	18.0889	16.4037
18.1564	18.0883	16.4014
18.1517	18.0881	16.4003
18.15	18.0874	16.4002
18.1487	18.0871	16.3977
18.1484	18.0869	16.3977
18.1483	18.0846	16.3942
18.1475	18.0809	16.394
18.1462	18.0791	16.3939
18.1448	18.0789	16.3904
18.1441	18.0788	16.3891
18.1438	18.0757	16.3883
18.1421	18.074	16.3879
18.141	18.0726	16.3872
18.1406	18.0725	16.3835
18.1401	18.0703	16.3782
18.1385	18.0697	16.3777
18.1351	18.0695	16.3759
18.1326	18.0693	16.3727
18.1317	18.0684	16.3675
18.1313	18.065	16.3661
18.1308	18.0607	16.3659
18.1282	18.0591	16.3654
18.128	18.0568	16.3651
18.128	18.0549	16.3642
18.1256	18.0541	16.3602
18.1242	18.0536	16.3601
18.1215	18.053	16.3595
18.1211	18.0524	16.3547
18.1205	18.0498	16.3542
18.1196	18.046	16.3541
18.1182	18.0448	16.3534
18.1178	18.0445	16.353
18.1177	18.044	16.3511
18.1159	18.0402	16.35
18.1126	18.0389	16.348
18.1122	18.038	16.3473
18.1114	18.033	16.3436
18.1098	18.0329	16.3394
18.1086	18.0306	16.3382
18.107	18.0277	16.3378
18.105	18.0275	16.3358
18.1044	18.0248	16.3358
18.1043	18.0246	16.3328
18.1033	18.0238	16.3328
18.1028	18.0223	16.3308
18.1024	18.0221	16.3294
18.1024	18.0214	16.3251
18.1021	18.0189	16.3246
18.1008	18.0184	16.3236
18.0993	18.0178	16.3234
18.0977	18.0163	16.3132
18.0976	18.0155	16.3115
18.097	18.0147	16.3109
18.095	18.0139	16.3033
18.0925	18.0138	16.3006
18.0908	18.013	16.2901
18.0889	18.0121	16.2858
18.0889	18.0121	16.2828
18.0883	18.0094	16.2823
18.0881	18.0077	16.2807
18.0874	18.0075	16.2804
18.0871	18.0064	16.2781
18.0869	18.0055	16.277
18.0846	18.0044	16.2767
18.0809	18.0022	16.2766
[truncated: 10,177 more rows]

## Sheet: F5_Panel_C
Abundance of Cit sites across DMSO_Cal30
Total_Int_NLC+Cal30_1	Total_Int_NLC+Cal30_2	Total_Int_NLC+Cal30_3	Total_Int_NLC+Cal30_4	Mean across conditions	Log10 (plotted)
445655000000	452713000000	361237000000	401217000000	415205500000	11.6183
146942000000	174646000000	39881438500	161895000000	130841109625	11.1167
202517000000	74628280000	72998440000	65911110000	104013707500	11.0171
102399000000	101036000000	82232160000	104084000000	97437790000	10.9887
76999200000	104995000000	92697300000	94578939500	92317609875	10.9653
94631100000	110851000000	55088210000	81623680000	85548497500	10.9322
	83331000000			83331000000	10.9208
59878050000	36494700000	50101230000	73900100000	55093520000	10.7411
74545826000	47685225000	45007200000	49279220000	54129367750	10.7334
40294360000	51535790000	55495500000	47626480000	48738032500	10.6879
31674000000	87404000000	12239600000	62126000000	48360900000	10.6845
57697530000	18535030000	30068830000	63063600000	42341247500	10.6268
80428000000	3450600000			41939300000	10.6226
36247597200	30543080800	50162673300	39264757700	39054527250	10.5917
14969580000	42173980000	43438670000	43788073000	36092575750	10.5574
35576000000				35576000000	10.5512
36508510000	19055600000	36588700000	44326000000	34119702500	10.533
45902500000	22689300000	46535100000	19879500000	33751600000	10.5283
36844960000	15020400000	37800936000	39746556000	32353213000	10.5099
49949100000	22158010000	19744570000	28927210000	30194722500	10.4799
16403710000	37527300000	8781460000	54683180000	29348912500	10.4676
23753080000	41062840000	360548700	49066680000	28560787175	10.4558
31793000000	12186020000	34445900000	30860710000	27321407500	10.4365
28707300000	18173725000	14789036000	46271640000	26985425250	10.4311
38540740000	48712670000	7323250000	10868660000	26361330000	10.421
43129870000	21979740000	20677004000	18485902000	26068129000	10.4161
512519000	160810000	31241500000	69268530000	25295839750	10.403
	23895500000	27306000000	24593500000	25265000000	10.4025
64506965000	2923411000	12555592000	13454145000	23360028250	10.3685
132189000	38366600000	23875800000	22747413000	21280500500	10.328
18680200000	29565917000	744835000	33262350000	20563325500	10.3131
17100162000	23754190000	16151909000	22207966000	19803556750	10.2967
19636090000	22731870000	17335700000	19322000000	19756415000	10.2957
39423760000	1072509000	1134438000	35218810000	19212379250	10.2836
28907700000	14849440000	15729540000	16872200000	19089720000	10.2808
46330500	23919170500	27332700000	24638615500	18984204125	10.2784
23115960000	23810800000	14067943000	12845100000	18459950750	10.2662
19450100000	21629310000	18256015860	14454200000	18447406465	10.2659
29265600000	18021280000	15763460000	10423350000	18368422500	10.2641
29459515000	28123150000	2405079900	12876570000	18216078725	10.2605
21538300000	7122416000	22743850000	20092340000	17874226500	10.2522
27169910000	17345280000	15980920000	7846449000	17085639750	10.2326
27169910000	17345280000	15980920000	7846449000	17085639750	10.2326
10789253000	16571630000	17482800000	23455000000	17074670750	10.2324
20527800000	18699100000	12826900000	15270600000	16831100000	10.2261
18867420000	7903068000	30066990000	10345580000	16795764500	10.2252
21938420000	15044900000	14560600000	15263183000	16701775750	10.2228
17182426000	20210130000	16551394000	12630942000	16643723000	10.2213
8285990000	15458450000	19333764000	21187540000	16066436000	10.2059
14819130000	29125180000	8642630000	8714550000	15325372500	10.1854
13198800000	14097070000	18938768000	13245500000	14870034500	10.1723
13919000000	16685834000	13815000000	10893000000	13828208500	10.1408
14277200000	9039250000	18121469000	13552570000	13747622250	10.1382
8249390000	19011250000	10026798000	15740940000	13257094500	10.1224
17206448000	10976655000	11102810000	13422580000	13177123250	10.1198
16556790000	12382730000	9813902000	11567255000	12580169250	10.0997
15923600000	12532400000	11595450000	9927960000	12494852500	10.0967
14187020000	14206700000	11113510000	9601120000	12277087500	10.0891
13029860000	13329260000	11813320000	10820475000	12248228750	10.0881
20517650000	5994270000	10484060000	10850180000	11961540000	10.0778
6325780000	6568826000	13435250000	20717630000	11761871500	10.0705
18740980000	9740260000	7870475000	10535072000	11721696750	10.069
12975020000	13287528000	11810587000	8485436000	11639642750	10.0659
13025261000	12453809000	11319671000	9467584000	11566581250	10.0632
12325550000	9436260000	11140860000	12823670000	11431585000	10.0581
11883964000	10097850000	12029457000	11509810000	11380270250	10.0562
18489650000	7860090000	11000100000	8089820000	11359915000	10.0554
17645819500	6950405000	13380440000	7115786500	11273112750	10.052
14807780000	13329230000	8681708000	8024890000	11210902000	10.0496
22557470000	6067200000	5916220000	10061510000	11150600000	10.0473
10887825000	13459801000	9075430000	11057766000	11120205500	10.0461
15453300000	10037000000	8908100000	9721090000	11029872500	10.0426
11347660000	5827840000	13246980000	12898840000	10830330000	10.0346
11262985000	12418000000	6746100000	12694351000	10780359000	10.0326
4677491000	14212400000	11958930000	12024730000	10718387750	10.0301
10681000000				10681000000	10.0286
19015660000	5486360000	7964000000	10117310000	10645832500	10.0272
27992000000	393480	5076710000	7645850000	10178738370	10.0077
12023400000	9289470000	8567880000	10709690000	10147610000	10.0064
12834600000	9677670000	10850130000	7087040000	10112360000	10.0049
8417497900	13811033000	10022260000	8049149000	10074984975	10.0032
8889960000	10042750000	9925240000	11125230000	9995795000	9.99982
5444340000	10895400000	12869700000	10377850000	9896822500	9.9955
9874142000	13644300000	10188800000	5425480000	9783180500	9.99048
892426000	18671000000			9781713000	9.99041
9269780000	9216740000	13257630000	6714500000	9614662500	9.98293
15942610000	6331628000	5520040000	10557830000	9588027000	9.98173
233122000	5058610000	2852510000	30119600000	9565960500	9.98073
11687850000	9463364000	8542490000	7516090000	9302448500	9.9686
10408607000	9065554000	7804201000	9451444000	9182451500	9.96296
7038020000	11550700000	11952570000	6134704000	9168998500	9.96232
9911030000	3491688000	9657617000	13254930000	9078816250	9.95803
1873480000	1251050000	1095489000	31705840000	8981464750	9.95335
14961950000	1721834000	8257220000	10799638000	8935160500	9.9511
15109990000	7073560000	5985160000	7569210000	8934480000	9.95107
9578390000	7700884000	10833510000	7217610000	8832598500	9.94609
10450971000	8563937000	7758648000	8477081000	8812659250	9.94511
8615960000	9875750000	9497500000	7156150000	8786340000	9.94381
9780090000	8450480000	8047230000	8867150000	8786237500	9.9438
3801604000	12981880000	9708020000	8455420000	8736731000	9.94135
6256725000	10802260000	8212070000	9638835000	8727472500	9.94089
14681620000	9974736000	3157940000	6834300000	8662149000	9.93763
13096210000	9499020000	5675034000	6192939000	8615800750	9.9353
11953800000	7122416000	6864495000	8489670000	8607595250	9.93488
14625140000	4671231000	8212312000	6828080000	8584190750	9.9337
3192590000	7400610000	14650930000	8404812300	8412235575	9.92491
8438160000	7976196000	7108880000	10040569000	8390951250	9.92381
11357350000	6287235000	8659750000	6872860000	8294298750	9.91878
11464600000	7440400000	8827900000	5442040000	8293735000	9.91875
9412340000	4989930000	11485740000	7253720000	8285432500	9.91832
8143950000	8706890000	8122758000	8069350000	8260737000	9.91702
11576895000	7828925000	7200232000	6418469000	8256130250	9.91678
8666433000	7815274000	7784211000	8479065500	8186245875	9.91308
8666554000	6296900000	9156819000	8479890000	8150040750	9.91116
10302208000	13576200000	3181330000	5458020000	8129439500	9.91006
5340238000	6184110000	11377155500	9184449000	8021488125	9.90425
8544230000	9899480000	8040770000	5166845000	7912831250	9.89833
4941570000	10833270000	5959430000	9671330000	7851400000	9.89495
7429100000	8015400000	9113400000	6444800000	7750675000	9.88934
4669234000	9809420000	8944928600	7299510000	7680773150	9.8854
10682390000	8075820000	6370020000	5474721000	7650737750	9.8837
8093880000	2527880000	10493390000	9137300000	7563112500	9.8787
9210080000	7794120000	6107855000	7068300000	7545088750	9.87766
116191400	14052100000	10323785200	5105030300	7399276725	9.86919
9259650000	1162960000	11196860000	7571692000	7297790500	9.86319
5521560000	17964340000	2098866000	3499010000	7270944000	9.86159
7919300000	8595000000	5590900000	6651800000	7189250000	9.85668
6799050000	7521350000	12292860000	1859327000	7118146750	9.85237
6846900000	8478920000	4063665000	9060220000	7112426250	9.85202
59175000	7674828000	11393190000	9286170000	7103340750	9.85146
10974300000	5102200000	4114560000	8140210000	7082817500	9.85021
3198400000	2461150000	1717560000	20902200000	7069827500	9.84941
8343775500	6031708000	6804195000	7073215000	7063223375	9.849
69470000	2166815000	11670400000	14126200000	7008221250	9.84561
2393104800	16595550000	2288160000	6577125000	6963484950	9.84283
9111656000	8585682000	6933112000	3150189900	6945159975	9.84168
	12041000000	1346440800	7231460000	6.87297e+09	9.83714
4520500000	14651600000	7671760000	490045000	6833476250	9.83464
8370690000	5015997000	9492260000	4329414000	6802090250	9.83264
1859950000	8166600000	9172500000	7978300000	6794337500	9.83215
9015405000	5595190000	5078660000	7382370000	6767906250	9.83045
6414100000	8319480000	6344740000	5956640000	6758740000	9.82987
9601140000	4926279000	7953650000	4472980000	6738512250	9.82856
4048528000	3953575000	9506330000	9184070000	6673125750	9.82433
6922676900	7985810000	5657280000	6117820000	6670896725	9.82418
8296800000	5220290000	6740657000	6412650000	6667599250	9.82397
7266300000	12844000000	1505900000	5003000000	6654800000	9.82314
6377870000	6482275000	7807491000	5930790000	6649606500	9.8228
2975459000	8262810000	5251684000	9807010000	6574240750	9.81785
6537900000				6537900000	9.81544
5695100000	6204116000	7078160000	7109204000	6521645000	9.81436
6557490000	7031850000	6947750000	5482195000	6504821250	9.81324
5586743900	6561462700	7119924000	6387434900	6413891375	9.80712
2754770000	11771690000	10840400000	109540000	6369100000	9.80408
7985650000	6918350000	4543500000	5828890000	6319097500	9.80066
5721280000	10224750000	1196560000	8126970000	6317390000	9.80054
5567120000	7570692000	6671705000	5356873000	6291597500	9.79876
9928230000	4909690000	5224710000	5044690000	6276830000	9.79774
	4453600000	7058200000	7172100000	6.22797e+09	9.79435
6076935000	7012890000	5280615000	6469535000	6209993750	9.79309
4976290000	7308640000	3879340000	8603470000	6191935000	9.79183
6458976000	2549603000	9445480000	6122110000	6144042250	9.78845
7143955000	5541940000	5076250000	6689242000	6112846750	9.78624
13165300000	776134500	9652530500	843657000	6109405500	9.786
12615750000	4359980000	3377600000	4054681000	6102002750	9.78547
6847710000	5044770000	6601200000	5746340000	6060005000	9.78247
4676348000	8026600000	8156200000	3319055450	6.04455e+09	9.78136
4495420000	6054820000	7569000000	5739410000	5964662500	9.77559
897331000	9765135000	2194550000	10885115000	5935532750	9.77346
7035490000	6335630000	4888700000	5377800000	5909405000	9.77154
11122520000	3646880000	3483670000	5182520000	5858897500	9.76782
2299690000	7322790000	6301620000	7374240000	5824585000	9.76526
8314900000	5741350000	3925610000	5002959000	5746204750	9.75938
4973760000	8069840000	3939530000	5894710000	5719460000	9.75736
7801251000	3620995000	5322690000	5974007000	5679735750	9.75433
	5669600000			5669600000	9.75355
5012430000	6808400200	3463121000	7393960000	5669477800	9.75354
6457600000		5087568270	5206100000	5583756090	9.74693
6100180000	2838180000	370300000	12993500000	5575540000	9.74629
4505893300	6659930000	5891230000	4759074800	5454032025	9.73672
6448070000	6256660000	4572020000	4340890000	5404410000	9.73275
7146622000	5894690000	4149632000	4334540000	5381371000	9.73089
7452635000	5958196000	2427380900	5462436500	5325162100	9.72633
2085551000	1940240000	1815880000	15397440000	5309777750	9.72508
2452311000	12779460000	1971177000	4034220000	5309292000	9.72504
4171007000	5871150000	6298335500	4711059500	5262888000	9.72122
6851736000	6062607000	3513300000	4524701000	5238086000	9.71917
3777700000	6110080000	5387710000	5539720000	5203802500	9.71632
5165079000	4452770000	6761819000	4400656000	5195081000	9.71559
27213000	5320121000	7288284000	8135601400	5192804850	9.7154
2224300000	3471490100	10259600000	4783900000	5184822525	9.71473
3863300000	6434400000	4319300000	6110290000	5181822500	9.71448
6930150000	4744743000	6302217000	2644843800	5155488450	9.71227
6930150000	4694310000	6302217000	2603492800	5132542450	9.71033
5544300000	5397800000	4285100000	5130400000	5089400000	9.70667
3792730000	5532720000	5820420000	4950780000	5024162500	9.70106
10809450000	2440120000	1147543000	5529174000	4981571750	9.69737
5463820000	5506758000	5054400000	3780500000	4951369500	9.69473
4613840000	6316040000	2437378000	6324370000	4922907000	9.69222
1396190000	12479750000	1956128000	3810491000	4910639750	9.69114
7840415000	3842365000	2878763000	5034553000	4899024000	9.69011
10865977000	1125884000	6949110000	638902000	4894968250	9.68975
7082060000	6492960000	572995000	5427640000	4893913750	9.68966
4889699000	6775406000	4450360000	3381305000	4874192500	9.6879
4643710000	5921280000	4959930000	3902670000	4856897500	9.68636
4914220000	5283847000	4568128000	4549846000	4829010250	9.68386
6972900000	4332770000	3567750000	4425860000	4824820000	9.68348
3083500000	6619180000	4863650000	4390759000	4739272250	9.67571
5478303000	5264445000	3474900000	4614379000	4708006750	9.67284
3568860000	5233850000	4270420000	5682540000	4688917500	9.67107
4640128000	4430330000	4880519300	4733080000	4671014325	9.66941
3661624000	6404045000	4828590000	3622722000	4629245250	9.66551
2345460000	6196180000	4481141500	5478260000	4625260375	9.66514
5190660000	2873370000	8384140000	1995630000	4610950000	9.66379
1920000000	5999000000	5323010000	5184160000	4606542500	9.66338
9730797200	4662795000	1966184900	1993607400	4588346125	9.66166
9730797200	4662795000	1966184900	1993607400	4588346125	9.66166
9255700000	144530000	5373475000	3568600000	4585576250	9.66139
2842817000	5856640000	5037330000	4544060000	4570211750	9.65994
6646470000	4027760000	3729140000	3874153000	4569380750	9.65986
1550979800	4360306000	6214078000	6151758000	4569280450	9.65985
4441534800	8022450000	1750820000	4032335000	4561784950	9.65913
5066132000	2602580000	6367490000	4097460000	4533415500	9.65643
5155682000	5909985000	1695390000	5336252000	4524327250	9.65555
28983500	4455707000	8155201250	5409860000	4.51244e+09	9.65441
8385415000	1786745000	4566014000	3280585000	4504689750	9.65366
3644280000	6491620000	4476420000	3283770000	4474022500	9.6507
773105000	6406785000	5397080000	5317447000	4473604250	9.65066
4458340000	4893510000	4864097000	3575730000	4447919250	9.64816
6179480000	4019615000	3003960000	4511080000	4428533750	9.64626
5126600000	4242595000	4436127000	3748848000	4388542500	9.64232
		4385300000		4385300000	9.642
3749191750	5683690600	6323400000	1746860500	4.37579e+09	9.64106
3749191750	5683690600	6323400000	1746860500	4.37579e+09	9.64106
9214884500	1775412000	4965951000	1546051000	4375574625	9.64104
	4349800000			4349800000	9.63847
5799740000	4691270000	4026860000	2878250000	4349030000	9.63839
3683340000	3325640000	6135470000	4219889000	4341084750	9.6376
3743000000	5191400000	4314400000	4060260000	4327265000	9.63621
4304890000	5224180000	3640810000	4124890000	4323692500	9.63585
4544170000	5206415000	4623478000	2904628400	4319672850	9.63545
	425450000	6016460000	6511880000	4317930000	9.63528
12490100000	255070000		208011000	4317727000	9.63526
9731010000	1162796000	1067734000	5233750000	4298822500	9.63335
5076539000	4316640000	4071201000	3638680000	4275765000	9.63101
2336940000	5907043000	3205900000	5643319300	4273300575	9.63076
3784850000	7717260000	2389000000	3096300000	4246852500	9.62807
9288535000	457111000	3842800000	3306380000	4223706500	9.62569
4884534000	3816441000	4308165000	3858774000	4216978500	9.625
517960000	4796400000	5228000000	6287070000	4207357500	9.62401
4906000000	4977070000	3882600000	2960190000	4181465000	9.62133
3983150000	5566560000	3364370000	3807630000	4180427500	9.62122
3872030000	4751200000	4158958000	3920746800	4175733700	9.62073
8649740000	2146040000	880948300	4944745000	4155368325	9.61861
3875677500	5206415000	4623478000	2892303800	4149468575	9.61799
10917047000	1944170200	790830000	2914798000	4141711300	9.61718
2889620000	6230380000	2924010000	4497090000	4135275000	9.6165
	4127900000			4127900000	9.61573
3693807000	4027545000	4143370000	4524830000	4097388000	9.61251
3229220000	3595280000	5053010000	4364650000	4060540000	9.60858
3164163000	5643780000	4428004000	2991275000	4056805500	9.60818
3281670000	5345130000	2779790000	4788020000	4048652500	9.60731
975379200	3795906000	6125968000	5216010000	4028315800	9.60512
6024555000	533799000	5268000000	4276252000	4025651500	9.60484
5647940000	4034332000	2655090500	3625751000	3990778375	9.60106
6914590000	2879162000	3094680000	3044325000	3983189250	9.60023
4636920000	1795680000	3495350000	5988059000	3979002250	9.59977
2399960000	4090160000	4338330000	5053160000	3970402500	9.59883
3484502000	4085875000	3586554000	4508070000	3916250250	9.59287
4592680000	4193110000	3364370000	3493659000	3910954750	9.59228
3136686000	3142213000	4445071000	4803585000	3881888750	9.58904
2101962000	4992290000	4927210000	3499970000	3880358000	9.58887
2101962000	4992290000	4922290000	3499970000	3879128000	9.58873
3314560000	5571740000	785542000	5784520000	3864090500	9.58705
5349700000	2551500000	4687400000	2835160000	3855940000	9.58613
4309300000	3631595000	4195505000	3155390000	3822947500	9.5824
2588371300	5770350000	3523952000	3349544000	3808054325	9.5807
3801190000	4801960000	4166995000	2444709500	3803713625	9.58021
3007940000	5838490000	4438260000	1927279000	3802992250	9.58013
6285000000	3719890000	2429095000	2688140000	3780531250	9.57755
6895719000	3479835000	2599914000	2097560000	3768257000	9.57614
6895719000	3479835000	2599914000	2097560000	3768257000	9.57614
3783120000	3807520000	4357576000	3095852000	3761017000	9.57531
3005067000	4544894000	2883580000	4595110000	3757162750	9.57486
35993000	5642348000	3442163000	5850150000	3742663500	9.57318
5073290000	4230866000	2850950000	2809455000	3741140250	9.573
2909270000	2229012000	8211348000	1555649000	3726319750	9.57128
4883850000	3148030000	3716490000	3147890000	3724065000	9.57102
4560884000	2757152000	3725194000	3852757000	3723996750	9.57101
3646080000	5014321000	3267750000	2799140000	3681822750	9.56606
3183023000	4680894000	3016835000	3769770000	3662630500	9.56379
3356040000	5133012000	3349840000	2729114000	3642001500	9.56134
3448545000	3696002000	3981104000	3440759000	3641602500	9.56129
2166100000	4162790000	3850960000	4268620000	3612117500	9.55776
4218280000	4998510000	2136770000	3055578000	3602284500	9.55658
3577080000	4438190000	3539428000	2776800000	3582874500	9.55423
5985399500	383001500	6437585500	1512219000	3579551375	9.55383
4872680000	2514156000	3709556000	3123370000	3554940500	9.55083
2824510000	5038150000	785542000	5529690000	3544473000	9.54955
3425259000	4247075000	4013689000	2433846000	3529967250	9.54777
4533140000	4022690000	2727158930	2828700000	3.52792e+09	9.54752
6989300000			51561000	3520430500	9.5466
2760950000	3478003000	2872690000	4901370000	3503253250	9.54447
3556553000	2901960000	3461410000	4090280000	3502550750	9.54438
1878310000	2637230000	1129350000	8352227000	3499279250	9.54398
1204905000	98857600	12064840000	471323000	3459981400	9.53907
	2427900000		4463500000	3445700000	9.53728
5181590000	3037800000		2102750000	3.44071e+09	9.53665
2825187000	2898012000	4253907000	3600325000	3394357750	9.53076
3923000000	3807400000	2519382000	3276450000	3381558000	9.52912
2612813000	4150220000	3434734000	3275693000	3368365000	9.52742
6341300000	663120000	685150000	5781800000	3367842500	9.52735
4523310000	5302483000	1181900000	2461450000	3367285750	9.52728
2992220000	3307190000	3948130000	3181886000	3357356500	9.526
2621802000	3969039000	2455525000	4282295000	3332165250	9.52273
3771760000	3508900000	3370980000	2606300000	3314485000	9.52042
2074091000	3052047000	4874701000	3250057000	3312724000	9.52019
4180600000	3692810000	3828026000	1538570000	3310001500	9.51983
6019270000	708825000	3323465000	3147587000	3299786750	9.51849
5377790000	2513998000	2741767000	2544019000	3294393500	9.51778
			3293500000	3293500000	9.51766
3005900000	3601910000	3885820000	2661540000	3288792500	9.51704
2753530000	2723729000	2286490000	5305570000	3267329750	9.51419
676900000		6239100000	2852200000	3.25607e+09	9.51269
1707979000	7016114000	2793650000	1487181000	3251231000	9.51205
3105360000	2935025000	3119850000	3825150000	3246346250	9.51139
3051994000	3453183000	3323912300	3076317000	3226351575	9.50871
3051994000	3453183000	3323912300	3076317000	3226351575	9.50871
3728050000	2850360000	3026147000	3290089000	3223661500	9.50835
3030754000	3453183000	3323912300	3076317000	3221041575	9.508
2871336000	3718780000	3495030330	2793056000	3.21955e+09	9.5078
2506410000	5362140000	150645000	4841940000	3215283750	9.50722
2466959000	3893868000	2399491000	4055910000	3204057000	9.5057
9150120000	1173565000	668570400	1771014900	3190817575	9.5039
5580390000	3281747000	1911530000	1933240000	3176726750	9.50198
3337791000	2995382000	3111616000	3252109000	3174224500	9.50164
3296550000	4257160000	1804620000	3298130000	3164115000	9.50025
4511630000	2975456000	3016798000	2144422000	3162076500	9.49997
3920150000	1214860000	5450580000	2049647000	3158809250	9.49952
5687340000	1330515000	3997930000	1593740000	3152381250	9.49864
4478770000	2302322000	3315025000	2455640000	3137939250	9.49664
3470000000	3597100000	3192000000	2216300000	3118850000	9.49399
4709040000	1472506000	3129210000	3149880000	3115159000	9.49348
2205300000			4024100000	3114700000	9.49342
4192945000	2482437000	2752829000	3020159000	3112092500	9.49305
2876620000	1126608000	4329300000	4102527000	3108763750	9.49259
2925050000	4300030000	2091154000	3042360000	3089648500	9.48991
2927850000	3885920000	1376793000	4164876000	3088859750	9.4898
801986000	6626040000	1117527000	3808090000	3088410750	9.48974
3472370000	3969130000	2550000000	2342760000	3083565000	9.48905
3002800000	2091600000	3614200000	3514600000	3055800000	9.48512
5714540000	2080252000	1780765500	2585945000	3040375625	9.48293
4295880000	4510290000	104638000	3204600000	3028852000	9.48128
1068050000	3945595000	4713405000	2381715000	3027191250	9.48104
5163670000	2780835000	2327490000	1834221500	3026554125	9.48095
1991653000	2168635000	1979480000	5941850000	3020404500	9.48007
1762240000	3253345600	3074810000	3923520000	3003478900	9.47762
2504900000	2602960000	3913944900	2983646720	3001362905	9.47732
6930210000	1547040200	1150240000	2358470000	2996490050	9.47661
2758243000	2053750000	3399020000	3768920000	2994983250	9.47639
3826290000	2606300000	2370900000	3152750000	2989060000	9.47553
3119123000	2753247000	2472080000	3564447000	2977224250	9.47381
4960440000	1819742000	2479916000	2643319000	2975854250	9.47361
3418200000	3748660000	3423200000	1239500000	2957390000	9.47091
6028435500	2653983000	1550683000	1559661000	2948190625	9.46956
283860000	4352510000	592540000	6524049000	2938239750	9.46809
3621040000	3197990000	2387570000	2504930000	2927882500	9.46655
5016560000	3609705000	2474260400	609899000	2927606100	9.46651
2417572000	2868390000	3936050000	2476820000	2924708000	9.46608
4520710000	279300000	4225429000	2666785000	2923056000	9.46584
3314720000	2417430000	4482670000	1459940000	2918690000	9.46519
3335246000	1276770000	3733256000	3326600000	2917968000	9.46508
2788360000	160847000	3877150000	4814270000	2910156750	9.46392
2176020000	3340360000	2636830000	3409300000	2890627500	9.46099
1878790000	4550470500	3155979000	1974026500	2889816500	9.46087
5095030000	3625370000	2375340000	425675000	2880353750	9.45945
2494300000	2731020000	3211443400	3028064000	2866206850	9.45731
830179000	2032570000	2938875000	5529700000	2832831000	9.45222
2829200000	1524800000	3232600000	3593200000	2794950000	9.44637
4258100000	4343300000	1434250000	1134100000	2792437500	9.44598
1310020600	147229100	4855674700	4851334400	2791064700	9.44577
1742900000	4743900000	3117800000	1555400000	2790000000	9.4456
3405700000	3990750000	2160738000	1580661400	2784462350	9.44474
2835550000	5949300000	1433400000	871020000	2772317500	9.44284
3178520000	2981810000	2584304000	2326968000	2767900500	9.44215
4516140000	449815000	3915080000	2184670000	2766426250	9.44192
3207830000	2754320000	2517040000	2524770000	2750990000	9.43949
2458250000	3262100000	3025990000	2235480000	2745455000	9.43861
2733410000	3288564000	2756142000	2193158000	2742818500	9.4382
2381134000	2937960000	3211255000	2431900000	2740562250	9.43784
3688810000	3646050000	922121300	2662800000	2729945325	9.43615
2152684000	2033875000	3075149500	3655800000	2729377125	9.43606
4139472000	2355180000	3182538000	1183119500	2715077375	9.43378
2543500000	2434490000	4001390000	1879360000	2714685000	9.43372
3116993600	2416865000	2874266000	2421952000	2707519150	9.43257
3665760000	898924000	3271400000	2956920000	2698251000	9.43108
491376000	2342741000	781193000	7168424000	2695933500	9.43071
2383333000	1473830000	3768810000	3157500000	2695868250	9.4307
2450500000	2944500000	2651800000	2688200000	2683750000	9.42874
1195395000	3208730000	2044024000	4278569000	2681679500	9.42841
4046520000	2231928000	3349564300	1080677000	2677172325	9.42768
1561070000	3336270000	3472520000	2315835000	2671423750	9.42674
2372979000	3450375000	2302895000	2525356000	2662901250	9.42536
2969410000	4278538000	1081761000	2303387200	2658274050	9.4246
1845558000	1135255000	3365980000	4259770000	2651640750	9.42351
2811620000	2678340000	2846880000	2230700000	2641885000	9.42191
6686220000	2040917000	980400000	802696500	2627558375	9.41955
2866860000	1824614000	1554697000	4244800000	2622742750	9.41876
6638730000	2040917000	980400000	802696500	2615685875	9.41759
2596700000	2742496000	2860080000	2162965000	2590560250	9.41339
2585100000				2585100000	9.41248
2643572000	2453310200	2822722500	2364330000	2570983675	9.4101
1284244000	3945710000	2038147330	3009802000	2.56948e+09	9.40984
2874929000	2928520000	2099380000	2362661000	2566372500	9.40932
2535320000	1942020000	3613000000	2091800000	2545535000	9.40578
2877040000	2462550000	2760810000	2074640000	2543760000	9.40548
3490840000	2102194000	2723370000	1851580000	2541996000	9.40517
3994139000	2480124000	1580899000	2102707000	2539467250	9.40474
912430000	3301610000	2884890000	3019410000	2529585000	9.40305
1847893000	3062457000	2667819000	2508640000	2521702250	9.40169
3403140000	2289460000	1785800000	2606340000	2521185000	9.4016
4273800000	2716800000	1553070000	1508285000	2512988750	9.40019
3284121000	2161300000	2496413700	2099075000	2510227425	9.39971
2087070000	3819605000	1538460000	2581400000	2506633750	9.39909
116895000	2212310000	129000000	7563840000	2505511250	9.3989
2668843000	2922991000	2453850000	1955168000	2500213000	9.39798
	3457743000		1525300000	2491521500	9.39646
994188000	5385685000	3398475000	141230000	2479894500	9.39443
6397805000	1599800000	1745835000	150990000	2473607500	9.39333
2679492000	2839550000	2783800000	1579930000	2470693000	9.39282
2453852000	2066638000	3436130000	1800805700	2439356425	9.38728
1781740000	3036300000	2273240000	2664210000	2438872500	9.38719
2193300000	3730770000	2278880000	1519210000	2430540000	9.3857
2596100000	2305900000	2566800000	2237500000	2426575000	9.38499
2674730000	861132500	1416734300	4721797000	2418598450	9.38356
2335700000	1374650000	3897200000	2060160000	2416927500	9.38326
2441125000	2176380000	2870320000	2167990000	2413953750	9.38273
1628836600	4433811000	2831009000	743009500	2409166525	9.38187
2870740000	2138507000	1989796000	2574070000	2393278250	9.37899
1151211000	7626307000	470131000	294518000	2385541750	9.37759
2576143000	2109613000	2708795000	2133242000	2381948250	9.37693
2568000000	3253100000	2282700000	1387900000	2372925000	9.37528
2292670000	3304200000	1484690000	2408620000	2372545000	9.37521
3271920000	2010240000	1995320000	2189630000	2366777500	9.37416
3296200000	2711782000	1398299000	2038564000	2361211250	9.37313
2340348000	2716610000	2612490000	1774791000	2361059750	9.37311
3002150000	1812220000	2588256000	2012712700	2353834675	9.37178
3386160000	1959010000	1444800000	2592810000	2345695000	9.37027
2884280000	529601400	2837540000	3129020000	2345110350	9.37016
2232200000	2486500000		2289100000	2.33593e+09	9.36846
3043216000	2202660000	1582040000	2489630000	2329386500	9.36724
2990580000	2525490000	2093452100	1692310000	2325458025	9.36651
2370660000	2416277000	2215244000	2288126000	2322576750	9.36597
1317285000	4001720000	2440980000	1464195000	2306045000	9.36287
1277510000	3461790000	2908770000	1556600000	2301167500	9.36195
37257000	19810000	4399920000	4680152000	2284284750	9.35875
2960850000	2219060000	1730570000	2195800000	2276570000	9.35728
2018356000	3067310000	2407713000	1579304000	2268170750	9.35568
1535700000	2571797200	2216536900	2730730000	2263691025	9.35482
1744143000	2689830000	2244850000	2335444000	2253566750	9.35287
2640350000	1898616000	2986173000	1446464000	2242900750	9.35081
			2242600000	2242600000	9.35075
1772470000	2655390000	2061970000	2458750000	2237145000	9.34969
2654020000	2217975000	2545681000	1527558000	2236308500	9.34953
2723650000	2490980000	1820967000	1900771000	2234092000	9.3491
1190970000	2218463000	2866970000	2656130000	2233133250	9.34891
1492020000	2841505000	2237425000	2361315000	2233066250	9.3489
2224600000	3345600000	1935500000	1395800000	2225375000	9.3474
3009000000	20802000	3992700000	1865000000	2221875500	9.34672
3045253000	2119560000	1681850000	2023571000	2217558500	9.34588
3968130000	2225110000	1724590000	931550000	2212345000	9.34485
2616700000	1107960000	3191800000	1915310000	2207942500	9.34399
2558541000			1844900000	2201720500	9.34276
2898240000	611809000	2788130000	2487550000	2196432250	9.34172
1925705000	2087452400	439038500	4328571700	2195191900	9.34147
156330000	4025700000	3073170000	1513184000	2192096000	9.34086
4154582000	1705847000	497610000	2391007000	2187261500	9.3399
2503670000	2114130000	2042970000	2078876000	2184911500	9.33943
2144797000	2284660000	2140038000	2164194000	2183422250	9.33914
4959020000	2493098000	428319000	829194000	2177407750	9.33794
3085869000	2076070000	1513266000	2031220000	2176606250	9.33778
1429700000	1787400000	303070000	5176910000	2174270000	9.33731
2242010000	2057020000	2459820000	1930670000	2172380000	9.33694
5384300000	1883700000	1080400000	326390000	2168697500	9.3362
2436200000	1576260000	2589420000	2070390000	2168067500	9.33607
18693000	1954148000	2009100000	4684410000	2166587750	9.33578
2315885000	1808205300	2485980400	2046954600	2164256325	9.33531
1997108000	2756300000	2340780000	1558580000	2163192000	9.3351
771838000	4167100000	872554000	2821851000	2158335750	9.33412
54061000	2981140000	2685200000	2907620000	2157005250	9.33385
1297412000	1476102000	3028210000	2768617000	2142585250	9.33094
408970000	2979020000	2782800000	2393060000	2140962500	9.33061
1712636000	1962131000	2130700000	2749180000	2138661750	9.33014
2552856000	1748340000	2221788000	1982100000	2126271000	9.32762
1622600000	2171912000	2404090000	2296310000	2123728000	9.3271
1588088000	2914520000	2233758000	1746541000	2120726750	9.32648
1820440000	2041656000	2265021000	2349736000	2119213250	9.32617
1259300000	1395100000	2848340000	2972600000	2118835000	9.3261
	33426000		4200630000	2117028000	9.32573
3152720000	1660700000	2718072000	908989000	2110120250	9.32431
3335370000	680065000	1588870000	2819860000	2106041250	9.32347
1121551000	2991780000	2384430000	1836402000	2083540750	9.3188
2202450000	1688370000	2415720000	2017090000	2080907500	9.31825
3389700000	2221100000	1082600000	1629000000	2080600000	9.31819
1238586000	2756850000	958094000	3350689000	2076054750	9.31724
1554510000	1071860000	805394000	4830780000	2065636000	9.31505
2302060000	1534950000	2350780000		2.0626e+09	9.31441
2027200000	1987300000	1933300000	2276900000	2056175000	9.31306
2514000000	1981810000	1927054900	1784000000	2051716225	9.31212
3425700000	1776400000		947190000	2.04976e+09	9.3117
2498021000	2423260000	1815726000	1449856000	2046715750	9.31106
2281398000	1731161000	2804779000	1357871000	2043802250	9.31044
1954109000	1675072000	2660780000	1854238000	2036049750	9.30879
2224085000	3215488000	1773035500	918335500	2032736000	9.30808
1171193000	1922458000	2813740000	2209797000	2029297000	9.30735
	2029100000			2029100000	9.3073
1145258000	1062900000	4010460000	1863650000	2020567000	9.30547
1754530000	908240000	1183300000	4226680000	2018187500	9.30496
1612805000	2554305000	1573149000	2292170000	2008107250	9.30279
2514857000	3243390000	1200714000	1068213000	2006793500	9.3025
1033862000	2245880000	2450683000	2290512000	2005234250	9.30217
16835900	591090	8449500	7974083600	1.99999e+09	9.30103
1806300000	2251740000	2213020000	1662480000	1983385000	9.29741
2667130000	2568278000	410221000	2273207000	1979709000	9.2966
1308013000	2835240000	1443484000	2331730000	1979616750	9.29658
2010011000	814464000	2474610000	2610410000	1977373750	9.29609
2156900000	3190500000	197600000	2349600000	1973650000	9.29527
2632640000	1935033000	2054916000	1268258000	1972711750	9.29506
1530230000	74859700	1030808000	5253550000	1972361925	9.29499
1685870000	1931480000	2242620000	2028020000	1971997500	9.29491
3803394000	1781198000	1730293000	561273000	1969039500	9.29425
1990857000	3541100000	1458005000	882665450	1.96816e+09	9.29406
2773727000	1715618000	1828504000	1536115000	1963491000	9.29303
3511016300	498500000	1901900000	1942380000	1963449075	9.29302
1912339000	1183136000	3772370000	970443000	1959572000	9.29216
2546539000	1975483000	1653476000	1645804000	1955325500	9.29122
5402600000		277880000	176210000	1952230000	9.29053
1618900000	2811690000	1497110000	1877100000	1951200000	9.2903
795925000	2207280000	2974001000	1790187000	1941848250	9.28822
1160135000	1553124000	2829543400	2217722000	1940131100	9.28783
2248285000	1720183500	2098800000	1688044000	1938828125	9.28754
1840890000	3429040000	1493457450	915326000	1.91968e+09	9.28323
4142405000	1060700000	952279000	1521660000	1919261000	9.28313
848074100	4567970000	1855450000	402386000	1918470025	9.28296
2181595000	1619244000	1390414000	2482060000	1918328250	9.28292
2249742000	1780105000	3047014000	580939000	1914450000	9.28204
2880500000	2460040000	1651450000	641700000	1908422500	9.28067
1855970000	1984000000	1848370000	1943740000	1908020000	9.28058
1548975000	2199325000	1466085000	2401110000	1903873750	9.27964
1412146000	2302344000	1575095000	2313136000	1900680250	9.27891
1660900000	2538300000		1502100000	1.90043e+09	9.27885
2068900000	1968720000	1809275000	1744045000	1897735000	9.27824
3958490000	422730000	2611930000	595265000	1897103750	9.27809
2038000000	1801960000	1925700000	1785700000	1887840000	9.27597
2766820000	2466700000	663287000	1650670000	1886869250	9.27574
1663962000	301309000	2769502000	2803843000	1884654000	9.27523
2634290000	1612620000	1242764000	2048640000	1884578500	9.27521
3040050000	1755460000	1119528000	1611450000	1881622000	9.27453
1406440000	2321180000	1410770000	2370460000	1877212500	9.27351
2575600000	1532160000	2181400000	1210950000	1875027500	9.27301
2118440000	1806821000	1858069000	1715461000	1874697750	9.27293
1978880000	2469414000	1773685000	1276214000	1874548250	9.2729
827550000	2379840000	1646480000	2628950000	1870705000	9.27201
3199360000	1918380000	1404070000	935950000	1864440000	9.27055
2407200000	2093600000	2223300000	719980000	1861020000	9.26975
2105420000	2084680000	1750030000	1500769000	1860224750	9.26957
			1858800000	1858800000	9.26923
1364039600	2085127000	1486706400	2485570000	1855360750	9.26843
867560000	1919050000	2609020000	1985540000	1845292500	9.26607
		2492500000	1193100000	1842800000	9.26548
1707420000	3238698000	379019000	2016910000	1835511750	9.26376
882335000	2122764000	2377950000	1946030000	1832269750	9.26299
2955294000	1607847000	1646551000	1111482000	1830293500	9.26252
313570000	1693430000	2895400000	2416230000	1829657500	9.26237
2641671000	2077280000	1059669000	1523892000	1825628000	9.26141
2283885500	448437500	3543115000	989691000	1816282250	9.25918
2541225000	1471265000	1311894000	1916569000	1810238250	9.25774
1469660000	1381683000	2383106200	1985791000	1805060050	9.25649
1630304000	2212967000	2031462000	1305476000	1795052250	9.25408
2077294000	2431890000	1784040000	883248000	1794118000	9.25385
1283640000	2702760000	2035758000	1147790000	1792487000	9.25346
59175000	866832000	3305090000	2933666000	1791190750	9.25314
2182980000	2158412000	2530560000	237790000	1777435500	9.24979
1831930000	1614421000	1794900000	1867318000	1777142250	9.24972
2397848000	1242917000	1913952000	1552350000	1776766750	9.24963
1587238000	814030500	3130550000	1564860000	1774169625	9.249
2110214000	881730500	2493918000	1610808000	1774167625	9.24899
1550073000	2279360000	1825184000	1400842000	1763864750	9.24647
2664430000	1517739000	1082790000	1790245000	1763801000	9.24645
708229000	1896550000	3434844000	1015580000	1763800750	9.24645
	1788200000	1606900000	1878100000	1.75773e+09	9.24495
2338550000	499730000	2203500000	1988540000	1757580000	9.24492
2569880000	1806621200	256668000	2394602000	1756942800	9.24476
567112000	1677867000	1719039000	3058790000	1755702000	9.24445
1637264000	1436477800	2080293000	1848636000	1750667700	9.2432
2737930000	763317000			1750623500	9.24319
2038215000	1720200000	1341503000	1891990000	1747977000	9.24254
1651000000	2307260000	914210000	2116430000	1747225000	9.24235
2462083300	1557935000	1559190000	1400045000	1744813325	9.24175
1440700000	2071986000	1289030000	2151260000	1738244000	9.24011
1181600000	1763960000	2100820000	1902220000	1737150000	9.23984
2700400000	3346690000	487000000	410900000	1736247500	9.23961
950669000	1917838000	2634199800	1439770000	1735619200	9.23945
	2368590000		1093310000	1730950000	9.23828
2773035000	1264058200	1718241000	1159962400	1728824150	9.23775
1771150000	1572510000	2433660000	1127020000	1726085000	9.23706
1936750000	1483065000	931444000	2549750000	1725252250	9.23685
1999714000	1791220000	1548390000	1524271000	1715898750	9.23449
2192086000	2072114000	1401330000	1196115000	1715411250	9.23437
3543090000	1583400000	470727000	1230616000	1706958250	9.23222
2835550000	1837900000	1433400000	680200000	1696762500	9.22962
2835550000	1837900000	1433400000	680200000	1696762500	9.22962
1229793000	1630929000	2105326000	1820684000	1696683000	9.2296
2615310000	1742810000	1184000000	1241400000	1695880000	9.2294
2299174000	1836835500	1389321800	1248530500	1693465450	9.22878
2044498400	2198568000	538954700	1969962500	1687995900	9.22737
1162226000	2262012000	1835318000	1488034000	1686897500	9.22709
1837300000	1483700000	1687600000	1731400000	1685000000	9.2266
1843510000	1981444000	1674080900	1239705900	1684685200	9.22652
2609989000	622898600	1585964000	1908435000	1681821650	9.22578
	1228090000	1903340000	1903000000	1.67814e+09	9.22483
2538900000	1586120000	1278380000	1296260000	1674915000	9.22399
867650000	2009675000	1265300000	2540610000	1670808750	9.22293
1839091000	2468750000	778235000	1584530000	1667651500	9.22211
1657700000	2248100000	1091600000		1665800000	9.22162
2498671000	1470694000	1139454000	1543075000	1662973500	9.22089
1802320000	3886650000	500485000	451680000	1660283750	9.22018
	3176010000		128153000	1652081500	9.21803
1465690000	2038500000	1288950000	1806735000	1649968750	9.21748
1358664000	1632576000	1890273000	1714840000	1649088250	9.21724
2291000000	1566600000	1454900000	1277900000	1647600000	9.21685
2110730000	99074000	2174890000	2203400000	1647023500	9.2167
1773555000	2012777000	1337190000	1458863000	1645596250	9.21632
2395123000	2085220000	196905000	1904900000	1645537000	9.21631
1984180000	1647998000	1421651000	1524710000	1644634750	9.21607
2147840000	1124767300	1651006700	1646670000	1642571000	9.21552
2586732000	135820400	1879115000	1959317000	1640246100	9.21491
1609676000	1878392000	1621300000	1440896500	1637566125	9.2142
1954106000	1475208000	1676360000	1415870000	1630386000	9.21229
2579800000	1479371000	1349644000	1108144000	1629239750	9.21198
2298150000	2018500000	1505620000	681590000	1625965000	9.21111
1421770000	908120000	1583700000	2583740000	1624332500	9.21067
1725008000	2016987000	1337190000	1411874000	1622764750	9.21026
2016090000	2878770000	131608000	1459470000	1621484500	9.20991
934665500	1667602000	2018209000	1854124500	1618650250	9.20915
1755670000	1767950000	1672410000	1276190000	1618055000	9.20899
1582790000	1706450000	1672410000	1507440000	1617272500	9.20878
2528140000	1462800000	849340000		1.61343e+09	9.20775
1346476000	1492595000	2100905000	1467305000	1601820250	9.20461
1756790000	1699465000	1622941000	1312291000	1597871750	9.20354
1740300000	1492200000	1828100000	1324800000	1596350000	9.20313
1178960000	3101451500	503570000	1596360000	1595085375	9.20278
517259000	2223540000	2036110000	1601570000	1594619750	9.20266
2705520000	1294860000	990306000	1387540000	1594556500	9.20264
1845979700	1739610000	1449463400	1341513000	1594141525	9.20253
1386610000	1837200000	1806710000	1332770000	1590822500	9.20162
84691000	2117800000	2181000000	1958600000	1585522750	9.20017
2003735000	1297695000	1520450000	1514586000	1584116500	9.19979
1953491000	1065394000	2370023000	941074000	1582495500	9.19934
2213185000	1611044000	1111798000	1389047000	1581268500	9.19901
1879033000	1512596000	1504888000	1411058000	1576893750	9.1978
2609099000	1522321000	1248914000	915815000	1574037250	9.19702
1314920000	1419275000	2036240000	1517719000	1572038500	9.19646
116606000	2747450000	518200000	2901985000	1571060250	9.19619
1755589000	1092501000	2090504000	1329922000	1567129000	9.1951
2013430000	884020000	1239990000	2125840000	1565820000	9.19474
1549200000	1972700000	1547500000	1184100000	1563375000	9.19406
1350650000	1614808000	1445288000	1805762000	1554127000	9.19149
2029820000	2467440400	1191210000	498698000	1546792100	9.18943
2318420000	1696970000	990266000	1167582000	1543309500	9.18845
1029936000	1968170000	1935076000	1229424000	1540651500	9.1877
1607120000	1464630000	1139260000	1939730000	1537685000	9.18687
3168500000	603580000	1282850000	1082170000	1534275000	9.1859
1746360000	1425850000	1425320000	1538400000	1533982500	9.18582
1579150000	1584798000	1240452000	1726772000	1532793000	9.18548
1419750000	1684644000	1385211000	1619040000	1527161250	9.18388
1382916000	1333934000	1841390000	1547760000	1526500000	9.1837
1471360000	1212385000	1913165000	1506170000	1525770000	9.18349
		1525600000		1525600000	9.18344
855018000	2272160000	2097110000	871681000	1523992250	9.18298
	1417700000	1509200000	1641400000	1.52277e+09	9.18263
2115118000	1683950000	1327862000	962813000	1522435750	9.18254
1366150000	1674420000	1269070000	1775500000	1521285000	9.18221
3130080000	1427430000	898530000	613250000	1517322500	9.18108
1875360000	1518470000	1284890000	1386413000	1516283250	9.18078
248847000	2614110000	1556230000	1632830000	1513004250	9.17984
1890600000	1848000000	1352900000	936390000	1506972500	9.17811
1215203200	1622997330	1329837330	1852682900	1505180190	9.17759
2463435000	3051640000	325100000	180075000	1505062500	9.17755
1201774000	1522210000	245100000	3049261000	1504586250	9.17742
293130000	1110400000		3077700000	1.49374e+09	9.17428
1624120000	1455580000	1647060000	1218910000	1486417500	9.17214
1690066000	1474493000	1602981000	1176550000	1486022500	9.17203
2565900000	1576900000	203620000	1590800000	1484305000	9.17152
1653515000	1217331000	1677203000	1381322000	1482342750	9.17095
1734505000	1424420000	1745639000	1021131000	1481423750	9.17068
2572850000	1221400000	1795010000	313610000	1475717500	9.169
4155970000	364465000	985195000	385822500	1472863125	9.16816
1392870000	1781660000	1455600000	1249620000	1469937500	9.1673
1998590000	1412020000	1589400000	877708000	1469429500	9.16715
1386183000	2052390000	1065990000	1367400000	1467990750	9.16672
1290399000	1562649000	1525002000	1463675000	1460431250	9.16448
1096100000	1955600000		1326142000	1.45928e+09	9.16414
2049442000	1186140000	1481421500	1107077000	1456020125	9.16317
2249560000	1240330000	1006100000	1319260000	1453812500	9.16251
2013200000	1799940000	1344608000	650300000	1452012000	9.16197
239785000	1086494000	1304320000	3164800000	1448849750	9.16102
2120695000	436921000	2241468000	995730000	1448703500	9.16098
2622740000	1222630000	830014000	1113460000	1447211000	9.16053
1363237500	2770406000	1447372000	186828000	1441960875	9.15895
1421790000	1992740000	1208050000	1136760000	1439835000	9.15831
1317730000	2899750000	922280000	618370000	1439532500	9.15822
1158350000	1155150000	2423180000	1015360000	1438010000	9.15776
783730000	1996497000	1242720000	1707038000	1432496250	9.15609
2208680000	1538135000	1724540000	258421700	1432444175	9.15608
1138530000	1811559000	1825597000	949083000	1431192250	9.1557
1996133000	893124000	1671091000	1163752000	1431025000	9.15565
4624460000	369440000	386458000	318557000	1424728750	9.15373
1855800000	1988420000	1456613000	384432000	1421316250	9.15269
1648299000	1519307000	1578771000	905326000	1412925750	9.15012
816475000	1728190000	1273175330	1828964000	1.4117e+09	9.14974
1048062100	1676697500	1304965800	1615230000	1411238850	9.1496
1410400000				1410400000	9.14934
2364100000	1306122000	902970000	1040814000	1403501500	9.14721
2049173300	1213597000	1179097000	1167060000	1402231825	9.14682
1310450000	496075000	2089580000	1706500000	1400651250	9.14633
880470000	982040000	2175130000	1562800000	1400110000	9.14616
		1323800000	1465800000	1394800000	9.14451
1340899000	1217956000	1475194000	1544744000	1394698250	9.14448
1281880000	1956602000	1458756000	877478000	1393679000	9.14416
2538400000	793660000	588970000	1644550000	1391395000	9.14345
1484500000	2283400000	402770000		1.39022e+09	9.14308
1326220000	1113259000	1553249000	1567770000	1390124500	9.14305
1148485000	2221330000	391491500	1782630000	1385984125	9.14176
1346476000	1492595000	1497595000	1201125000	1384447750	9.14128
1853520000	1478080000	1425340000	750770000	1376927500	9.13891
780275000	406459300	2457760000	1854875000	1374842325	9.13825
1451676000	1717420000	1462137000	866470000	1374425750	9.13812
1250180000	1457330000	1310350000	1473040000	1372725000	9.13758
6152700	1713100000	2006000000	1755200000	1370113175	9.13676
828720000	2381300000	1076300000	1190361000	1369170250	9.13646
3445716000	559613000	970795000	489847000	1366492750	9.13561
1785862000	2202569200	915827900	559685000	1365986025	9.13545
1035004000	1589932000	1344934000	1492060000	1365482500	9.13529
1118521000	1900267000		1072755000	1.36385e+09	9.13477
2434900000	993370000	1031800000	989370000	1362360000	9.13429
1386150000	2002941000	851780000	1201860000	1360682750	9.13376
827033000	1840370000	1056908000	1712570000	1359220250	9.13329
2463933000	1035433000	720081000	1215694000	1358785250	9.13315
1314930000	2258135000	584600000	1268700000	1356591250	9.13245
		1356400000		1356400000	9.13239
831831000	1286330000	2048840000	1254190000	1355297750	9.13203
1989807000	1128333000	1096340000	1175853000	1347583250	9.12956
1141942000	1116014000	1853370000	1274110000	1346359000	9.12916
1706600000	910100000	1751200000	1016000000	1345975000	9.12904
	1527300000		1162300000	1344800000	9.12866
333576000	53601700	2429200000	2559330000	1343926925	9.12838
1110319000	1115795000	1853370000	1295484000	1343742000	9.12832
2377830000	1006299000	1189024000	797641000	1342698500	9.12798
1603835000	970049000	1640470500	1155045000	1342349875	9.12787
1165681000	1257790000	1688360000	1254163000	1341498500	9.12759
1099774000	1140779000	1859025000	1241677000	1335313750	9.12558
1815855000	823450000	1510900000	1182170000	1333093750	9.12486
2015441000	1006250000	1081675000	1227580000	1332736500	9.12474
1762630000	1085575000	1382139000	1081994000	1328084500	9.12323
457470000	1305960000	1946772000	1601610000	1327953000	9.12318
	1114345000	2466227000	399823000	1.3268e+09	9.1228
1744900000	1359300000	992570000	1202600000	1324842500	9.12216
1634100000	1472500000	1297600000	887680000	1322970000	9.12155
785791000	872724000	3290308000	340766000	1322397250	9.12136
3067500000	647710000	708094000	850392000	1318424000	9.12006
2104333000	1931598000	590820000	623888300	1312659825	9.11815
2224720000	703150000	1903670000	401750000	1308322500	9.11671
1671405000	1546032500	1500865000	504409000	1305677875	9.11584
1661440000	1364540000	1386900000	808607000	1305371750	9.11573
1410820000	1285820000	1295910000	1220140000	1303172500	9.115
550319000	2361975000	1260280000	1031238000	1300953000	9.11426
625484000	1462009000	1065009000	2051105000	1300901750	9.11424
1746698000	1255826000	160596500	2039806990	1.30073e+09	9.11419
1713458000	887425000	1345333000	1237128000	1295836000	9.11255
1053100000	1908310000	1200714000	1009473000	1292899250	9.11156
124260000	1101100000	2023315000	1922350000	1292756250	9.11152
92086500	540632000	2803300000	1720518000	1289134125	9.1103
1334520000	369434000	1947280000	1500090000	1287831000	9.10986
1559820000	1011710000	1549200000	1028530000	1287315000	9.10968
1315490000	1406480000	1456010000	963000000	1285245000	9.10899
1921520000	789051000	1029800000	1391700000	1283017750	9.10823
	1500150000	1572550000	752000000	1274900000	9.10548
989545000	1432522000	1523266000	1145301000	1272658500	9.10471
799928000	4176261000	38111000	73196000	1271874000	9.10444
1346350000	1538000000	958205000	1243575000	1271532500	9.10433
1584500000	790260000	1804200000	906950000	1271477500	9.10431
1549920000	1123368000	1174036000	1235192000	1270629000	9.10402
840504000	1536802000	1585559000	1108876000	1267935250	9.1031
1717670000	842260000	1069848000	1439787000	1267391250	9.10291
569447000	1362502000	1165003300	1971532000	1267121075	9.10282
1351855000	1263629000	1326462000	1126023000	1266992250	9.10277
1063500000	1487900000	1436000000	1075800000	1265800000	9.10237
1053360000	973521000	1074155000	1958950000	1264996500	9.10209
1326400000	1404500000	1212400000	1111300000	1263650000	9.10163
2044218500	1128035000	874162000	993373000	1259947125	9.10035
981260000	1174340000	1717352000	1155700000	1257163000	9.09939
1219160000	738783000	1611840000	1446866000	1254162250	9.09835
	2219700000	944350000	582120000	1.24872e+09	9.09647
1007700000	1469000000	1516600000	999830000	1248282500	9.09631
715894900	1512935000	1276020000	1488077200	1248231775	9.0963
1142600000	990890000	1396000000	1450500000	1244997500	9.09517
1455220000	1450420000	1077930000	993040000	1244152500	9.09487
1907050000	761935000	1098640000	1204450000	1243018750	9.09448
2262080000	1349148000	555408000	804515000	1242787750	9.0944
1373991000	1432921000	1227187000	926954000	1240263250	9.09351
1033700000	1347570000	1349060000	1219870000	1237550000	9.09256
1450383000	878967000	1927832000	679873000	1234263750	9.09141
771150000	1585600000	788590000	1786660000	1233000000	9.09096
877587000	1044401000	1617552900	1383907000	1230861975	9.09021
1607340000	949438500	1106513000	1251578000	1228717375	9.08945
192580000	1409000000	2205800000	1096065000	1225861250	9.08844
615500000	1666090000	1414960000	1204010000	1225140000	9.08819
1020740000	990090000	1685010000	1197410000	1223312500	9.08754
654587000	1849530000	1648278000	731288000	1220920750	9.08669
1722230000	1716450000	1103450000	334320000	1219112500	9.08604
2019610000	1074962000	970800000	800372000	1216436000	9.08509
211852500	430810000	2156540000	2055130000	1213583125	9.08407
1700050000	1241900000	921040000	982750000	1211435000	9.0833
1437740000	1246230000	1004305000	1153340000	1210403750	9.08293
1368700000	1665390000	985230000	820340000	1209915000	9.08275
1103720000	1306500000			1205110000	9.08103
2250300000	487320000	808270000	1272600000	1204622500	9.08085
	1944640000	249570000	1403810000	1199340000	9.07894
1634340000	229626000	1641370000	1291662000	1199249500	9.07891
2028070000	1026640000	1043135000	695631000	1198369000	9.07859
953480000	2307010000	823450000	704059000	1196999750	9.07809
1145300000	583377000	2049760000	1007363000	1196450000	9.07789
			1194300000	1194300000	9.07711
1914000000	1121840000	751795000	984485000	1193030000	9.07665
1129300000	991346000	1540590000	1105020000	1191564000	9.07612
783940000	1281130000	1475880000	1213800000	1188687500	9.07507
1449190000	1051200000	1068600000	1185200000	1188547500	9.07502
1692943000	1327850000	480505000	1236313000	1184402750	9.0735
1840989000	1365234700	628496300	897400100	1183030025	9.073
783604000	1167330000	1819150000	959411000	1182373750	9.07275
1871070000	1166938000	700486000	988578000	1181768000	9.07253
94215000	1661810000	725624820	2244453500	1181525830	9.07244
1199420000	1902190000	838003000	783950000	1180890750	9.07221
851060000	1439310000	573340000	1859350000	1180765000	9.07216
	1853500000	1080100000	604860000	1.17949e+09	9.07169
1104125000	1147370000	1295193000	1160610000	1176824500	9.07071
1135900000	1202400000	1398600000	958570000	1173867500	9.06962
1386400000	1677174000	932447000	696236000	1173064250	9.06932
1310225000	1135725000	1016366000	1226575000	1172222750	9.06901
1678635000	794015000	1222115000	989365000	1171032500	9.06857
1304600000	913260000	1040400000	1413400000	1167915000	9.06741
1705720000	1351860000	1028850000	577660000	1166022500	9.06671
693844000	1625050000	1323910000	1018390000	1165298500	9.06644
980834000	856000000	1751490000	1069570000	1164473500	9.06613
1381860000	1407240000	794951000	1067670000	1162930250	9.06555
1473670000	1153881000	854999000	1165303000	1161963250	9.06519
1033605000	1335040000	1151390000	1118139000	1159543500	9.06429
400200000	2074885000	1025635000	1136225000	1159236250	9.06417
511224000	1384370000	1573410000	1159012000	1157004000	9.06333
2023300000	1634800000	241500000	715170000	1153692500	9.06209
903110000	1344100000	1212900000		1153370000	9.06197
2300843500	5884500			1153364000	9.06197
1294130000	596340000	1735110000	987380000	1153240000	9.06192
1251100000	1698210000	877960000	781750000	1152255000	9.06155
1308314000	935186000	1657856000	701278000	1150658500	9.06095
944190000	1575080000	1051150000	1028900000	1149830000	9.06063
723260000	1007794000	1471729000	1395949000	1149683000	9.06058
1537453000	858795000	1256305000	943872000	1149106250	9.06036
1683600000	1071200000	886920000	940080000	1145450000	9.05898
1124800000	1626250000	876530000	939080000	1141665000	9.05754
491769000	1256305000	1295780000	1522657000	1141627750	9.05752
1045103000	1052830000	1501230000	962890000	1140513250	9.0571
1056400000	931900000	831970000	1727200000	1136867500	9.05571
1213002000	909100000	1196188000	1225950000	1136060000	9.0554
776115000	1495100000	1116560000	1143510000	1132821250	9.05416
776115000	1495100000	1116560000	1143510000	1132821250	9.05416
1552793000	767952000	1037900000	1171020000	1132416250	9.05401
	1130600000			1130600000	9.05331
1131300000			1129000000	1130150000	9.05314
1361500000	370900000	1458900000	1328600000	1129975000	9.05307
977390000	1367270000	982553000	1186070000	1128320750	9.05243
1186670000	1410852000	629005000	1280233000	1126690000	9.0518
	621710000	1374900000	1383300000	1.12664e+09	9.05178
1193035000	1335250000	1316642000	654250000	1124794250	9.05107
1193035000	1335250000	1316642000	654250000	1124794250	9.05107
1124082000	1214740000	1044785000	1115535000	1124785500	9.05107
1887690000	886016000	893815000	820628000	1122037250	9.05001
1235340000	1836060000	685644000	722212000	1119814000	9.04915
690379000	1761970000	753271000	1272335000	1119488750	9.04902
1613316500	1455675000	1067135000	334217500	1117586000	9.04828
937358000	1168351000	1090450600	1257366200	1113381450	9.04664
1683650000	714764000	1746450000	305190000	1112513500	9.04631
364468000	1609765000	924515500	1547960000	1111677125	9.04598
1035699000	758314000	1246678000	1401520000	1110552750	9.04554
615181000	1420060000	1427590000	975170000	1109500250	9.04513
701382930	996400000	1546630000	1191394133	1.10895e+09	9.04491
1495550000	287720000	1492260000	1156500000	1108007500	9.04454
1982610000	1716665000	5000390	726552000	1.10771e+09	9.04442
1729396000	1219490000	251821000	1227545400	1107063100	9.04417
1232335000	1081390000	1152955000	959740000	1106605000	9.04399
1472070000	791090000	1025980000	1136190000	1106332500	9.04389
1952016000	1026737000	863868000	574823000	1104361000	9.04311
1070090000	1043490000	1217200000	1085420000	1104050000	9.04299
1025848000	911609000	895246000	1583141000	1103961000	9.04295
1815965000	859953000	635180000		1.1037e+09	9.04285
1264435000	971560000	1007100000	1159100000	1100548750	9.04161
630585000	1343190000	818130000	1606610000	1099628750	9.04125
1694040000	763130000	1134420000	806450000	1099510000	9.0412
1767230000	736423000	1079673000	802687000	1096503250	9.04001
741911000	1519583000	811421000	1297984000	1092724750	9.03851
777550000	832388000	1006600000	1749030000	1091392000	9.03798
1859950000	185866700	1121310000	1187038000	1088541175	9.03684
1812360000	1074290000	1225232000	239490000	1087843000	9.03657
1579000000	804672000	1004110700	944780200	1083140725	9.03468
113406000	2442297000	315887500	1460550000	1083035125	9.03464
1467510000	1193210000	962064000	706758500	1082385625	9.03438
1122700000	327420000	2146500000	729930000	1081637500	9.03408
1145700000	1002300000			1074000000	9.031
51689600	3098417300	1070211700	66218000	1071634150	9.03005
1813605000	1651293000	286052000	534348000	1071324500	9.02992
	578630000	2065070000	568500000	1.07073e+09	9.02968
1031600000	1511400000	825890000	914020000	1070727500	9.02968
347480000	1756469500	1241100000	932910000	1069489875	9.02918
	687860000	1365500000	1147100000	1066820000	9.02809
1279230000	777170000	1567300000	639581000	1065820250	9.02768
580010000	1031180000	2070480000	578046000	1064929000	9.02732
942338000	1686240000	796409000	826859000	1062961500	9.02652
1169054000	889572000	1014940000	1176512000	1062519500	9.02634
1100300000	591440000	1351300000	1205300000	1062085000	9.02616
1711545000	1086180000	665795000	782510000	1061507500	9.02592
1469820000	1014930000	1224960000	535812000	1061380500	9.02587
808006000	1482938500	1887666000	65178000	1060947125	9.02569
1345320000	1178890000	578272000	1140390000	1060718000	9.0256
370720000	592310000	1264880000	2004730000	1058160000	9.02455
1767661000	1094000000	953778000	416694000	1058033250	9.0245
1744917000	434450000	1024320000	1026925500	1057653125	9.02434
1089705000	875992000	474766000	1784443000	1056226500	9.02376
	1097584000	608510000	1460211000	1055435000	9.02343
1502827000	1208780000	645979000	862098000	1054921000	9.02322
1691920000	1269690000	16823400	1240900000	1054833350	9.02318
776350000	1366997000	1337606000	726070000	1051755750	9.02191
354450000	1051500000	1447560000	1353200000	1051677500	9.02188
222935000	2831880000	704680000	443118000	1050653250	9.02146
1329930000	925060000	732240000	1213270000	1050125000	9.02124
1128340000	1079390000	978309000	1013732000	1049942750	9.02117
487240000	350200000	2311400000		1.04961e+09	9.02103
1391420000	1032340000	1088127400	684070000	1048989350	9.02077
557084000	1706140000	577908000	1351430000	1048140500	9.02042
440119800	1132676000	1171971000	1438905000	1045917950	9.0195
1170910000	1398930000	931990000	677370000	1044800000	9.01903
922262000	1160449000	1222368100	873105000	1044546025	9.01893
1800530000	893840000	847950000	629870000	1043047500	9.0183
1194450000	795600000	1529750000	651300000	1042775000	9.01819
681631000	1089457000	1048315000	1349340000	1042185750	9.01795
	1042000000			1042000000	9.01787
740124000	1668307000	1081959000	672540000	1040732500	9.01734
2107837000	752958200	565153400	733846000	1039948650	9.01701
1125600000	646570000	1173410000	1213740000	1039830000	9.01696
			1037920000	1037920000	9.01616
1179510000	958905000	1058950000	952826000	1037547750	9.01601
108345700	1073640000	1574420000	1392820000	1037306425	9.01591
1012550000	1117610000	965660000	1052620000	1037110000	9.01582
1408874500	863850500	1044237000	829783000	1036686250	9.01565
379930000	1627260000	1021470000	1101232000	1032473000	9.01388
1161700000	194680000	1520400000	1242200000	1029745000	9.01273
695939300	1312069000	987237000	1123332000	1029644325	9.01269
527099500	1254954000	1266129000	1068041000	1029055875	9.01244
2009700000	553601000	1501809000	50474000	1028896000	9.01237
1116845000	634310000	1436800000	921210000	1027291250	9.01169
686481700	1312069000	987237000	1123332000	1027279925	9.01169
723772000	1018347500	1872171500	485794000	1025021250	9.01073
1337770000	1002092000	904280000	855609500	1024937875	9.0107
1762528000	780837000	667956000	888168000	1024872250	9.01067
994730000	1081510000	1011010000	1011260000	1024627500	9.01057
1156480000	1023600000	155559000	1762266100	1024476275	9.0105
1540825500	1052210400	794319500	693397800	1020188300	9.00868
1350060000	542815000	1566840000	609675000	1017347500	9.00747
330929000	1703730000			1017329500	9.00746
899177000	1148620000	1075080000	943319000	1016549000	9.00713
1706110000	802290000	1527980000	25411000	1015447750	9.00666
1614800000	1260440000	502490000	679580000	1014327500	9.00618
1362480000	1014195000	618325000	1062130000	1014282500	9.00616
346218000	2649610000	369700000	691231000	1014189750	9.00612
1429530000	741930000	808930000	1071350000	1012935000	9.00558
881440000	463925000	1394210000	1308970000	1012136250	9.00524
839387000	292788000	1905774000	1008454000	1011600750	9.00501
685014000	1196098000	1349955000	814353000	1011355000	9.0049
565717000	1037130000	1353110000	1083460000	1009854250	9.00426
1638659000	1285014000	660330000	452924000	1009231750	9.00399
1574910000	306623000	1267230000	881181000	1007486000	9.00324
1316170000	732974000	1189271000	767137000	1001388000	9.0006
1289610000		927020000	786420000	1.00102e+09	9.00044
2048470000	1064692000	155640000	730310000	999778000	8.9999
755445000	1219016000	1238806000	784709000	999494000	8.99978
1272202000	946898000	867790000	908801000	998922750	8.99953
1288206000	720055000	692183000	1282499000	995735750	8.99814
903383000	1189993000	878113000	1009473000	995240500	8.99793
1771705000	806541000	762263000	625775000	991571000	8.99632
1037470000	836511500	1009300000	1081150000	991107875	8.99612
871449000	1121735000	1212545000	745066000	987698750	8.99462
1391750000	919960000	922520000	710010000	986060000	8.9939
1181130000	1256445000	1047375000	455065500	985003875	8.99344
1330116000	756342000	1060022500	792636200	984779175	8.99334
1161753000	685414000	1243340000	846615000	984280500	8.99312
1462870000	890409000	726569800	850534000	982595700	8.99237
1655810000	491187000	874758000	899394500	980287375	8.99135
856168000	1028320000	1142400000	881724000	977153000	8.98996
1032610000	845899000	1090019000	938820000	976837000	8.98982
1805466000	754146500	495797000	851289000	976674625	8.98975
403747000	1034427000	1175870000	1280440000	973621000	8.98839
766148000	522932000	1284660000	1313887000	971906750	8.98762
1574996500	602098400	932121200	776588000	971451025	8.98742
1170379000	1125946000	630176600	958413000	971228650	8.98732
1131350000	1012530000	760435000	977422000	970434250	8.98697
586700000	1216820000	927006000	1150333600	970214900	8.98687
1136590000	989511000	931755000	821420000	969819000	8.98669
1283600000	349180000	1522100000	724150000	969757500	8.98666
394595000	434850000	2394640000	650710000	968698750	8.98619
936232000	1525498000	555143000	856021000	968223500	8.98598
610991300	1242609000	950014000	1065162000	967194075	8.98551
1491370000	932781000	680126000	763580000	966964250	8.98541
424752500	1427430000	855370000	1148914000	964116625	8.98413
510040000	1175840000	820538000	1349920000	964084500	8.98412
2003025000	736283000	617955000	496418000	963420250	8.98382
74229000	456405000	164000000	3154030000	962166000	8.98325
1809530000	780534000	846180000	407000000	960811000	8.98264
807690000	1315600000	779330000	927050000	957417500	8.9811
813942100	1118625000	772281000	1121560000	956602025	8.98073
1329153000	498156700	666242000	1331270000	956205425	8.98055
626679000	874801000	1174053000	1146570000	955525750	8.98024
1355129000	917977000	777444000	766141000	954172750	8.97963
1771050000	751450000	472030000	820300000	953707500	8.97942
586700000	1150650000	924918000	1149150000	952854500	8.97903
1563450000	843810000	601330000	793050000	950410000	8.97791
1403654000	1150635000	36516000	1201792000	948149250	8.97688
1020330000	1158648000	949982000	656915000	946468750	8.97611
1304660000	1445160000	695030000	337970000	945705000	8.97576
943014000	862297000	673586300	1301557000	945113575	8.97548
943014000	862297000	673586300	1301557000	945113575	8.97548
1328282000	901686000	1121890000	418145000	942500750	8.97428
1883820000		428170000	514950000	9.42313e+08	8.9742
573280000	1618800000	687030000	887800000	941727500	8.97393
	889230000	987560000		938395000	8.97239
1108730000	958710000	659295000	1025440000	938043750	8.97222
1377974000	1187603200	171193000	1014789000	937889800	8.97215
		1175400000	698785000	937092500	8.97178
		1175400000	698785000	937092500	8.97178
746204000	1320067000	843600330	833733000	9.35901e+08	8.97123
87455000	658505000	2152540000	841470000	934992500	8.97081
3231116000	39348500	250963500	215981000	934352250	8.97051
457734000	1171012000	1260618000	844652500	933504125	8.97012
1844750000	820740000	696880000	350980000	928337500	8.96771
983400000	687320000	592330000	1448200000	927812500	8.96746
1208500000		646260000		927380000	8.96726
252350000	837660000	2087100000	531720000	927207500	8.96718
649040000	1323600000	859820000	875340000	926950000	8.96706
1086600000	1356600000	272820000	985292000	925328000	8.9663
1024020000	805578000	1005357000	864570000	924881250	8.96609
1259697000	1333810000	467605000	630398000	922877500	8.96514
456110000	1133500000	1196170000	904850000	922657500	8.96504
613020000	650627000	1641850000	781692100	921797275	8.96464
347020000	322930000	1795900000	1219400000	921312500	8.96441
1036300000	936130000	1032600000	677030000	920515000	8.96403
234130000	1019630000	814300000	1613840000	920475000	8.96401
842320000	1128380000	883270000	823650000	919405000	8.96351
1260079000	719544000	811970000	881464000	918264250	8.96297
1348871000	863807000	821996000	636346000	917755000	8.96273
			917130000	917130000	8.96243
1262040000	603580000	1383277000	419579000	917119000	8.96243
846936000	1011553000	971827400	835544000	916465100	8.96212
595840000	545790000	1635960000	884960000	915637500	8.96172
2053900000		403120000	287808000	9.14943e+08	8.96139
1029790000	924238000	902880000	793742000	912662500	8.96031
1554765000	705147350	766121050	611559000	909398100	8.95875
1141819000	801489000	694978000	996806000	908773000	8.95846
730320000	747230000	878420000	1274800000	907692500	8.95794
64956000	1061090000	1078364000	1426240000	907662500	8.95792
660089000	1224591000	992295000	753618000	907648250	8.95792
548710000	1360070000	633560000	1075570000	904477500	8.9564
1648690000	866610600	634443000	464856600	903650050	8.956
500817000	479140000	729622000	1903761000	903335000	8.95585
1170915000	870073500	663981000	907307500	903069250	8.95572
1154200000	870445000	1371448000	210220000	901578250	8.955
1250686000	644535000	1222550000	485890000	900915250	8.95468
1758784000	112635000	1013109000	711017000	898886250	8.9537
890672000	1259190000	838792000	606448000	898775500	8.95365
681770000	1137580000	839064000	936412000	898706500	8.95362
627790000	1029400000	947140000	987790000	898030000	8.95329
863447000	1127600000	858596000	737845000	896872000	8.95273
252074000	2108004600	298835000	926671000	896396150	8.9525
452524000	873080000	1522280000	734890000	895693500	8.95216
1157320000	150759000	1270420000	990750000	892312250	8.95052
1747500000	679930000	590355000	547135500	891230125	8.94999
			889560000	889560000	8.94918
			889560000	889560000	8.94918
1311200000	630160000	860490000	755890000	889435000	8.94911
583980000	909430000	961775000	1096899000	888021000	8.94842
854394000	892277000	958736000	835627000	885258500	8.94707
733345000	839376000	589722000	1377758000	885050250	8.94697
884210000				884210000	8.94656
586637000	1428880000	478723000	1042357000	884149250	8.94653
1032140000	864810000	928760000	700470000	881545000	8.94524
93574300	1413265000	528685000	1489630000	881288575	8.94512
687153500	1487861500	746733500	599408500	880289250	8.94463
1469880000	124442000	1144570000	780210000	879775500	8.94437
419420000	704320000	1259400000	1135400000	879635000	8.9443
893360000	1276845000	849357000	494856000	878604500	8.94379
641450000	1070890000	957959000	841420000	877929750	8.94346
1406114000	741578000	696645000	662360000	876674250	8.94284
872350000	1134100000	556680000	939740000	875717500	8.94236
1243060000	601421000	714605000	932154000	872810000	8.94092
1116100000	841500000	1015100000	513100000	871450000	8.94024
1118980000	1004830000	558930000	800550000	870822500	8.93993
1324350000	721402000	633880000	801120000	870188000	8.93961
1464620000	230970000	1181360000	601594000	869636000	8.93934
1510100000	885150000	747060000	332600000	868727500	8.93888
1143372000	121610000	2154040000	48905250	8.66982e+08	8.93801
1571847000	288300000	892540000	711140000	865956750	8.9375
	1408660000	38524000	1149210000	8.65465e+08	8.93725
1643360000	679930000	590355000	547135500	865195125	8.93711
692320000	896480000	985960000	880840000	863900000	8.93646
1075290000	691652000	721264000	967258000	863866000	8.93645
575205000		298635000	1709690000	8.61177e+08	8.93509
1348705000	705147350	772563050	611559000	859493600	8.93424
1286223000	686165000	798250000	666234000	859218000	8.9341
812595000	986576000	857840000	779704000	859178750	8.93408
369070000	923550000	1099800000	1041900000	858580000	8.93378
608817000	862680000	833014000	1120930000	856360250	8.93266
708549300	1222465000	727220000	766312800	856136775	8.93254
293270000	1215900000	1051210000	858300000	854670000	8.9318
814540000	1203300000	1012400000	386520000	854190000	8.93155
708555000	1367304000	16025000	1308448000	850083000	8.92946
992510000	821470000	828800000	743170000	846487500	8.92762
859370000	1138500000	689350000	697490000	846177500	8.92746
645800000	2339520000	71786000	327210000	846079000	8.92741
742400000	1010975000	908111800	719559000	845261450	8.92699
932376000	944816000	726735600	774936200	844715950	8.92671
765425000	863177000	1223135000	524223000	843990000	8.92634
1356900000	728760000	452090000	835950000	843425000	8.92605
1256195000	1033061000	636922000	447464000	843410500	8.92604
959185000	985190000	812650000	613250000	842568750	8.92561
121510000	1176140000	524520000	1546610000	842195000	8.92541
389300000	1300930000	655700000	1022380000	842077500	8.92535
1041246000	716710000	857906000	751757000	841904750	8.92526
1038710000	900210000	566210000	852625000	839438750	8.92399
680126000	1131009000	903859000	641862000	839214000	8.92387
1180922000	809540000	753510000	610102000	838518500	8.92351
793951000	797283000	1130229000	629388000	837712750	8.9231
1178500000	1290730000	847230000	32285000	837186250	8.92282
1077400000	1028400000		404146000	8.36649e+08	8.92254
693720000	794830000	1223710000	631020000	835820000	8.92211
1214970000	806885000	493635000	826040000	835382500	8.92189
619850000	1265730000	575140000	877380000	834525000	8.92144
578840000	853086000	1198242000	707100000	834317000	8.92133
881740000	668550000	1099200000	687330000	834205000	8.92127
480550000	2028404000	38178970	777747000	8.3122e+08	8.91972
480550000	2028404000	38178970	777747000	8.3122e+08	8.91972
928000000	1287540000	248965000	857950000	830613750	8.9194
589430000	896552000	534115000	1299778000	829968750	8.91906
680126000	1090315000	903859000	641862000	829040500	8.91858
865154000	284942550	995852000	1168540000	8.28622e+08	8.91836
827789000	906650000	638620000	941391000	828612500	8.91835
809692000	861105000	698915000	936257000	826492250	8.91724
537035000	904226000	928485000	932804000	825637500	8.91679
577580000	1318900000	873960000	531960000	825600000	8.91677
660340000	925740000	1044400000	671710000	825547500	8.91674
824800000	810650000		837350000	8.24267e+08	8.91607
959563000	1223510000	80500000	1031880000	823863250	8.91586
557082000	1992071000	374557000	365000000	822177500	8.91497
777960000	433535000	1232930000	843500000	821981250	8.91486
1428365000	730829000	687267600	440188300	821662475	8.91469
524868000	1082782000	769275000	908693000	821404500	8.91456
		820630000		820630000	8.91415
1224576000	596246000	478635000	983033000	820622500	8.91414
550480000	1022300000	751930000	954980000	819922500	8.91377
736945000	955355000	888121000	695169000	818897500	8.91323
934692000	823337000	896604000	619264000	818474250	8.91301
104900000	1942800000		406800000	8.18167e+08	8.91284
1114708000	841607700	730734000	569221000	814067675	8.91066
848870000	778682000	699477000	927020000	813512250	8.91036
265089000	1047420000		1127260000	8.13256e+08	8.91023
919530000	1409172000	508118000	415381000	813050250	8.91012
475536400	964562000	942857000	864919000	811968600	8.90954
1244070000	718410000	879020000	404130000	811407500	8.90924
470988000	912417000	1059575000	800418000	810849500	8.90894
1252400000	764950000	749440000	475900000	810672500	8.90885
774444000	1064867000	535341000	867433780	810521445	8.90876
573000000	961130000	952980000	750070000	809295000	8.90811
	695580000	817890000	913130000	8.08867e+08	8.90788
801100000	789862000	589057000	1052101000	808030000	8.90743
1061103000	740987000	746270000	674244000	805651000	8.90615
885660000	1085600000	455830000	794260000	805337500	8.90598
855557800	934955300	714350900	716285800	805287450	8.90595
992684000	1025080000	758452000	443658000	804968500	8.90578
845450000	759150000	868686000	744990000	804569000	8.90556
	1465910000	491800000	454340000	8.04017e+08	8.90527
661978000	914145000	920503000	712687000	802328250	8.90435
1016500000		1246400000	142590000	801830000	8.90408
1221080000	912082000	111890000	952960000	799503000	8.90282
1009080000	692764000	889250000	606331000	799356250	8.90274
871974300	724747300	606969000	986058000	797437150	8.9017
900989000	766599000	766557000	746490000	795158750	8.90045
1394400000	412360000	803030000	570090000	794970000	8.90035
545722000	22634000	1659760000	951160000	794819000	8.90027
1004940000	1040030000	630170000	503600000	794685000	8.9002
1071347000	267013300	677004000	1162628000	794498075	8.90009
1291462000	272386000	1188071000	424330000	794062250	8.89985
1528398000	797158000	393226000	451665500	792611875	8.89906
712480000	908688700	830490000	714590000	791562175	8.89849
660304500	1237227500	727374500	540341500	791312000	8.89835
1062820000	1175740000	373360000	552670000	791147500	8.89826
1066270000	931824000	50776900	1106488000	788839725	8.89699
916663000	682575500	1072401000	480251000	787972625	8.89651
825420500	935725000	713801000	676263000	787802375	8.89642
942518000	623290000	790230000	794510000	787637000	8.89633
876305000	480217000	1336030000	456843000	787348750	8.89617
1205900000	368090000			786995000	8.89597
871085000	936160000	296610000	1042100000	786488750	8.89569
1041800000	1228800000	86682000		7.85761e+08	8.89529
1496206200	330682000	289940000	1024720500	785387175	8.89508
			785150000	785150000	8.89495
280745000	1560700000	699152000	598135000	784683000	8.89469
1056879000	723090000	720550000	633729000	783562000	8.89407
1474540000	329450000	1318950000	6418100	782339525	8.8934
811520000	949230000	754330000	613990000	782267500	8.89336
1062700000	752440000	601270000	712640000	782262500	8.89335
1408110000	913910000		22731000	7.81584e+08	8.89298
1199350000	662290000	126430000	1136820000	781222500	8.89277
1148860000	856590000	222373000	894680000	780625750	8.89244
1256685000	697295000	807617000	360395000	780498000	8.89237
867950000	467840000	1340500000	442050000	779585000	8.89186
775067000	1053810000	597390000	689640000	778976750	8.89152
685674000	1401330000	692980000	332460000	778111000	8.89104
1146000000	1012830000	687670500	265415000	777978875	8.89097
834445000	746810000	973720000	552887000	776965500	8.8904
857968000	951988000	514420000	783223000	776899750	8.89036
298367500	745825000	1285350000		7.76514e+08	8.89015
1110270000	874333000	949351000	170994100	776237025	8.88999
619070000	643060000	1126680000	716050000	776215000	8.88998
443320000	1042826000	933658000	683665000	775867250	8.88979
1264784000	651154000	282497200	904333000	775692050	8.88969
1136589000	451778300	537360000	974303000	775007575	8.88931
898960000	464930000	1078100000	655980000	774492500	8.88902
1190583000	710425000	581573000	610368000	773237250	8.88831
389320000	855163000	1060800000	787424200	773176800	8.88828
277000300	912250000	451119300	1442062000	770607900	8.88683
313787000	1168908000	1323363000	274485000	770135750	8.88657
552880000	708310000	667640000	1151600000	770107500	8.88655
	341160000	690330000	1275300000	768930000	8.88589
740660000	968078000	887531000	477771000	768510000	8.88565
839307000	1051452000	222037000	960347000	768285750	8.88552
839307000	1051452000	222037000	960347000	768285750	8.88552
	1520611000	14015000		767313000	8.88497
831915000	421985000	712750000	1096510000	765790000	8.88411
1256540000	796790000	572790000	431680000	764450000	8.88335
605775000	903008000	1103260000	443920000	763990750	8.88309
1356260000	823410000	444920000	429641000	763557750	8.88284
894560000	941988000	725602000	491865000	763503750	8.88281
941470000	582700000			762085000	8.882
1138280000	501810000	815630000	584760000	760120000	8.88088
883470000	825580000	803240000	527481000	759942750	8.88078
871556000	1029639000	139746000	994480000	758855250	8.88016
1338430000	813920000	420820000	461640000	758702500	8.88007
723550000	967300000	670100000	673360000	758577500	8.88
921035000	615077000	785547000	704545000	756551000	8.87884
318140000	1049139000	211924000	1446694000	756474250	8.87879
713992000	990928000	520374000	799294000	756147000	8.87861
1202730000	1194790000	592981000	29119000	754905000	8.87789
823370000	802990000	739750000	645800000	752977500	8.87678
936864000	1721348000	21027000	332143500	752845625	8.87671
1085064000	594818000	866599000	461614000	752023750	8.87623
1591270000	1110610000	116020000	183820000	750430000	8.87531
1162250000	388680000	1248150000	199379000	749614750	8.87484
945325000	632890000	680125000	736195000	748633750	8.87427
298195000	1172650000	971955000	551670000	748617500	8.87426
748630000	1013330000	722430000	508480000	748217500	8.87403
1031800000	552354000	612270000	796200000	748156000	8.87399
1195140000	165072000	308662000	1321710000	747646000	8.8737
1695795000	600834500	434697500	255092000	746604750	8.87309
84673000	212386000	196388000	2492763000	746552500	8.87306
860245000	724326000	692492000	706269000	745833000	8.87264
1253969000	729339000	486409000	508907000	744656000	8.87196
931098000	624935000	764915000	648544000	742373000	8.87062
827538000	940400000	221969000	978232000	742034750	8.87042
916680000	652850000	748700000	647770000	741500000	8.87011
542376000	779366000	781943000	862094000	741444750	8.87008
764440000	755940000	713930000	730320000	741157500	8.86991
452805000	974824000	638669000	896495000	740698250	8.86964
1337940000	50031000	1466343950	107520000	7.40459e+08	8.8695
540180000	1066070000	594420000	759840000	740127500	8.86931
222968000	998860000	732298000	1002960000	739271500	8.8688
646450000	914800000	707160000	682840000	737812500	8.86795
1257998000	42952000	138806000	1510460000	737554000	8.86779
15122000	18115000	327236000	2588287000	737190000	8.86758
1524900000	572640000	364840000	486290000	737167500	8.86757
1326570000	947854000	278239000	389438000	735525250	8.8666
840537000	1446092000	466470000	186563000	734915500	8.86624
976033000	584325000	629582000	748646000	734646500	8.86608
1111430000	811653000	33216200	980844930	7.34286e+08	8.86587
1111430000	811653000	33216200	980844930	7.34286e+08	8.86587
1150380000	779860000	534720000	468820000	733445000	8.86537
833146000	825513000	656340000	616712000	732927750	8.86506
522450000	407020000	1035360000	964680000	732377500	8.86473
646720000	897608000	571177000	810660000	731541250	8.86424
1111430000	799723000	33216200	980844930	7.31304e+08	8.8641
969407000	1150310000	334037300	466572000	730081575	8.86337
30474000	346998000	349340000	2189890000	729175500	8.86283
717720000	767390000	635740000	781770000	725655000	8.86073
626460000	1004900000	660470000	609230000	725265000	8.8605
725160000				725160000	8.86043
1686605000	220780000	958562000	32604800	724637950	8.86012
624829000	839071000	668613000	761393000	723476500	8.85942
960318000	624550000	676703000	631900000	723367750	8.85936
803290000	742890000	538460000	803330000	721992500	8.85853
1618855000	882490000	42117000	343150000	721653000	8.85833
336827000	987700000	791882000	767515000	720981000	8.85792
940204000	584020000	693750000	663490000	720366000	8.85755
603830000	724839000	529814000	1022196000	720169750	8.85743
1253840000	511610000	295330000	813900000	718670000	8.85653
688003000	1248810000	598250000	338350000	718353250	8.85634
814805000	452555000	1264870000	339810000	718010000	8.85613
1844140000	329670000	374055000	320825000	717172500	8.85562
	746050000		686590000	716320000	8.85511
846790000	735734000	877020000	405721000	716316250	8.8551
1355541000	710063000	319276000	479630000	716127500	8.85499
953885000	476188000	697540000	735938000	715887750	8.85484
1085748000	355941000	711108000	710090000	715721750	8.85474
691356000	819410000	814840000	535456400	715265600	8.85447
531230000	839442000	774761000	711345000	714194500	8.85382
		860670000	566680000	713675000	8.8535
535570000	739891000	1152800000	426420000	713670250	8.8535
1785630000	390226000	212891400	464535200	713320650	8.85328
999510000	153057000	910827000	780440000	710958500	8.85184
1088802000	801877000	238992400		7.0989e+08	8.85119
797596000	818299500	184797500	1038060500	709688375	8.85107
658800000	728930000	890540000	557670000	708985000	8.85064
685428000	826205000	837046000	486597000	708819000	8.85054
564230000	880880000	774930000	607380000	706855000	8.84933
599170000	1240785000	785740000	196937000	705658000	8.84859
688040000	803258000	657011000	669910100	704554775	8.84791
972495000	1058954000	573295000	213424000	704542000	8.84791
839340000	770040000	581625000	626743000	704437000	8.84784
631691000	1079650000	676640000	428777000	704189500	8.84769
416295000	907474000	609553000	881719000	703760250	8.84742
833650000	687498000	875861000	414900000	702977250	8.84694
443713500	688815000	1035751000	643283000	702890625	8.84689
990550000	283480000	834130000		702720000	8.84678
802800000	636600000	734700000	635700000	702450000	8.84662
126470000	1290000000	465710000	924830000	701752500	8.84618
431260000	819262000	698706000	857311000	701634750	8.84611
970090000	669733000	567640000	597120000	701145750	8.84581
511865000	760445000	731055000	800375000	700935000	8.84568
511865000	760445000	731055000	800375000	700935000	8.84568
261839000	813310000	970148000	758250000	700886750	8.84565
842765000	710865000	872528700	374202700	700090350	8.84515
549601000	782862000	749130000	710426000	698004750	8.84386
859390000	528830000	747080000	645430000	695182500	8.8421
825366000	695181200	751627400	507232000	694851650	8.84189
1092240000	578070000	450560000	655780000	694162500	8.84146
801098000	544697000	738537000	690824000	693789000	8.84123
426219000	1304120000	320610000	722910000	693464750	8.84102
328286000	889685000	595752000	957835000	692889500	8.84066
561960000	1119100000		395810000	692290000	8.84029
675338000	205171000	830249000	1053468000	691056500	8.83951
1292875000	334377000	274470000	860184000	690476500	8.83915
1217030000	1178530000	218250000	145810000	689905000	8.83879
870920000	505030000	1033600000	348440000	689497500	8.83853
689800000	821960000	435910000	806350000	688505000	8.83791
601530000	772260000			686895000	8.83689
329756000	1138517000	450868000	828386000	686881750	8.83688
633330000		350410000	1075956000	6.86565e+08	8.83668
27327000	1208110000	79449100	1427676100	685640550	8.8361
194769000	823480000	1055922000	666945000	685279000	8.83587
460435000	1022780000	766415000	490620000	685062500	8.83573
854275000	385015000	1026170000	469255000	683678750	8.83485
827897000	705130000	612040000	585786000	682713250	8.83424
592508000	947948000	712001000	475629000	682021500	8.8338
1313900000	90988000	1104715500	216540000	681535875	8.83349
694705000	1010531000	684715000	335698000	681412250	8.83341
1173210000	68639000	747430000	735884000	681290750	8.83333
769204000	962482000	124650000	863590000	679981500	8.8325
1136181000	846147000	504130500	231801000	679564875	8.83223
584731000	794979000	589330000	746910000	678987500	8.83186
1223850000	779570000	200450000	508397000	678066750	8.83127
1020868000	299733000	926677000	460525000	676950750	8.83056
615935500	766582000	757498500	566244000	676565000	8.83031
1080000000	505710000	342710000	777530000	676487500	8.83026
338460000	903990000	241926000	1218730000	675776500	8.8298
561153000	1134250000	522351000	482338000	675023000	8.82932
642108000	676758500	1027343000	350972000	674295375	8.82885
441170000	789790000	770180000	692120000	673315000	8.82822
757042000	747976000	782385000	404746000	673037250	8.82804
575940000	282692000	1380220000	452989000	672960250	8.82799
567760000	604080000	623670000	888550000	671015000	8.82673
317317000	966842000	511771000	887306400	670809100	8.8266
923720000	678434000	458863000	618202000	669804750	8.82595
1411110000	526720000	172850000	567660000	669585000	8.82581
391113900	713128000	772700000	801281500	669555850	8.82579
1066961000	506940000	674630000	425870000	668600250	8.82517
1072000000	218460000	700240000	682680000	668345000	8.825
569447000	689240000	782153300	628587000	667356825	8.82436
1043000000	290210000			666605000	8.82387
1444400000	424725000	460030000	336926000	666520250	8.82381
1152900000	81994200	1340273950	90574000	6.66436e+08	8.82376
197040000	903430000	441510000	1120820000	665700000	8.82328
294990000	951170000	652760000	762120000	665260000	8.82299
1245700000	491980000	257790000	665480000	665237500	8.82298
1245700000	491980000	257790000	665480000	665237500	8.82298
856478000	587821700	530610000	681650000	664139925	8.82226
698360000	797480000	321260000	839350000	664112500	8.82224
615330000	804140000	478850000	755310000	663407500	8.82178
347922300	397689000	1172473000	732275800	662590025	8.82124
424110700	748047000		815495300	662551000	8.82122
1770740000	166336000	545430000	167490000	662499000	8.82119
705860000	527659000	606864100	807819500	662050650	8.82089
639803000	876270000	666832000	463551000	661614000	8.8206
974887000	28477000	1205160000	435529000	661013250	8.82021
278120000			1041900000	660010000	8.81955
369940000	636100000	643800000	988750000	659647500	8.81931
513995000	1114410000	542770000	466740000	659478750	8.8192
777415000	688034000	631638000	538390000	658869250	8.8188
859670000	329190000	785840000		6.58233e+08	8.81838
847612000	638563500	532140000	613001500	657829250	8.81811
787530000	415753000	852440000	570350000	656518250	8.81725
602240	1267503000	483555000	872602000	656065560	8.81695
485636000	829380000	720540000	584660000	655054000	8.81628
1296800000		13256000		655028000	8.81626
1296800000		13256000		655028000	8.81626
69645000	1848150000	41739000		653178000	8.81503
69645000	1848150000	41739000		653178000	8.81503
628540000	771539000	503760000	708400000	653059750	8.81495
672112000	660712000	700295000	578561500	652920125	8.81486
1161017300	362405000	374569000	713267000	652814575	8.81479
427362000	837581000	547549000	798366000	652714500	8.81472
349570000	939690000		668830000	6.52697e+08	8.81471
		652660000		652660000	8.81469
685032000	610827000	659056000	653242000	652039250	8.81427
1239720000	485073000	268263000	614137000	651798250	8.81411
846330000	96897000	1006990000	654602500	651204875	8.81372
1213006000	445640000	537673000	407205000	650881000	8.8135
632580000	215430000	886160000	867450000	650405000	8.81318
826350000	732740000		390273000	6.49788e+08	8.81277
483543000	497520000	432640000	1180870000	648643250	8.81201
1149988000	1047500000	287264000	109634000	648596500	8.81197
1146141000	595739000	501406000	342648000	646483500	8.81056
147074000	504393000		1287607000	646358000	8.81047
593101000	738516000	666253000	587230000	646275000	8.81042
590167000	922850000	574285000	495507000	645702250	8.81003
17832000	872830000	1044900000		6.45187e+08	8.80969
625822000	584622000	556392000	806530000	643341500	8.80844
660380000	527090000	708910000	676360000	643185000	8.80834
705415000	697458000	568419000	601025000	643079250	8.80826
882062000	477266000	191904000	1020792000	643006000	8.80822
362370000	1451420000	360190000	396630000	642652500	8.80798
153510000	598750000	1278056700	539740000	642514175	8.80788
765684000	652106000	460834000	689890000	642128500	8.80762
655016000	776061000	312150000	821002000	641057250	8.8069
607790000	76578000	1225500000	653090000	640739500	8.80668
694290000	849230000	468623000	548780000	640230750	8.80634
34260000	905099000	962070000	659271000	640175000	8.8063
688089000	703157000	706593000	459123000	639240500	8.80566
563020000	710220000	629940000	651720000	638725000	8.80531
915083300	360540000	626760000	644903000	636821575	8.80402
636270000				636270000	8.80364
1094639000	523359000	652940300	274085000	636255825	8.80363
875580000	265070000	390730000	1013430000	636202500	8.8036
1434180000	357668000	669115000	83705000	636167000	8.80357
813550000	597105000	339189000	790580000	635106000	8.80285
371225000	1190710000	526915000	443920000	633192500	8.80154
713500000	567295000	815700000	435789000	633071000	8.80145
416206000	916263000	972140000	226775000	632846000	8.8013
824685000	531349000	556411000	617769000	632553500	8.8011
1043329000	22353000	936067000	527200000	632237250	8.80088
1272396000	646765000	436699300	171905200	631941375	8.80068
1230300000	487040000	456350000	352090000	631445000	8.80034
709170000	680473000	529780000	602085000	630377000	8.7996
793510000	561160000		534060000	6.29577e+08	8.79905
1121690000		367119000	396920000	6.28576e+08	8.79836
967101000	672950000	282552000	589916000	628129750	8.79805
	305830000	861870000	713520000	6.27073e+08	8.79732
267860600	1596316000	485578500	157913500	626917150	8.79721
1299910000	477390000	367190000	359023000	625878250	8.79649
979487000	482006000	481439000	559680500	625653125	8.79633
332767500	1043307000	330443500	794934000	625363000	8.79613
489690000	653880000	726410000	629580000	624890000	8.7958
597103000	654301900	635651000	606798000	623463475	8.79481
1000832800	762270000	404680000	325219000	623250450	8.79466
32101000		1213100000		622600500	8.79421
547710000	714136000	659620000	567861000	622331750	8.79402
7099700			1236139900	621619800	8.79352
1743110000	317750000	137050000	285610000	620880000	8.79301
1065370000	1001400000	105350000	311260000	620845000	8.79298
791630000	609140000	668870000	412020000	620415000	8.79268
		619430000		619430000	8.79199
874960000	380190000	734650000	487250000	619262500	8.79187
680900000	556990000			618945000	8.79165
704657000	671029000	635697000	462106000	618372250	8.79125
740596000	469548000	1019910000	243260000	618328500	8.79122
627453000	725110000	464060000	649591000	616553500	8.78997
	463380000	746070000	636650000	6.15367e+08	8.78913
672564000	322220000	833820000	627500000	614026000	8.78819
130110000	919090000	1023138900	382610000	613737225	8.78798
605630000	528730000	754270000	564940000	613392500	8.78774
947600000	472179000	574770000	453040000	611897250	8.78668
18871000	942320000	287320000	1192100000	610152750	8.78544
588067000	939236000	27008000	884188000	609624750	8.78506
607890000				607890000	8.78382
1269540000	891927000	116497000	153409500	607843375	8.78379
465032000	165924000	749328000	1050460000	607686000	8.78368
570286000	742979000	650280000	465427000	607243000	8.78336
836930000	888610000	110940000	591840000	607080000	8.78325
438707000	753282000	636869800	591456000	605078700	8.78181
809110000	761070000	446990000	402760000	604982500	8.78174
418000000	715080000	772769000	513466000	604828750	8.78163
900474000	573738000	363261200	581320000	604698300	8.78154
348305000	718570000	731290000	619010000	604293750	8.78125
757362000	560354000	612418000	485473000	603901750	8.78097
152727500	1046057000	54516000	1162231300	603882950	8.78095
1042634600	103608000	572237900	696170000	603662625	8.78079
762135000	599494000	468553000	581783000	602991250	8.78031
447445000	343775000	1018600000	600715000	602633750	8.78005
238420000	139290000	1877900000	152790000	602100000	8.77967
652380000	380990000	792340000	580290000	601500000	8.77924
293540000	994580000	530180000	586690000	601247500	8.77905
564003000	652957000	570697000	616418000	601018750	8.77889
370450000	974535000	106970000	948640000	600148750	8.77826
741666000	726122000	370244000	559091000	599280750	8.77763
495517300	186573300	677004000	1036178000	598818150	8.77729
654268000	670442000	660817000	407324000	598212750	8.77686
678229600	529965000	532760000	649253000	597551900	8.77638
593176000	464240000	715304000	617040000	597440000	8.77629
541090000	778341000	660605000	409450000	597371500	8.77624
1859100000	218720000	178055000	130780000	596663750	8.77573
1621035000	740979000	11688400	11689500	596347975	8.7755
1022000000	47195000	908800000	406250000	596061250	8.77529
516590000	740750000	482940000	640080000	595090000	8.77458
		523320000	665860000	594590000	8.77422
411960000	671710000	706740000	587320000	594432500	8.7741
	645430000		543151000	594290500	8.774
524912000	871590000	550977000	426920000	593599750	8.77349
812202000	940123000		28430000	593585000	8.77348
987007000	481850000	434952000	469601000	593352500	8.77331
596240000	729890000	540560000	506640000	593332500	8.7733
884090000	366840000	104392500	1015860000	592795625	8.7729
780307000	835660000	432930000	320970000	592466750	8.77266
549710000	735260000	468473000	613477000	591730000	8.77212
494455000	382489000	916960000	572617000	591630250	8.77205
113034200	1348427000	796768000	107886000	591528800	8.77198
897590000	640650000	270650000	555793000	591170750	8.77171
1395120000	306395000	297590000	362300000	590351250	8.77111
755787000	792234000	404246000	407793000	590015000	8.77086
616820000	588120000	387500000	767440000	589970000	8.77083
540410000	538785000	875172000	404563000	589732500	8.77066
542347000	527622000	565284000	722892000	589536250	8.77051
756465100	62864500	688852000	843408000	587897400	8.7693
788240000	200363000	189091000	1172901500	587648875	8.76912
	621360000	552820000		587090000	8.7687
261842000	616895000	864793000	598670000	585550000	8.76756
309520000	801940000	549763000	679140000	585090750	8.76722
754607000	404303230	481188000	697778000	5.84469e+08	8.76676
746421000	414130000	506185000	670113000	584212250	8.76657
665100000	520799000	698903100	450279000	583770275	8.76624
712850000	265480000	676470000	678690000	583372500	8.76595
1119846000	691860000	104041000	414216000	582490750	8.76529
819600000	682820000	501220000	326150000	582447500	8.76526
212820000	952010000			582415000	8.76523
952325000	305920000	50775000	1016140000	581290000	8.76439
359260000	710520000	665640000	587717900	580784475	8.76401
342670000	677793000	666675000	633950000	580272000	8.76363
698710000	509730000	664450000	448070000	580240000	8.76361
641169000	661800000	322390000	694090000	579862250	8.76332
707846000	608715000	479820000	521565000	579486500	8.76304
291770000	806273000	662578000	557285000	579476500	8.76304
683730000	595170000	460340000	575120000	578590000	8.76237
292447000	450252000	620480000	949955000	578283500	8.76214
756776000	517872000	751194000	285789800	577907950	8.76186
241060000	753680000	571930000	742830000	577375000	8.76146
220219000	680944000	719226000	682060000	575612250	8.76013
837458300	338628300	319851000	806093000	575507650	8.76005
682950000	18605000	1201000000	392960000	573878750	8.75882
376560000	754120000	590850000	572420000	573487500	8.75852
637258000	623619000	697861000	334183000	573230250	8.75833
607370000	570091000	687730000	427529000	573180000	8.75829
444185000	715695000	789955000	340810000	572661250	8.7579
940454500	685626000	367704000	289902900	570921850	8.75658
1004200000		137570000		570885000	8.75655
1465200000	576640000	70491000	170650000	570745250	8.75644
	224648000	1133990000	353387000	570675000	8.75639
533475000	618340000	687080000	435789000	568671000	8.75486
609031000	618582000	661454000	383086000	568038250	8.75438
644830000	584760500	445208000	596466000	567816125	8.75421
858364000	538745800	718580000	155420000	567777450	8.75418
795050000	718270000	360110000	397470000	567725000	8.75414
	211900000	993080000	496050000	567010000	8.75359
490440000	690110000	544850000	542360000	566940000	8.75354
437085000	458550000	557822000	813500000	566739250	8.75338
504001500	525217000	641252500	596344860	566703965	8.75336
732930000	328930000	784590000	418020000	566117500	8.75291
688250000	802270000	435960000	337280000	565940000	8.75277
635337000	645324000	465307600	517562800	565882850	8.75273
739433000	469428000	560553000	490264300	564919575	8.75199
803430000	510592000	561425000	382888000	564583750	8.75173
873140000	508471000	517285000	358854000	564437500	8.75162
747360000	424457000	562470000	522910000	564299250	8.75151
588670000			538310000	563490000	8.75089
618560000	276290000	750182000	608909000	563485250	8.75088
502320000	668980000	622850000	458200000	563087500	8.75058
678384000	912641000	329366000	331158000	562887250	8.75042
102470000	935645000	428730000	784330000	562793750	8.75035
808295000	530910000	465120000	441801000	561531500	8.74937
71929000	696363000	902780000	574874800	561486700	8.74934
679990000	540090000		463680000	5.61253e+08	8.74916
895843700	351866000	404910000	590631000	560812675	8.74882
686085000	601025000	497866000	457383000	560589750	8.74865
543671000	549044000	593722000	554550000	560246750	8.74838
549780000	504622000	626437100	558665000	559876025	8.74809
1015070000	624300000	267146300	330060000	559144075	8.74752
718450500	521972000	578813000	417162000	559099375	8.74749
268926000	355060000	895488000	714160000	558408500	8.74695
582350000	702345000	256570000	692230000	558373750	8.74692
1058810000	417348000	319826000	431881000	556966250	8.74583
763230000	381620000		522610000	555820000	8.74493
612850000	509740000	843450000	253680000	554930000	8.74424
54457000	1010329000	283750000	870280000	554704000	8.74406
1211760000	206950000	625570000	171740000	554005000	8.74351
692780000	644610000	516420000	360380000	553547500	8.74315
159412000	1091975000	157396650	803590000	5.53093e+08	8.7428
543860000	646890000	412880000	606900000	552632500	8.74244
196589000	780220000	528310000	701419000	551634500	8.74165
817494000	389397000	524340000	474625000	551464000	8.74152
817494000	389397000	524340000	474625000	551464000	8.74152
534158000	341700000	781438000	548030000	551331500	8.74141
653950000	579960000	463830000	507389000	551282250	8.74137
	551080000			551080000	8.74121
495960000	1406030000	236639000	61372000	550000250	8.74036
541729000	671835000	545275000	441023000	549965500	8.74034
662100000	513100000	543850000	479890000	549735000	8.74015
586710000	564854000	481138000	562771500	548868375	8.73947
647830000	417010000	580320000	550210000	548842500	8.73945
947760000	302295000	283760400	660853000	548667100	8.73931
389355000	831345000	518020000	455405000	548531250	8.7392
494020000	543154000	584921000	569827000	547980500	8.73877
772830000	210450000	901630000	299960000	546217500	8.73737
477040000	867430000	289270000	550259000	545999750	8.73719
705693000	965302000	336320000	175605000	545730000	8.73698
683792000	336572000	653941000	507182000	545371750	8.73669
226759000	811380000	700750000	441710000	545149750	8.73652
327122000	870891800	798648600	182694500	544839225	8.73627
483400000	792340000	558502800	342570000	544203200	8.73576
740660000	811971000	388926000	233961000	543879500	8.7355
406817600	286090000	573763500	908357000	543757025	8.7354
	782500000	528760000	319590000	5.43617e+08	8.73529
801920000	225780000	404966000	740500000	543291500	8.73503
739485000	324204000	599010000	509450000	543037250	8.73483
794499000	703087100	411042000	262754000	542845525	8.73468
434454000	965060000	395378000	375291000	542545750	8.73444
519870100	553742100	467637500	628921500	542542800	8.73443
578680000	655170000	515900000	419561500	542327875	8.73426
553350000	748590000	507910000	359290000	542285000	8.73423
388665000	523289000	646391000	610166500	542127875	8.7341
519870100	553742100	467637500	626564200	541953475	8.73396
544270000	552805000	614607000	452100300	540945575	8.73315
684282000	166485500	746049000	561147000	539490875	8.73198
730332000	788940000	306780000	331306000	539339500	8.73186
859821100	298661000	254182000	744265000	539232275	8.73178
1047510000	148760000	346090000	614358000	539179500	8.73173
290200000	562450000	618600000	684480000	538932500	8.73153
178070000	728940000		706490000	5.37833e+08	8.73065
577820000	544010000	564880000	463170000	537470000	8.73035
18901000	391310000	1201000000		5.3707e+08	8.73003
408720000	570630000	416980000	748510000	536210000	8.72933
415964000	627556000	610600000	485314000	534858500	8.72824
500190000	519150000	482830000	637030000	534800000	8.72819
1047500000	186510000	793790000	110350000	534537500	8.72798
518790000	647055000	545275000	423728000	533712000	8.72731
658574000	309767000	774541000	391227000	533527250	8.72716
549395000	535294000	599430000	449789000	533477000	8.72712
492414000	549440000	733980000	357480000	533328500	8.72699
1099774000	323939000	378023000	328937000	532668250	8.72646
524175500	450856000	543118000	608581500	531682750	8.72565
792708000	477392000	472907000	383654000	531665250	8.72564
683040000	559020000	352050000	532110000	531555000	8.72555
263440000	423600000	972000000	466850000	531472500	8.72548
407400000		735480000	447860000	5.30247e+08	8.72448
352800000	533160000	570400000	658510000	528717500	8.72322
1105300000	362450000	294540000	349510000	527950000	8.72259
699393000	430100000	466965000	514135000	527648250	8.72234
687890000	600027000	432060000	389952000	527482250	8.72221
	498920000	730500000	352860000	5.27427e+08	8.72216
510969800	360904000	667795000	567069000	526684450	8.72155
188007000	299701000	918366000	699670000	526436000	8.72135
824320000	398282000	388141000	492762000	525876250	8.72088
			525550000	525550000	8.72061
725250000	656290000	595100000	125240000	525470000	8.72055
627916000	526579000	184913000	762305000	525428250	8.72051
338217000	827320000		406300000	5.23946e+08	8.71929
439312000	871778000	124914500	659292000	523824125	8.71919
507910000	619340000		440940000	522730000	8.71828
36895000	783025000	686814000	582902000	522409000	8.71801
522040000				522040000	8.7177
289358000	712169000	352654000	730714000	521223750	8.71702
572470000	690247000	245780000	574871000	520842000	8.71671
436368000	509286000	617295000	519463000	520603000	8.71651
590074810	466544600	239125200	786547000	5.20573e+08	8.71648
882070000	366190000	446246000	387660000	520541500	8.71646
1122858000	523316700	195804000	240009000	520496925	8.71642
377460000	596750000	486310000	619030000	519887500	8.71591
553482000	492210000	569343000	462677000	519428000	8.71553
441984000	733794000	506274000	394325000	519094250	8.71525
766287000	924271000	206464700	179279000	519075425	8.71523
811901000	486424000	446325000	331424000	519018500	8.71518
661170000	553936000	437970000	420800700	518469175	8.71472
327790000		554700000	671940000	5.18143e+08	8.71445
405740000	628260000	508550000	528740000	517822500	8.71418
542710000	522574000	333182000	672380000	517711500	8.71409
545790000	578500000	464270000	481640000	517550000	8.71395
642319000	486600000	451558000	489071000	517387000	8.71382
684179000	636420000	327238000	421680000	517379250	8.71381
660145000	544495000		346190000	5.16943e+08	8.71344
837204300	171329000	568272000	489069000	516468575	8.71304
183030000	1468720000	138440000	273410000	515900000	8.71257
364780000	512590000	583010000	602960000	515835000	8.71251
			515640000	515640000	8.71235
482320000	690760000	291190000	597280000	515387500	8.71213
380340000	529166000	565957000	583872000	514833750	8.71167
501626000	515440000	597324000	444664000	514763500	8.71161
	513420000			513420000	8.71047
513995000	828810000	386470000	322700000	512993750	8.71011
870640000	502610000	499990000	178616000	512964000	8.71009
726740000	195920000	858330000	266850000	511960000	8.70924
861727000	381680000	434952000	368491000	511712500	8.70903
545730000	390535000	664400000	444910000	511393750	8.70876
		510790000		510790000	8.70824
			510760000	510760000	8.70822
757130000	277320000	563140000	445410000	510750000	8.70821
648870000	603100000	593460000	196530000	510490000	8.70799
424909000	644840000	575917000	396117000	510445750	8.70795
819890000	455180000		256170000	5.10413e+08	8.70792
585180000	466710000	590770000	398710000	510342500	8.70786
506993000	654520000	502417000	377177000	510276750	8.70781
697040000	515500000	475650000	351220000	509852500	8.70744
659700000	523309000	359120000	495124000	509313250	8.70698
336844000	655303000	433881000	610739000	509191750	8.70688
555030000	567810000	329907000	582610000	508839250	8.70658
		583360000	433640000	508500000	8.70629
622261000	550000000	388495330	471191100	5.07987e+08	8.70585
	533400000		481350000	507375000	8.70533
426721000	647600000	552980000	400841000	507035500	8.70504
276159000	596478000	603805000	551602000	507011000	8.70502
565025000	450011000	576925000	435881000	506960500	8.70497
64238000	957149000	604800000	401390000	506894250	8.70492
427144300	647283000	523880000	429176000	506870825	8.7049
860630000	390640000	399133000	375865000	506567000	8.70464
285213000	493365000	508256000	739075000	506477250	8.70456
228290000	764190000	643150000	389860000	506372500	8.70447
		505160000		505160000	8.70343
315407000	615201000	368285000	718645000	504384500	8.70276
247972000	697520000	461550000	606390000	503358000	8.70188
520559810	466544600	239125200	786547000	5.03194e+08	8.70174
877176000	241558000	467493000	425943500	503042625	8.7016
480030000	540550000	526110000	463780000	502617500	8.70124
896341000	580186000	354321000	179351000	502549750	8.70118
398310000	625200000	532600000	453300000	502352500	8.70101
398310000	625200000	532600000	453300000	502352500	8.70101
293650000	586531000	458482000	669975000	502159500	8.70084
759892000	470934000	299770000	472997000	500898250	8.69975
418420000	448457000	190160000	946220000	500814250	8.69968
316781000	812857000	507423000	365840000	500725250	8.6996
374847000	691870000	336596000	598440000	500438250	8.69935
174874000		1304000000	21641000	5.00172e+08	8.69912
422423500	422009500	827430500	328652000	500128875	8.69908
662782000	455679000	438629000	438382900	498868225	8.69799
	567350000		430355000	498852500	8.69797
534930000	768840000	375260000	314730000	498440000	8.69761
716462000	1080396000	80341000	113840000	497759750	8.69702
	557480000	362700000	571870000	497350000	8.69666
447370000	617540000	470760000	452910000	497145000	8.69648
561399000	493363500	475128000	456637000	496631875	8.69603
705858000	520886000	533162000	226402000	496577000	8.69599
381740000	262552000	932701000	407510000	496125750	8.69559
500590000	479472000	336438000	667078000	495894500	8.69539
508800000	610640000	498156000	364308000	495476000	8.69502
216650000	793970000	337640000	632285000	495136250	8.69472
576210000	549850000	505866000	348057000	494995750	8.6946
566910000	148927000	589690000	673246000	494693250	8.69434
219010000		464640000	797050000	4.93567e+08	8.69335
764280000	836810000	127730000	240460000	492320000	8.69225
752190000	472790000	427620000	316600000	492300000	8.69223
1300210000	158475000	200405000	310030000	492280000	8.69221
601680000		382210000		491945000	8.69192
603780000	462639000	517800000	382360000	491644750	8.69165
	590530000	475170000	409100000	491600000	8.69161
854157000	210070000	520557000	381587500	491592875	8.69161
680670000	568370000	297540000	418520000	491275000	8.69132
913938000	493618000	283042000	273253000	490962750	8.69105
408200000	694188000	222330500	638354000	490768125	8.69088
881100500	351640000	264479000	463442000	490165375	8.69034
348579000	521300000	622980000	467290000	490037250	8.69023
668850000	571050000	682085000	37413000	489849500	8.69006
379420000	496860000	599511000	482330000	489530250	8.68978
797095000	916700000	127740000	113819000	488838500	8.68917
475580000	592140000	426449000	459961800	488532700	8.68889
570560000	225802000	709591000	445344700	487824425	8.68826
1094488000	375026000	112047000	367964000	487381250	8.68787
586930000	387810000	424790000	546910000	486610000	8.68718
725234000	392016500	419493000	408033000	486194125	8.68681
809900000		40294000	606000000	485398000	8.6861
510973000	587635000	281339000	561110000	485264250	8.68598
1144250000	330440000	261799000	202760000	484812250	8.68557
551551000	431911000	600003000	355610000	484768750	8.68553
786238000	416044000	330813000	405220000	484578750	8.68536
670230000	489000000	499920000	278172000	484330500	8.68514
525500000	661670000	478236000	271640000	484261500	8.68508
644962000	280786000	556150000	454754000	484163000	8.68499
410165000	564342000	549751000	410902000	483790000	8.68466
686859500	417849000	575223000	252942500	483218500	8.68414
850950000	491875000	413975000	175065000	482966250	8.68392
650893700	46046700	729400000	504351700	482673025	8.68365
1011210000	479526000	351058000	88677000	482617750	8.6836
434050000	539323000	400477000	552978000	481707000	8.68278
814377000	397732500	314889000	397389000	481096875	8.68223
459682000	89686000	799102000	574770000	480810000	8.68197
723266900	407994350	407884600	383339650	480621375	8.6818
338610000	795647000	45568500	742140000	480491375	8.68169
583340000	377629000			480484500	8.68168
	480120000			480120000	8.68135
650893700	46046700	729400000	491819700	479540025	8.68082
167230000	234520000	1264450000	249110000	478827500	8.68018
561514000	117270000	664002000	566730500	477379125	8.67886
354063000	548954000	489894000	516282000	477298250	8.67879
	596120000		357980000	477050000	8.67856
485220000	543505000	514041000	364974000	476935000	8.67846
324692000	534966000	501304000	545940000	476725500	8.67827
125108000	880840000	329318000	571475000	476685250	8.67823
350495000	1152867000	115160000	285095000	475904250	8.67752
416555000	544504000	483335000	459156000	475887500	8.6775
476715000	565228000	393220000	467480000	475660750	8.6773
372501000	562101000	479452000	485232000	474821500	8.67653
697226000	578585000	389372000	231886000	474267250	8.67602
509357000	741731000	184156000	461007000	474062750	8.67584
475518000	741651000	517151000	161870000	474047500	8.67582
		473560000		473560000	8.67538
954484300	583616000	210730500	145151000	473495450	8.67532
602420000		82380000	735550000	473450000	8.67527
1307500000		16025000	96539000	4.73355e+08	8.67519
653040000	412670000	595440000	230800000	472987500	8.67485
471848000	456011000	502108000	460905000	472718000	8.6746
402890000	503080000		510450000	472140000	8.67407
671680000	400166000	304210000	512030000	472021500	8.67396
87455000	658505000	300035000	841470000	471866250	8.67382
459892000	375678000	689278000	361179000	471506750	8.67349
		470870000		470870000	8.6729
451893000	390047000	575290000	465305000	470633750	8.67268
413150000	822390000	281060000	362900000	469875000	8.67198
754290000	491410000	356460000	276190000	469587500	8.67172
497567000	462230000	459276000	457857000	469232500	8.67139
740931000	307805000	580677000	245321000	468683500	8.67088
415354000	554066000	427681000	477209000	468577500	8.67078
424320000	587990000	377950000	481170000	467857500	8.67011
717135200	258641000	224270400	669167000	467303400	8.6696
471848000	456011000	476584000	460905000	466337000	8.6687
337069000	483205000	576720000	467840000	466208500	8.66858
451950000	435400000	564440000	411771000	465890250	8.66828
101410000	328890000	849760000	583180000	465810000	8.66821
597545000	142162000	813145000	308814000	465416500	8.66784
481695000	497850000	454521000	427350000	465354000	8.66778
215102000	517510000	588521000	538843000	464994000	8.66745
341113000	470249700	445552000	602036800	464737875	8.66721
789510000	496406000	180657000	390803000	464344000	8.66684
629259000	431615000	652940300	142465000	464069825	8.66658
922145000	280523000	259686600	388997000	462837900	8.66543
307980000	527770000	489680000	525490000	462730000	8.66533
701564000	405795000	497120000	245470000	462487250	8.6651
490462000	548380000	376287000	434790000	462479750	8.66509
382388000	565171000	464551000	436866000	462244000	8.66487
623021000	499242000	330007000	394330000	461650000	8.66431
712527500	388028000	426281000	315858000	460673625	8.66339
376168000	204771700	739294000	520631000	460216175	8.66296
736720000	336334000	404508000	363146000	460177000	8.66292
424060000	492104000	441895000	480886000	459736250	8.66251
898401000	443690000	384488000	111630400	459552350	8.66233
895118000	122787000	45312100	774970000	459546775	8.66233
559589000	299860000	496700000	481701000	459462500	8.66225
493213000	572344000	449148000	320497670	4.58801e+08	8.66162
458690000				458690000	8.66152
433255000	478715000	564205000	358206500	458595375	8.66143
325441000	550718000	532997000	424370000	458381500	8.66123
802023000	760384000	204644000	66443000	458373500	8.66122
461506000	705191000	402123000	264487000	458326750	8.66118
502429000	424877000	293587200	612013000	458226550	8.66108
399810000	492380000	481290000		4.57827e+08	8.6607
535400000	485789000	392363000	414979000	457132750	8.66004
765410000	288450000	317510000		4.57123e+08	8.66003
502265000	622124000	49869400	653612430	4.56968e+08	8.65989
450380000	632680000		287410000	4.56823e+08	8.65975
	531350000	441090000	396728000	4.56389e+08	8.65934
465788500	490821000	441590000	427313000	456378125	8.65932
1079720000	307330000	377530000	57155000	455433750	8.65843
529148000	570048000	64592000	657340000	455282000	8.65828
	921254000	38308000	403468000	4.54343e+08	8.65738
347160000	637310000	516025000	316000000	454123750	8.65717
483830000	593530000	454490000	283910000	453940000	8.657
1047510000	148760000	346090000	273335000	453923750	8.65698
446490000	669220000	294600000	404120000	453607500	8.65668
437467200	121799000	89355300	1164902000	453380875	8.65646
788176000	626950000	93599000	300971000	452424000	8.65555
493313000	224056000	772557000	319340000	452316500	8.65544
859122800	471879000	168503100	309421000	452231475	8.65536
448170000	284440000	475640000	598510000	451690000	8.65484
325860000	453332000	355671000	671050000	451478250	8.65464
713015000	307995000	365999700	418511000	451380175	8.65454
529880000	434890000	394250000	444160000	450795000	8.65398
347146000	558056000	487008000	409251000	450365250	8.65356
224448000	108739000	601980000	866001000	450292000	8.65349
208973000	337290000		804610000	450291000	8.65349
602313000	654206000	249048000	295474000	450260250	8.65346
584915300	255552300	536092000	423208000	449941900	8.65316
681850000	335790000	327150000	454220000	449752500	8.65297
		449660000		449660000	8.65288
495843000	101735000	595923000	601793000	448823500	8.65208
506521000	281182000	639260000	367969000	448733000	8.65199
457911100	551960000		332806000	4.47559e+08	8.65085
550010000	381100000	466880000	389330000	446830000	8.65014
718634000	316137000	193363300	558500000	446658575	8.64998
603294000	407994350	293664050	481041150	4.46498e+08	8.64982
705930000	431870000	121310000	526761000	446467750	8.64979
222554000	570645000	270373500	721433000	446251375	8.64958
446580000	445890000			446235000	8.64956
475518000	655702000	491232000	161870000	446080500	8.64941
347940000	538120000	480180000	417980000	446055000	8.64939
607490000	407840000	398090000	369740000	445790000	8.64913
193687000	477760000	542780000	566455000	445170500	8.64853
365470000	353110000	614721000		4.44434e+08	8.64781
487143000	320944000	576799000	392672000	444389500	8.64776
851128000	209683500	272331000		4.44381e+08	8.64776
154265000	663535500	584037500	373882000	443930000	8.64731
187390000	702529000	430370000	454485000	443693500	8.64708
581955000	267750000	403270000	521420500	443598875	8.64699
868730000	496100000	275280000	133030000	443285000	8.64668
77315000		436700000	814658000	442891000	8.6463
553105000	457430000	234433700	526086000	442763675	8.64617
433973000	337210000	498105000	500875000	442540750	8.64595
352440000	560615000	467591000	388237000	442220750	8.64564
341847000	672940000	484495000	269136000	442104500	8.64552
538330000	364680000	348110000	514120000	441310000	8.64474
306790000	795440000		220400000	4.40877e+08	8.64432
502283000	291466000	676178000	293565000	440873000	8.64431
	549410000	331340000		440375000	8.64382
231200000	675338000	409120000	445287000	440236250	8.64369
387470000	833120000	296952000	242136000	439919500	8.64337
323950000	851950000	572373000	9797500	439517625	8.64298
464180000	361385000	510675000	420965000	439301250	8.64276
326680000	531920000	688211000	209664000	439118750	8.64258
520755000	569406000	262227500	403839000	439056875	8.64252
641840000	260930000	682688000	170494000	438988000	8.64245
605030000	462940000	350090000	337651000	438927750	8.64239
573468000	357427000	401026000	422631000	438638000	8.64211
1353039000	74097000	199334000	127652000	438530500	8.642
585934000	317735000	359848000	489625000	438285500	8.64176
794093000	203701000	470525000	284339000	438164500	8.64164
140730000	700875000	727046000	183755000	438101500	8.64157
566980000	406103900	336408000	442619000	438027725	8.6415
683875000	380194000	362015000	325439000	437880750	8.64136
450165100	955948000	85024400	259408000	437636375	8.64111
706650000	75833000	559530000	404720000	436683250	8.64017
431112000	306660000	611952000	396376000	436525000	8.64001
843090000	167990000	506894000	227980000	436488500	8.63997
793380000	442800000	222540000	287158000	436469500	8.63995
210040000	247340000	919070000	366210000	435665000	8.63915
439353000	384124000	459438000	458900000	435453750	8.63894
709791000	426022500	140619000	463644000	435019125	8.63851
171390000	617244000	478594000	472715000	434985750	8.63848
491000000	338210000	450850000	459295000	434838750	8.63833
259818000	607000000	434290000	437520000	434657000	8.63815
573671000	375015000	420961000	368700000	434586750	8.63808
542710000	422644700	215300000	556006000	434165175	8.63765
279390000		588280000		433835000	8.63732
691190000	384090000	326470000	332420000	433542500	8.63703
716570000	380840000	262072000	374140000	433405500	8.63689
204320000	661310000			432815000	8.6363
		432370000		432370000	8.63586
479594000	425405000	417166000	406574000	432184750	8.63567
515562000	372484000	364400000	476290000	432184000	8.63567
475400000	541843000	228344000	481005000	431648000	8.63513
	633150000		229560000	431355000	8.63483
163157000	385390000	682500000	492590000	430909250	8.63439
483810000	333750000	615110000	289130000	430450000	8.63392
959998000	393842000	259443500	107530000	430203375	8.63367
453551000	340065000	440115000	486160000	429972750	8.63344
586020000	687670000	270290000	175800000	429945000	8.63341
293603000	500164000	457786500	466799000	429588125	8.63305
544456000	472667000	446680000	254530000	429583250	8.63305
805688000	99606800	523439000	289358000	429522950	8.63299
456299200	631157000	298939000	331464000	429464800	8.63293
465308000	456868000	447964000	346673000	429203250	8.63266
517020000	397850000	370250000	430230000	428837500	8.63229
	410870000	446161000		428515500	8.63197
[truncated: 10,147 more rows]
