# Supplementary material for: A quantitative and site-specific atlas of the citrullinome reveals widespread existence of citrullination and insights into PADI4 substrates
Source: Nat Struct Mol Biol. 2024 Feb 6;31(6):977–95. doi: 10.1038/s41594-024-01214-9 (PMC11189309; doi:10.1038/s41594-024-01214-9)
Supplement: Supplementary file 10 — Statistical source data for Extended Data Fig. 3. [file 41594_2024_1214_MOESM10_ESM.xlsx]

## Sheet: S3_Panel_I
Relative histone abundance of citrullinome and proteome
Condition and rep	NLC+Cal30_1	NLC+Cal30_2	NLC+Cal30_3	NLC+Cal30_4	GSK_484_1uM_1	GSK_484_1uM_2	GSK_484_1uM_3	GSK_484_1uM_4	GSK_484_5uM_1	GSK_484_5uM_2	GSK_484_5uM_3	GSK_484_5uM_4	GSK_484_20uM_1	GSK_484_20uM_2	GSK_484_20uM_3	GSK_484_20uM_4
Relative histone abundance in citrullinome	15.0339	11.4721	11.802	12.0795	14.6846	12.0386	13.4264	12.4006	15.5818	13.2762	13.7019	12.8643	15.5612	15.4635	13.9692	12.1557
Relative histone abundance in proteome	2.91283	2.84782	2.9524	3.1361	4.73426	2.9028	2.86593	2.73176	3.35813	2.83747	3.04262	2.85042	3.97008	2.94996	3.00645	3.30926
